# Supplementary material for: Phosphoproteomics Sample Preparation Impacts Biological Interpretation of Phosphorylation Signaling Outcomes
Source: Cells. 2021 Dec 3;10(12):3407. doi: 10.3390/cells10123407 (PMC8699897; doi:10.3390/cells10123407)
Supplement: Supplementary file 1 [file cells-10-03407-s001.zip]

Archive with 4 entries (3 files):
- cells-1460896-supplementary/
- cells-1460896-supplementary/cells-1460896- MS sample info.xlsx
- cells-1460896-supplementary/cells-1460896- supplementary tables.xlsx
- cells-1460896-supplementary/cells-1460896-supplementary-figures.pdf
