# Supplementary material for: Phosphoproteomics Sample Preparation Impacts Biological Interpretation of Phosphorylation Signaling Outcomes
Source: Cells. 2021 Dec 3;10(12):3407. doi: 10.3390/cells10123407 (PMC8699897; doi:10.3390/cells10123407)
Supplement: Supplementary file 1 [file cells-10-03407-s001.zip › cells-1460896-supplementary/cells-1460896- MS sample info.xlsx]

## Sheet: BSamp_PHOS_Overview
Cell line	Experiment type	# of (phospho)proteomes	Light SILAC	Medium SILAC	Heavy SILAC	Samples	Replicates	Total # of fractions	Experimental Method	Factionation method	Enrichment	Input per SILAC label	Time points	Used in downstream analysis	LC Gradient (h)	Instrument	MS time (days)
J1 WT	Main dataset	12	0 Gy	0.1 Gy	1 Gy	4	2	72	Phosphoproteomics	Strong Cation Exchange	TiOx	5mg	0.5 and 4 hours	yes	2.5	Q Exactive	9
J1 WT	Main dataset	12	0 Gy	0.1 Gy	1 Gy	4	2	80	Global Proteomics	basic Reverse Phase	-	1mg	0.5 and 4 hours	yes	2.5	Q Exactive	10
B4418 WT	Main dataset	3	0 Gy	0.1 Gy	1 Gy	1	1	18	Phosphoproteomics	Strong Cation Exchange	TiOx	4mg	4 hours	yes	2.5	Q Exactive	2.25
B4418 WT	Main dataset	3	0 Gy	0.1 Gy	1 Gy	1	1	20	Global Proteomics	basic Reverse Phase	-	1mg	4 hours	yes	2.5	Q Exactive	2.5
J1 WT	Pilot used for MBR only	3	0 Gy	0.1 Gy	1 Gy	1	1	18	Pilot phosphoproteomics	Strong Cation Exchange	TiOx	5mg	0.5 hour	no	2.5	Q Exactive	2.25
J1 WT	Pilot used for MBR only	3	0 Gy	0.1 Gy	1 Gy	1	2	22	Pilot proteomics	basic Reverse Phase	-	1mg	4 hours	no	2.5	Q Exactive	2.75
IB10 WT	Main dataset	162	0 Gy	0.1 Gy/1 Gy	1 Gy/0.1 Gy	54	6	-	High throughput phosphoproteomics (HighPhos)	Single-shot	TiOx	0.5mg	9 time points	yes	4.5	Q Exactive / QE-HF	11.25
J1 WT	Main dataset	36	0 Gy	0.1 Gy/1 Gy	1 Gy/0.1 Gy	12	6	-	High throughput phosphoproteomics (HighPhos)	Single-shot	TiOx	0.5mg	2 time points	yes	4.5	QE-HF	2.5
IB10 Lig4-/-/Ku80-/-	Main dataset	144	0 Gy	0.1 Gy/1 Gy	1 Gy/0.1 Gy	48	4	-	High throughput phosphoproteomics (HighPhos)	Single-shot	TiOx	1mg	6 time points	yes	4.5	QE-HF	10
Total		372				124		190									52.5
		(Pilot experiment excluded)				(Pilot excluded)		(Pilot excluded)
	SILAC ratios
	Total Phosphosites	Class I Phosphosites
Entire dataset	45298	40166
Phospho experiments	45246	40127
HighPhos only	36802	32872
Proteome experiments	1611	1576
Pilot experiments	7585	7339	(not included in the total counts)
Match between runs on SurfSara HPC cluster
# ProteomeXchange	Experiment	Publication
	Main Dataset	This publication
PXD001792	Used for MBR	Humphrey et al, 2015
PXD003850	Used for MBR	Sacco et al, 2016
PXD003751	Used for MBR	Robles et al, 2017
Total Raw files = 893
Windows 10 with 64-CPU Core
Total Days for MaxQuant Search = 34
Total CPU Hours = 54,000

## Sheet: BSamp_HighPhos_01
Plate name	Row	Column	Raw file name	Experiment	Cell line	Replicate	Timepoint	Light SILAC	Medium SILAC	Heavy SILAC	Cell culture replicate #	Instrument
BSamp_PHOS_01	A	1	20161121_QE7_nLC3_q102146a_BSamp_J1WT_0.5h_Bio1	J1 HighPhos 0.5h Bio1	J1 WT	Bio1	0.5 hour	0 Gy	0.1 Gy	1 Gy	1	QE-HF
BSamp_PHOS_01	A	2	20161121_QE5_nLC5_q102147a_BSamp_IB10WT_5s_Bio1	IB10 HighPhos 5s Bio1	IB10 WT	Bio1	5 seconds	0 Gy	0.1 Gy	1 Gy	1	QE-HF
BSamp_PHOS_01	A	3	20161121_QE5_nLC5_q102148a_BSamp_IB10WT_30s_Bio1	IB10 HighPhos 30s Bio1	IB10 WT	Bio1	30 seconds	0 Gy	0.1 Gy	1 Gy	1	QE-HF
BSamp_PHOS_01	A	4	20160228_QE_q102149a_BSamp_IB10WT_5m_Bio1	IB10 HighPhos 5m Bio1	IB10 WT	Bio1	5 minutes	0 Gy	0.1 Gy	1 Gy	1	Q Exactive
BSamp_PHOS_01	A	5	20160224_QE_q102150a_BSamp_IB10WT_0.5h_Bio1	IB10 HighPhos 30m Bio1	IB10 WT	Bio1	0.5 hour	0 Gy	0.1 Gy	1 Gy	1	Q Exactive
BSamp_PHOS_01	A	6	20161121_QE7_nLC3_q102151a_BSamp_IB10WT_1h_Bio1	IB10 HighPhos 1h Bio1	IB10 WT	Bio1	1 hour	0 Gy	0.1 Gy	1 Gy	1	QE-HF
BSamp_PHOS_01	A	7	20161121_QE7_nLC3_q102152a_BSamp_IB10WT_2h_Bio1	IB10 HighPhos 2h Bio1	IB10 WT	Bio1	2 hours	0 Gy	0.1 Gy	1 Gy	1	QE-HF
BSamp_PHOS_01	A	8	20160225_QE_q102153a_BSamp_IB10WT_4h_Bio1	IB10 HighPhos 4h Bio1	IB10 WT	Bio1	4 hours	0 Gy	0.1 Gy	1 Gy	1	Q Exactive
BSamp_PHOS_01	A	9	20160227_QE_q102154a_BSamp_IB10WT_8h_Bio1	IB10 HighPhos 8h Bio1	IB10 WT	Bio1	8 hours	0 Gy	0.1 Gy	1 Gy	1	Q Exactive
BSamp_PHOS_01	A	10	20161121_QE7_nLC3_q102155a_BSamp_IB10WT_24h_Bio1	IB10 HighPhos 24h Bio1	IB10 WT	Bio1	24 hours	0 Gy	0.1 Gy	1 Gy	1	QE-HF
BSamp_PHOS_01	A	11	20161121_QE5_nLC5_q102156a_BSamp_J1WT_4h_Bio1	J1 HighPhos 4h Bio1	J1 WT	Bio1	4 hours	0 Gy	0.1 Gy	1 Gy	1	QE-HF
BSamp_PHOS_01	A	12
BSamp_PHOS_01	B	1	20161121_QE7_nLC3_q102157a_BSamp_J1WT_0.5h_Bio2	J1 HighPhos 0.5h Bio2	J1 WT	Bio2	0.5 hour	0 Gy	0.1 Gy	1 Gy	2	QE-HF
BSamp_PHOS_01	B	2	20161121_QE7_nLC3_q102158a_BSamp_IB10WT_5s_Bio2	IB10 HighPhos 5s Bio2	IB10 WT	Bio2	5 seconds	0 Gy	0.1 Gy	1 Gy	2	QE-HF
BSamp_PHOS_01	B	3	20161121_QE5_nLC5_q102159a_BSamp_IB10WT_30s_Bio2	IB10 HighPhos 30s Bio2	IB10 WT	Bio2	30 seconds	0 Gy	0.1 Gy	1 Gy	2	QE-HF
BSamp_PHOS_01	B	4	20160228_QE_q102160a_BSamp_IB10WT_5m_Bio2	IB10 HighPhos 5m Bio2	IB10 WT	Bio2	5 minutes	0 Gy	0.1 Gy	1 Gy	2	Q Exactive
BSamp_PHOS_01	B	5	20160224_QE_q102161a_BSamp_IB10WT_0.5h_Bio2	IB10 HighPhos 30m Bio2	IB10 WT	Bio2	0.5 hour	0 Gy	0.1 Gy	1 Gy	2	Q Exactive
BSamp_PHOS_01	B	6	20161121_QE7_nLC3_q102162a_BSamp_IB10WT_1h_Bio2	IB10 HighPhos 1h Bio2	IB10 WT	Bio2	1 hour	0 Gy	0.1 Gy	1 Gy	2	QE-HF
BSamp_PHOS_01	B	7	20161121_QE7_nLC3_q102163a_BSamp_IB10WT_2h_Bio2	IB10 HighPhos 2h Bio2	IB10 WT	Bio2	2 hours	0 Gy	0.1 Gy	1 Gy	2	QE-HF
BSamp_PHOS_01	B	8	20160226_QE_q102164a_BSamp_IB10WT_4h_Bio2	IB10 HighPhos 4h Bio2	IB10 WT	Bio2	4 hours	0 Gy	0.1 Gy	1 Gy	2	Q Exactive
BSamp_PHOS_01	B	9	20160227_QE_q102165a_BSamp_IB10WT_8h_Bio2	IB10 HighPhos 8h Bio2	IB10 WT	Bio2	8 hours	0 Gy	0.1 Gy	1 Gy	3	Q Exactive
BSamp_PHOS_01	B	10	20161121_QE5_nLC5_q102166a_BSamp_IB10WT_24h_Bio2	IB10 HighPhos 24h Bio2	IB10 WT	Bio2	24 hours	0 Gy	0.1 Gy	1 Gy	2	QE-HF
BSamp_PHOS_01	B	11	20161121_QE5_nLC5_q102167a_BSamp_J1WT_4h_Bio2	J1 HighPhos 4h Bio2	J1 WT	Bio2	4 hours	0 Gy	0.1 Gy	1 Gy	2	QE-HF
BSamp_PHOS_01	B	12
BSamp_PHOS_01	C	1	20161121_QE7_nLC3_q102168a_BSamp_J1WT_0.5h_Bio3	J1 HighPhos 0.5h Bio3	J1 WT	Bio3	0.5 hour	0 Gy	0.1 Gy	1 Gy	3	QE-HF
BSamp_PHOS_01	C	2	20161121_QE7_nLC3_q102169a_BSamp_IB10WT_5s_Bio3	IB10 HighPhos 5s Bio3	IB10 WT	Bio3	5 seconds	0 Gy	0.1 Gy	1 Gy	3	QE-HF
BSamp_PHOS_01	C	3	20161121_QE5_nLC5_q102170a_BSamp_IB10WT_30s_Bio3	IB10 HighPhos 30s Bio3	IB10 WT	Bio3	30 seconds	0 Gy	0.1 Gy	1 Gy	3	QE-HF
BSamp_PHOS_01	C	4	20160228_QE_q102171a_BSamp_IB10WT_5m_Bio3	IB10 HighPhos 5m Bio3	IB10 WT	Bio3	5 minutes	0 Gy	0.1 Gy	1 Gy	3	Q Exactive
BSamp_PHOS_01	C	5	20160225_QE_q102172a_BSamp_IB10WT_0.5h_Bio3	IB10 HighPhos 30m Bio3	IB10 WT	Bio3	0.5 hour	0 Gy	0.1 Gy	1 Gy	3	Q Exactive
BSamp_PHOS_01	C	6	20161121_QE7_nLC3_q102173a_BSamp_IB10WT_1h_Bio3	IB10 HighPhos 1h Bio3	IB10 WT	Bio3	1 hour	0 Gy	0.1 Gy	1 Gy	3	QE-HF
BSamp_PHOS_01	C	7	20161121_QE7_nLC3_q102174a_BSamp_IB10WT_2h_Bio3	IB10 HighPhos 2h Bio3	IB10 WT	Bio3	2 hours	0 Gy	0.1 Gy	1 Gy	3	QE-HF
BSamp_PHOS_01	C	8	20160226_QE_q102175a_BSamp_IB10WT_4h_Bio3	IB10 HighPhos 4h Bio3	IB10 WT	Bio3	4 hours	0 Gy	0.1 Gy	1 Gy	3	Q Exactive
BSamp_PHOS_01	C	9	20160227_QE_q102176a_BSamp_IB10WT_8h_Bio3	IB10 HighPhos 8h Bio3	IB10 WT	Bio3	8 hours	0 Gy	0.1 Gy	1 Gy	4	Q Exactive
BSamp_PHOS_01	C	10	20161121_QE5_nLC5_q102177a_BSamp_IB10WT_24h_Bio3	IB10 HighPhos 24h Bio3	IB10 WT	Bio3	24 hours	0 Gy	0.1 Gy	1 Gy	3	QE-HF
BSamp_PHOS_01	C	11	20161121_QE5_nLC5_q102178a_BSamp_J1WT_4h_Bio3	J1 HighPhos 4h Bio3	J1 WT	Bio3	4 hours	0 Gy	0.1 Gy	1 Gy	3	QE-HF
BSamp_PHOS_01	C	12
BSamp_PHOS_01	D	1	20161121_QE7_nLC3_q102179a_BSamp_J1WT_0.5h_Bio4	J1 HighPhos 0.5h Bio4	J1 WT	Bio4	0.5 hour	0 Gy	1 Gy	0.1 Gy	6	QE-HF
BSamp_PHOS_01	D	2	20161121_QE7_nLC3_q102180a_BSamp_IB10WT_5s_Bio4	IB10 HighPhos 5s Bio4	IB10 WT	Bio4	5 seconds	0 Gy	1 Gy	0.1 Gy	6	QE-HF
BSamp_PHOS_01	D	3	20161121_QE5_nLC5_q102181a_BSamp_IB10WT_30s_Bio4	IB10 HighPhos 30s Bio4	IB10 WT	Bio4	30 seconds	0 Gy	1 Gy	0.1 Gy	6	QE-HF
BSamp_PHOS_01	D	4	20160229_QE_q102182a_BSamp_IB10WT_5m_Bio4	IB10 HighPhos 5m Bio4	IB10 WT	Bio4	5 minutes	0 Gy	1 Gy	0.1 Gy	6	Q Exactive
BSamp_PHOS_01	D	5	20160225_QE_q102183a_BSamp_IB10WT_0.5h_Bio4	IB10 HighPhos 30m Bio4	IB10 WT	Bio4	0.5 hour	0 Gy	1 Gy	0.1 Gy	6	Q Exactive
BSamp_PHOS_01	D	6	20161121_QE7_nLC3_q102184a_BSamp_IB10WT_1h_Bio4	IB10 HighPhos 1h Bio4	IB10 WT	Bio4	1 hour	0 Gy	1 Gy	0.1 Gy	6	QE-HF
BSamp_PHOS_01	D	7	20161121_QE7_nLC3_q102185a_BSamp_IB10WT_2h_Bio4	IB10 HighPhos 2h Bio4	IB10 WT	Bio4	2 hours	0 Gy	1 Gy	0.1 Gy	6	QE-HF
BSamp_PHOS_01	D	8	20160226_QE_q102186a_BSamp_IB10WT_4h_Bio4	IB10 HighPhos 4h Bio4	IB10 WT	Bio4	4 hours	0 Gy	1 Gy	0.1 Gy	6	Q Exactive
BSamp_PHOS_01	D	9	20160227_QE_q102187a_BSamp_IB10WT_8h_Bio4	IB10 HighPhos 8h Bio4	IB10 WT	Bio4	8 hours	0 Gy	1 Gy	0.1 Gy	6	Q Exactive
BSamp_PHOS_01	D	10	20161121_QE5_nLC5_q102188a_BSamp_IB10WT_24h_Bio4	IB10 HighPhos 24h Bio4	IB10 WT	Bio4	24 hours	0 Gy	1 Gy	0.1 Gy	6	QE-HF
BSamp_PHOS_01	D	11	20161121_QE5_nLC5_q102189a_BSamp_J1WT_4h_Bio4	J1 HighPhos 4h Bio4	J1 WT	Bio4	4 hours	0 Gy	1 Gy	0.1 Gy	6	QE-HF
BSamp_PHOS_01	D	12
BSamp_PHOS_01	E	1	20161121_QE5_nLC5_q102190a_BSamp_J1WT_0.5h_Bio5	J1 HighPhos 0.5h Bio5	J1 WT	Bio5	0.5 hour	0 Gy	1 Gy	0.1 Gy	7	QE-HF
BSamp_PHOS_01	E	2	20161121_QE7_nLC3_q102191a_BSamp_IB10WT_5s_Bio5	IB10 HighPhos 5s Bio5	IB10 WT	Bio5	5 seconds	0 Gy	1 Gy	0.1 Gy	7	QE-HF
BSamp_PHOS_01	E	3	20161121_QE5_nLC5_q102192a_BSamp_IB10WT_30s_Bio5	IB10 HighPhos 30s Bio5	IB10 WT	Bio5	30 seconds	0 Gy	1 Gy	0.1 Gy	7	QE-HF
BSamp_PHOS_01	E	4	20160229_QE_q102193a_BSamp_IB10WT_5m_Bio5	IB10 HighPhos 5m Bio5	IB10 WT	Bio5	5 minutes	0 Gy	1 Gy	0.1 Gy	7	Q Exactive
BSamp_PHOS_01	E	5	20160225_QE_q102194a_BSamp_IB10WT_0.5h_Bio5	IB10 HighPhos 30m Bio5	IB10 WT	Bio5	0.5 hour	0 Gy	1 Gy	0.1 Gy	7	Q Exactive
BSamp_PHOS_01	E	6	20161121_QE7_nLC3_q102195a_BSamp_IB10WT_1h_Bio5	IB10 HighPhos 1h Bio5	IB10 WT	Bio5	1 hour	0 Gy	1 Gy	0.1 Gy	7	QE-HF
BSamp_PHOS_01	E	7	20161121_QE7_nLC3_q102196a_BSamp_IB10WT_2h_Bio5	IB10 HighPhos 2h Bio5	IB10 WT	Bio5	2 hours	0 Gy	1 Gy	0.1 Gy	7	QE-HF
BSamp_PHOS_01	E	8	20160226_QE_q102197a_BSamp_IB10WT_4h_Bio5	IB10 HighPhos 4h Bio5	IB10 WT	Bio5	4 hours	0 Gy	1 Gy	0.1 Gy	7	Q Exactive
BSamp_PHOS_01	E	9	20160227_QE_q102198a_BSamp_IB10WT_8h_Bio5	IB10 HighPhos 8h Bio5	IB10 WT	Bio5	8 hours	0 Gy	1 Gy	0.1 Gy	7	Q Exactive
BSamp_PHOS_01	E	10	20161121_QE5_nLC5_q102199a_BSamp_IB10WT_24h_Bio5	IB10 HighPhos 24h Bio5	IB10 WT	Bio5	24 hours	0 Gy	1 Gy	0.1 Gy	7	QE-HF
BSamp_PHOS_01	E	11	20161121_QE5_nLC5_q102200a_BSamp_J1WT_4h_Bio5	J1 HighPhos 4h Bio5	J1 WT	Bio5	4 hours	0 Gy	1 Gy	0.1 Gy	7	QE-HF
BSamp_PHOS_01	E	12
BSamp_PHOS_01	F	1	20161121_QE5_nLC5_q102201a_BSamp_J1WT_0.5h_Bio6	J1 HighPhos 0.5h Bio6	J1 WT	Bio6	0.5 hour	0 Gy	1 Gy	0.1 Gy	8	QE-HF
BSamp_PHOS_01	F	2	20161121_QE7_nLC3_q102202a_BSamp_IB10WT_5s_Bio6	IB10 HighPhos 5s Bio6	IB10 WT	Bio6	5 seconds	0 Gy	1 Gy	0.1 Gy	8	QE-HF
BSamp_PHOS_01	F	3	20161121_QE7_nLC3_q102203a_BSamp_IB10WT_30s_Bio6	IB10 HighPhos 30s Bio6	IB10 WT	Bio6	30 seconds	0 Gy	1 Gy	0.1 Gy	8	QE-HF
BSamp_PHOS_01	F	4	20160229_QE_q102204a_BSamp_IB10WT_5m_Bio6	IB10 HighPhos 5m Bio6	IB10 WT	Bio6	5 minutes	0 Gy	1 Gy	0.1 Gy	8	Q Exactive
BSamp_PHOS_01	F	5	20160225_QE_q102205a_BSamp_IB10WT_0.5h_Bio6	IB10 HighPhos 30m Bio6	IB10 WT	Bio6	0.5 hour	0 Gy	1 Gy	0.1 Gy	8	Q Exactive
BSamp_PHOS_01	F	6	20161121_QE7_nLC3_q102206a_BSamp_IB10WT_1h_Bio6	IB10 HighPhos 1h Bio6	IB10 WT	Bio6	1 hour	0 Gy	1 Gy	0.1 Gy	8	QE-HF
BSamp_PHOS_01	F	7	20161121_QE7_nLC3_q102207a_BSamp_IB10WT_2h_Bio6	IB10 HighPhos 2h Bio6	IB10 WT	Bio6	2 hours	0 Gy	1 Gy	0.1 Gy	8	QE-HF
BSamp_PHOS_01	F	8	20160226_QE_q102208a_BSamp_IB10WT_4h_Bio6	IB10 HighPhos 4h Bio6	IB10 WT	Bio6	4 hours	0 Gy	1 Gy	0.1 Gy	8	Q Exactive
BSamp_PHOS_01	F	9	20160228_QE_q102209a_BSamp_IB10WT_8h_Bio6	IB10 HighPhos 8h Bio6	IB10 WT	Bio6	8 hours	0 Gy	1 Gy	0.1 Gy	8	Q Exactive
BSamp_PHOS_01	F	10	20161121_QE5_nLC5_q102210a_BSamp_IB10WT_24h_Bio6	IB10 HighPhos 24h Bio6	IB10 WT	Bio6	24 hours	0 Gy	1 Gy	0.1 Gy	8	QE-HF
BSamp_PHOS_01	F	11	20161121_QE5_nLC5_q102211a_BSamp_J1WT_4h_Bio6	J1 HighPhos 4h Bio6	J1 WT	Bio6	4 hours	0 Gy	1 Gy	0.1 Gy	8	QE-HF
BSamp_PHOS_01	F	12
BSamp_PHOS_01	G	1
BSamp_PHOS_01	G	2
BSamp_PHOS_01	G	3
BSamp_PHOS_01	G	4
BSamp_PHOS_01	G	5
BSamp_PHOS_01	G	6
BSamp_PHOS_01	G	7
BSamp_PHOS_01	G	8
BSamp_PHOS_01	G	9
BSamp_PHOS_01	G	10
BSamp_PHOS_01	G	11
BSamp_PHOS_01	G	12
BSamp_PHOS_01	H	1
BSamp_PHOS_01	H	2
BSamp_PHOS_01	H	3
BSamp_PHOS_01	H	4
BSamp_PHOS_01	H	5
BSamp_PHOS_01	H	6
BSamp_PHOS_01	H	7
BSamp_PHOS_01	H	8
BSamp_PHOS_01	H	9
BSamp_PHOS_01	H	10
BSamp_PHOS_01	H	11
BSamp_PHOS_01	H	12

## Sheet: BSamp_HighPhos_02
Plate name	Row	Column	Raw file name	Experiment	Cell line	Sample	Timepoint	Light SILAC	Medium SILAC	Heavy SILAC	Cell culture replicate #	Instrument
BSamp_PHOS_02	A	1	20170425_QE3_nLC03_S01_BSamp_IB10Lig4_0.5h_Bio1	IB10 Lig4 HighPhos 0.5h Bio1	IB10 Lig4.3	Bio1	0.5h	0 Gy	0.1 Gy	1 Gy	1	QE-HF
BSamp_PHOS_02	A	2	20170425_QE3_nLC03_S02_BSamp_IB10Lig4_1h_Bio1	IB10 Lig4 HighPhos 1h Bio1	IB10 Lig4.3	Bio1	1h	0 Gy	0.1 Gy	1 Gy	1	QE-HF
BSamp_PHOS_02	A	3	20170425_QE3_nLC03_S03_BSamp_IB10Lig4_2h_Bio1	IB10 Lig4 HighPhos 2h Bio1	IB10 Lig4.3	Bio1	2h	0 Gy	0.1 Gy	1 Gy	1	QE-HF
BSamp_PHOS_02	A	4	20170425_QE3_nLC03_S04_BSamp_IB10Lig4_4h_Bio1	IB10 Lig4 HighPhos 4h Bio1	IB10 Lig4.3	Bio1	4h	0 Gy	0.1 Gy	1 Gy	1	QE-HF
BSamp_PHOS_02	A	5	20170425_QE3_nLC03_S05_BSamp_IB10Lig4_8h_Bio1	IB10 Lig4 HighPhos 8h Bio1	IB10 Lig4.3	Bio1	8h	0 Gy	0.1 Gy	1 Gy	1	QE-HF
BSamp_PHOS_02	A	6	20170425_QE5_nLC7_S06_BSamp_IB10Lig4_24h_Bio1	IB10 Lig4 HighPhos 24h Bio1	IB10 Lig4.3	Bio1	24h	0 Gy	0.1 Gy	1 Gy	1	QE-HF
BSamp_PHOS_02	A	7
BSamp_PHOS_02	A	8
BSamp_PHOS_02	A	9
BSamp_PHOS_02	A	10
BSamp_PHOS_02	A	11
BSamp_PHOS_02	A	12
BSamp_PHOS_02	B	1	20170425_QE5_nLC7_S07_BSamp_IB10Lig4_0.5h_Bio2	IB10 Lig4 HighPhos 0.5h Bio2	IB10 Lig4.3	Bio2	0.5h	0 Gy	0.1 Gy	1 Gy	3	QE-HF
BSamp_PHOS_02	B	2	20170425_QE5_nLC7_S08_BSamp_IB10Lig4_1h_Bio2	IB10 Lig4 HighPhos 1h Bio2	IB10 Lig4.3	Bio2	1h	0 Gy	0.1 Gy	1 Gy	3	QE-HF
BSamp_PHOS_02	B	3	20170425_QE5_nLC7_S09_BSamp_IB10Lig4_2h_Bio2	IB10 Lig4 HighPhos 2h Bio2	IB10 Lig4.3	Bio2	2h	0 Gy	0.1 Gy	1 Gy	3	QE-HF
BSamp_PHOS_02	B	4	20170425_QE5_nLC7_S10_BSamp_IB10Lig4_4h_Bio2	IB10 Lig4 HighPhos 4h Bio2	IB10 Lig4.3	Bio2	4h	0 Gy	0.1 Gy	1 Gy	3	QE-HF
BSamp_PHOS_02	B	5	20170425_QE5_nLC7_S11_BSamp_IB10Lig4_8h_Bio2	IB10 Lig4 HighPhos 8h Bio2	IB10 Lig4.3	Bio2	8h	0 Gy	0.1 Gy	1 Gy	3	QE-HF
BSamp_PHOS_02	B	6	20170425_QE5_nLC7_S12_BSamp_IB10Lig4_24h_Bio2	IB10 Lig4 HighPhos 24h Bio2	IB10 Lig4.3	Bio2	24h	0 Gy	0.1 Gy	1 Gy	3	QE-HF
BSamp_PHOS_02	B	7
BSamp_PHOS_02	B	8
BSamp_PHOS_02	B	9
BSamp_PHOS_02	B	10
BSamp_PHOS_02	B	11
BSamp_PHOS_02	B	12
BSamp_PHOS_02	C	1	20170425_QE5_nLC7_S13_BSamp_IB10Lig4_0.5h_Bio3	IB10 Lig4 HighPhos 0.5h Bio3	IB10 Lig4.3	Bio3	0.5h	0 Gy	1 Gy	0.1 Gy	4	QE-HF
BSamp_PHOS_02	C	2	20170425_QE3_nLC03_S14_BSamp_IB10Lig4_1h_Bio3	IB10 Lig4 HighPhos 1h Bio3	IB10 Lig4.3	Bio3	1h	0 Gy	1 Gy	0.1 Gy	4	QE-HF
BSamp_PHOS_02	C	3	20170425_QE3_nLC03_S15_BSamp_IB10Lig4_2h_Bio3	IB10 Lig4 HighPhos 2h Bio3	IB10 Lig4.3	Bio3	2h	0 Gy	1 Gy	0.1 Gy	4	QE-HF
BSamp_PHOS_02	C	4	20170425_QE3_nLC03_S16_BSamp_IB10Lig4_4h_Bio3	IB10 Lig4 HighPhos 4h Bio3	IB10 Lig4.3	Bio3	4h	0 Gy	1 Gy	0.1 Gy	4	QE-HF
BSamp_PHOS_02	C	5	20170425_QE3_nLC03_S17_BSamp_IB10Lig4_8h_Bio3	IB10 Lig4 HighPhos 8h Bio3	IB10 Lig4.3	Bio3	8h	0 Gy	1 Gy	0.1 Gy	4	QE-HF
BSamp_PHOS_02	C	6	20170425_QE3_nLC03_S18_BSamp_IB10Lig4_24h_Bio3	IB10 Lig4 HighPhos 24h Bio3	IB10 Lig4.3	Bio3	24h	0 Gy	1 Gy	0.1 Gy	4	QE-HF
BSamp_PHOS_02	C	7
BSamp_PHOS_02	C	8
BSamp_PHOS_02	C	9
BSamp_PHOS_02	C	10
BSamp_PHOS_02	C	11
BSamp_PHOS_02	C	12
BSamp_PHOS_02	D	1	20170425_QE3_nLC03_S19_BSamp_IB10Lig4_0.5h_Bio4	IB10 Lig4 HighPhos 0.5h Bio4	IB10 Lig4.3	Bio4	0.5h	0 Gy	1 Gy	0.1 Gy	6	QE-HF
BSamp_PHOS_02	D	2	20170425_QE3_nLC03_S20_BSamp_IB10Lig4_1h_Bio4	IB10 Lig4 HighPhos 1h Bio4	IB10 Lig4.3	Bio4	1h	0 Gy	1 Gy	0.1 Gy	6	QE-HF
BSamp_PHOS_02	D	3	20170425_QE3_nLC03_S21_BSamp_IB10Lig4_2h_Bio4	IB10 Lig4 HighPhos 2h Bio4	IB10 Lig4.3	Bio4	2h	0 Gy	1 Gy	0.1 Gy	6	QE-HF
BSamp_PHOS_02	D	4	20170425_QE5_nLC7_S22_BSamp_IB10Lig4_4h_Bio4	IB10 Lig4 HighPhos 4h Bio4	IB10 Lig4.3	Bio4	4h	0 Gy	1 Gy	0.1 Gy	6	QE-HF
BSamp_PHOS_02	D	5	20170425_QE5_nLC7_S23_BSamp_IB10Lig4_8h_Bio4	IB10 Lig4 HighPhos 8h Bio4	IB10 Lig4.3	Bio4	8h	0 Gy	1 Gy	0.1 Gy	6	QE-HF
BSamp_PHOS_02	D	6	20170425_QE5_nLC7_S24_BSamp_IB10Lig4_24h_Bio4	IB10 Lig4 HighPhos 24h Bio4	IB10 Lig4.3	Bio4	24h	0 Gy	1 Gy	0.1 Gy	6	QE-HF
BSamp_PHOS_02	D	7
BSamp_PHOS_02	D	8
BSamp_PHOS_02	D	9
BSamp_PHOS_02	D	10
BSamp_PHOS_02	D	11
BSamp_PHOS_02	D	12
BSamp_PHOS_02	E	1	20170425_QE5_nLC7_S25_BSamp_IB10Ku80_0.5h_Bio1	IB10 Ku80 HighPhos 0.5h Bio1	IB10 Ku80.3	Bio1	0.5h	0 Gy	0.1 Gy	1 Gy	1	QE-HF
BSamp_PHOS_02	E	2	20170425_QE5_nLC7_S26_BSamp_IB10Ku80_1h_Bio1	IB10 Ku80 HighPhos 1h Bio1	IB10 Ku80.3	Bio1	1h	0 Gy	0.1 Gy	1 Gy	1	QE-HF
BSamp_PHOS_02	E	3	20170425_QE5_nLC7_S27_BSamp_IB10Ku80_2h_Bio1	IB10 Ku80 HighPhos 2h Bio1	IB10 Ku80.3	Bio1	2h	0 Gy	0.1 Gy	1 Gy	1	QE-HF
BSamp_PHOS_02	E	4	20170425_QE5_nLC7_S28_BSamp_IB10Ku80_4h_Bio1	IB10 Ku80 HighPhos 4h Bio1	IB10 Ku80.3	Bio1	4h	0 Gy	0.1 Gy	1 Gy	1	QE-HF
BSamp_PHOS_02	E	5	20170425_QE5_nLC7_S29_BSamp_IB10Ku80_8h_Bio1	IB10 Ku80 HighPhos 8h Bio1	IB10 Ku80.3	Bio1	8h	0 Gy	0.1 Gy	1 Gy	1	QE-HF
BSamp_PHOS_02	E	6	20170425_QE5_nLC7_S30_BSamp_IB10Ku80_24h_Bio1	IB10 Ku80 HighPhos 24h Bio1	IB10 Ku80.3	Bio1	24h	0 Gy	0.1 Gy	1 Gy	1	QE-HF
BSamp_PHOS_02	E	7
BSamp_PHOS_02	E	8
BSamp_PHOS_02	E	9
BSamp_PHOS_02	E	10
BSamp_PHOS_02	E	11
BSamp_PHOS_02	E	12
BSamp_PHOS_02	F	1	20170425_QE5_nLC7_S31_BSamp_IB10Ku80_0.5h_Bio2	IB10 Ku80 HighPhos 0.5h Bio2	IB10 Ku80.3	Bio2	0.5h	0 Gy	0.1 Gy	1 Gy	3	QE-HF
BSamp_PHOS_02	F	2	20170425_QE5_nLC7_S32_BSamp_IB10Ku80_1h_Bio2	IB10 Ku80 HighPhos 1h Bio2	IB10 Ku80.3	Bio2	1h	0 Gy	0.1 Gy	1 Gy	3	QE-HF
BSamp_PHOS_02	F	3	20170425_QE5_nLC7_S33_BSamp_IB10Ku80_2h_Bio2	IB10 Ku80 HighPhos 2h Bio2	IB10 Ku80.3	Bio2	2h	0 Gy	0.1 Gy	1 Gy	3	QE-HF
BSamp_PHOS_02	F	4	20170425_QE5_nLC7_S34_BSamp_IB10Ku80_4h_Bio2	IB10 Ku80 HighPhos 4h Bio2	IB10 Ku80.3	Bio2	4h	0 Gy	0.1 Gy	1 Gy	3	QE-HF
BSamp_PHOS_02	F	5	20170425_QE5_nLC7_S35_BSamp_IB10Ku80_8h_Bio2	IB10 Ku80 HighPhos 8h Bio2	IB10 Ku80.3	Bio2	8h	0 Gy	0.1 Gy	1 Gy	3	QE-HF
BSamp_PHOS_02	F	6	20170425_QE5_nLC7_S36_BSamp_IB10Ku80_24h_Bio2	IB10 Ku80 HighPhos 24h Bio2	IB10 Ku80.3	Bio2	24h	0 Gy	0.1 Gy	1 Gy	3	QE-HF
BSamp_PHOS_02	F	7
BSamp_PHOS_02	F	8
BSamp_PHOS_02	F	9
BSamp_PHOS_02	F	10
BSamp_PHOS_02	F	11
BSamp_PHOS_02	F	12
BSamp_PHOS_02	G	1	20170425_QE3_nLC03_S37_BSamp_IB10Ku80_0.5h_Bio3	IB10 Ku80 HighPhos 0.5h Bio3	IB10 Ku80.3	Bio3	0.5h	0 Gy	1 Gy	0.1 Gy	4	QE-HF
BSamp_PHOS_02	G	2	20170425_QE3_nLC03_S38_BSamp_IB10Ku80_1h_Bio3	IB10 Ku80 HighPhos 1h Bio3	IB10 Ku80.3	Bio3	1h	0 Gy	1 Gy	0.1 Gy	4	QE-HF
BSamp_PHOS_02	G	3	20170425_QE3_nLC03_S39_BSamp_IB10Ku80_2h_Bio3	IB10 Ku80 HighPhos 2h Bio3	IB10 Ku80.3	Bio3	2h	0 Gy	1 Gy	0.1 Gy	4	QE-HF
BSamp_PHOS_02	G	4	20170425_QE3_nLC03_S40_BSamp_IB10Ku80_4h_Bio3	IB10 Ku80 HighPhos 4h Bio3	IB10 Ku80.3	Bio3	4h	0 Gy	1 Gy	0.1 Gy	4	QE-HF
BSamp_PHOS_02	G	5	20170425_QE3_nLC03_S41_BSamp_IB10Ku80_8h_Bio3	IB10 Ku80 HighPhos 8h Bio3	IB10 Ku80.3	Bio3	8h	0 Gy	1 Gy	0.1 Gy	4	QE-HF
BSamp_PHOS_02	G	6	20170425_QE3_nLC03_S42_BSamp_IB10Ku80_24h_Bio3	IB10 Ku80 HighPhos 24h Bio3	IB10 Ku80.3	Bio3	24h	0 Gy	1 Gy	0.1 Gy	4	QE-HF
BSamp_PHOS_02	G	7
BSamp_PHOS_02	G	8
BSamp_PHOS_02	G	9
BSamp_PHOS_02	G	10
BSamp_PHOS_02	G	11
BSamp_PHOS_02	G	12
BSamp_PHOS_02	H	1	20170425_QE3_nLC03_S43_BSamp_IB10Ku80_0.5h_Bio4	IB10 Ku80 HighPhos 0.5h Bio4	IB10 Ku80.3	Bio4	0.5h	0 Gy	1 Gy	0.1 Gy	6	QE-HF
BSamp_PHOS_02	H	2	20170425_QE3_nLC03_S44_BSamp_IB10Ku80_1h_Bio4	IB10 Ku80 HighPhos 1h Bio4	IB10 Ku80.3	Bio4	1h	0 Gy	1 Gy	0.1 Gy	6	QE-HF
BSamp_PHOS_02	H	3	20170425_QE3_nLC03_S45_BSamp_IB10Ku80_2h_Bio4	IB10 Ku80 HighPhos 2h Bio4	IB10 Ku80.3	Bio4	2h	0 Gy	1 Gy	0.1 Gy	6	QE-HF
BSamp_PHOS_02	H	4	20170425_QE3_nLC03_S46_BSamp_IB10Ku80_4h_Bio4	IB10 Ku80 HighPhos 4h Bio4	IB10 Ku80.3	Bio4	4h	0 Gy	1 Gy	0.1 Gy	6	QE-HF
BSamp_PHOS_02	H	5	20170425_QE3_nLC03_S47_BSamp_IB10Ku80_8h_Bio4	IB10 Ku80 HighPhos 8h Bio4	IB10 Ku80.3	Bio4	8h	0 Gy	1 Gy	0.1 Gy	6	QE-HF
BSamp_PHOS_02	H	6	20170425_QE3_nLC03_S48_BSamp_IB10Ku80_24h_Bio4	IB10 Ku80 HighPhos 24h Bio4	IB10 Ku80.3	Bio4	24h	0 Gy	1 Gy	0.1 Gy	6	QE-HF
BSamp_PHOS_02	H	7
BSamp_PHOS_02	H	8
BSamp_PHOS_02	H	9
BSamp_PHOS_02	H	10
BSamp_PHOS_02	H	11
BSamp_PHOS_02	H	12

## Sheet: BSamp_SCXPhos_03
Raw file name	Experiment	Fraction number	Cell line	Sample	Fractionation method	Timepoint	Light SILAC	Medium SILAC	Heavy SILAC	Cell culture replicate #	Instrument
20150313_QE_q101170a_BSamp_J1_0.5h_SCX_TiO2_F1_Bio1	J1 SCXPhos 0.5h Bio1	1	J1	Bio1	SCX	0.5h	0 Gy	0.1 Gy	1 Gy	1	Q Exactive
20150313_QE_q101171a_BSamp_J1_0.5h_SCX_TiO2_F2_Bio1	J1 SCXPhos 0.5h Bio1	2	J1	Bio1	SCX	0.5h	0 Gy	0.1 Gy	1 Gy	1	Q Exactive
20150313_QE_q101172a_BSamp_J1_0.5h_SCX_TiO2_F3_Bio1	J1 SCXPhos 0.5h Bio1	3	J1	Bio1	SCX	0.5h	0 Gy	0.1 Gy	1 Gy	1	Q Exactive
20150313_QE_q101173a_BSamp_J1_0.5h_SCX_TiO2_F4_Bio1	J1 SCXPhos 0.5h Bio1	4	J1	Bio1	SCX	0.5h	0 Gy	0.1 Gy	1 Gy	1	Q Exactive
20150313_QE_q101174a_BSamp_J1_0.5h_SCX_TiO2_F5_Bio1	J1 SCXPhos 0.5h Bio1	5	J1	Bio1	SCX	0.5h	0 Gy	0.1 Gy	1 Gy	1	Q Exactive
20150313_QE_q101175a_BSamp_J1_0.5h_SCX_TiO2_F6_Bio1	J1 SCXPhos 0.5h Bio1	6	J1	Bio1	SCX	0.5h	0 Gy	0.1 Gy	1 Gy	1	Q Exactive
20150313_QE_q101176a_BSamp_J1_0.5h_SCX_TiO2_F7_Bio1	J1 SCXPhos 0.5h Bio1	7	J1	Bio1	SCX	0.5h	0 Gy	0.1 Gy	1 Gy	1	Q Exactive
20150313_QE_q101177a_BSamp_J1_0.5h_SCX_TiO2_F8_Bio1	J1 SCXPhos 0.5h Bio1	8	J1	Bio1	SCX	0.5h	0 Gy	0.1 Gy	1 Gy	1	Q Exactive
20150313_QE_q101178a_BSamp_J1_0.5h_SCX_TiO2_F9_Bio1	J1 SCXPhos 0.5h Bio1	9	J1	Bio1	SCX	0.5h	0 Gy	0.1 Gy	1 Gy	1	Q Exactive
20150313_QE_q101179a_BSamp_J1_0.5h_SCX_TiO2_F10_Bio1	J1 SCXPhos 0.5h Bio1	10	J1	Bio1	SCX	0.5h	0 Gy	0.1 Gy	1 Gy	1	Q Exactive
20150313_QE_q101180a_BSamp_J1_0.5h_SCX_TiO2_F11_Bio1	J1 SCXPhos 0.5h Bio1	11	J1	Bio1	SCX	0.5h	0 Gy	0.1 Gy	1 Gy	1	Q Exactive
20150313_QE_q101181a_BSamp_J1_0.5h_SCX_TiO2_F12_Bio1	J1 SCXPhos 0.5h Bio1	12	J1	Bio1	SCX	0.5h	0 Gy	0.1 Gy	1 Gy	1	Q Exactive
20150313_QE_q101182a_BSamp_J1_0.5h_SCX_TiO2_F13_Bio1	J1 SCXPhos 0.5h Bio1	13	J1	Bio1	SCX	0.5h	0 Gy	0.1 Gy	1 Gy	1	Q Exactive
20150313_QE_q101183a_BSamp_J1_0.5h_SCX_TiO2_F14_Bio1	J1 SCXPhos 0.5h Bio1	14	J1	Bio1	SCX	0.5h	0 Gy	0.1 Gy	1 Gy	1	Q Exactive
20150313_QE_q101184a_BSamp_J1_0.5h_SCX_TiO2_F15_Bio1	J1 SCXPhos 0.5h Bio1	15	J1	Bio1	SCX	0.5h	0 Gy	0.1 Gy	1 Gy	1	Q Exactive
20150313_QE_q101185a_BSamp_J1_0.5h_SCX_TiO2_F16_Bio1	J1 SCXPhos 0.5h Bio1	16	J1	Bio1	SCX	0.5h	0 Gy	0.1 Gy	1 Gy	1	Q Exactive
20150313_QE_q101186a_BSamp_J1_0.5h_SCX_TiO2_F17_Bio1	J1 SCXPhos 0.5h Bio1	17	J1	Bio1	SCX	0.5h	0 Gy	0.1 Gy	1 Gy	1	Q Exactive
20150313_QE_q101187a_BSamp_J1_0.5h_SCX_TiO2_F18_Bio1	J1 SCXPhos 0.5h Bio1	18	J1	Bio1	SCX	0.5h	0 Gy	0.1 Gy	1 Gy	1	Q Exactive
20150313_QE_q101188a_BSamp_J1_4h_SCX_TiO2_F1_Bio1	J1 SCXPhos 4h Bio1	1	J1	Bio1	SCX	4h	0 Gy	0.1 Gy	1 Gy	1	Q Exactive
20150313_QE_q101189a_BSamp_J1_4h_SCX_TiO2_F2_Bio1	J1 SCXPhos 4h Bio1	2	J1	Bio1	SCX	4h	0 Gy	0.1 Gy	1 Gy	1	Q Exactive
20150313_QE_q101190a_BSamp_J1_4h_SCX_TiO2_F3_Bio1	J1 SCXPhos 4h Bio1	3	J1	Bio1	SCX	4h	0 Gy	0.1 Gy	1 Gy	1	Q Exactive
20150313_QE_q101191a_BSamp_J1_4h_SCX_TiO2_F4_Bio1	J1 SCXPhos 4h Bio1	4	J1	Bio1	SCX	4h	0 Gy	0.1 Gy	1 Gy	1	Q Exactive
20150313_QE_q101192a_BSamp_J1_4h_SCX_TiO2_F5_Bio1	J1 SCXPhos 4h Bio1	5	J1	Bio1	SCX	4h	0 Gy	0.1 Gy	1 Gy	1	Q Exactive
20150313_QE_q101193a_BSamp_J1_4h_SCX_TiO2_F6_Bio1	J1 SCXPhos 4h Bio1	6	J1	Bio1	SCX	4h	0 Gy	0.1 Gy	1 Gy	1	Q Exactive
20150313_QE_q101194a_BSamp_J1_4h_SCX_TiO2_F7_Bio1	J1 SCXPhos 4h Bio1	7	J1	Bio1	SCX	4h	0 Gy	0.1 Gy	1 Gy	1	Q Exactive
20150313_QE_q101195a_BSamp_J1_4h_SCX_TiO2_F8_Bio1	J1 SCXPhos 4h Bio1	8	J1	Bio1	SCX	4h	0 Gy	0.1 Gy	1 Gy	1	Q Exactive
20150313_QE_q101196a_BSamp_J1_4h_SCX_TiO2_F9_Bio1	J1 SCXPhos 4h Bio1	9	J1	Bio1	SCX	4h	0 Gy	0.1 Gy	1 Gy	1	Q Exactive
20150313_QE_q101197a_BSamp_J1_4h_SCX_TiO2_F10_Bio1	J1 SCXPhos 4h Bio1	10	J1	Bio1	SCX	4h	0 Gy	0.1 Gy	1 Gy	1	Q Exactive
20150313_QE_q101198a_BSamp_J1_4h_SCX_TiO2_F11_Bio1	J1 SCXPhos 4h Bio1	11	J1	Bio1	SCX	4h	0 Gy	0.1 Gy	1 Gy	1	Q Exactive
20150313_QE_q101199a_BSamp_J1_4h_SCX_TiO2_F12_Bio1	J1 SCXPhos 4h Bio1	12	J1	Bio1	SCX	4h	0 Gy	0.1 Gy	1 Gy	1	Q Exactive
20150313_QE_q101200a_BSamp_J1_4h_SCX_TiO2_F13_Bio1	J1 SCXPhos 4h Bio1	13	J1	Bio1	SCX	4h	0 Gy	0.1 Gy	1 Gy	1	Q Exactive
20150313_QE_q101201a_BSamp_J1_4h_SCX_TiO2_F14_Bio1	J1 SCXPhos 4h Bio1	14	J1	Bio1	SCX	4h	0 Gy	0.1 Gy	1 Gy	1	Q Exactive
20150313_QE_q101202a_BSamp_J1_4h_SCX_TiO2_F15_Bio1	J1 SCXPhos 4h Bio1	15	J1	Bio1	SCX	4h	0 Gy	0.1 Gy	1 Gy	1	Q Exactive
20150313_QE_q101203a_BSamp_J1_4h_SCX_TiO2_F16_Bio1	J1 SCXPhos 4h Bio1	16	J1	Bio1	SCX	4h	0 Gy	0.1 Gy	1 Gy	1	Q Exactive
20150313_QE_q101204a_BSamp_J1_4h_SCX_TiO2_F17_Bio1	J1 SCXPhos 4h Bio1	17	J1	Bio1	SCX	4h	0 Gy	0.1 Gy	1 Gy	1	Q Exactive
20150313_QE_q101205a_BSamp_J1_4h_SCX_TiO2_F18_Bio1	J1 SCXPhos 4h Bio1	18	J1	Bio1	SCX	4h	0 Gy	0.1 Gy	1 Gy	1	Q Exactive
20150313_QE_q101206a_BSamp_J1_0.5h_SCX_TiO2_F1_Bio2	J1 SCXPhos 0.5h Bio2	1	J1	Bio2	SCX	0.5h	0 Gy	0.1 Gy	1 Gy	1	Q Exactive
20150313_QE_q101207a_BSamp_J1_0.5h_SCX_TiO2_F2_Bio2	J1 SCXPhos 0.5h Bio2	2	J1	Bio2	SCX	0.5h	0 Gy	0.1 Gy	1 Gy	1	Q Exactive
20150313_QE_q101208a_BSamp_J1_0.5h_SCX_TiO2_F3_Bio2	J1 SCXPhos 0.5h Bio2	3	J1	Bio2	SCX	0.5h	0 Gy	0.1 Gy	1 Gy	1	Q Exactive
20150313_QE_q101209a_BSamp_J1_0.5h_SCX_TiO2_F4_Bio2	J1 SCXPhos 0.5h Bio2	4	J1	Bio2	SCX	0.5h	0 Gy	0.1 Gy	1 Gy	1	Q Exactive
20150313_QE_q101210a_BSamp_J1_0.5h_SCX_TiO2_F5_Bio2	J1 SCXPhos 0.5h Bio2	5	J1	Bio2	SCX	0.5h	0 Gy	0.1 Gy	1 Gy	2	Q Exactive
20150313_QE_q101211a_BSamp_J1_0.5h_SCX_TiO2_F6_Bio2	J1 SCXPhos 0.5h Bio2	6	J1	Bio2	SCX	0.5h	0 Gy	0.1 Gy	1 Gy	2	Q Exactive
20150313_QE_q101212a_BSamp_J1_0.5h_SCX_TiO2_F7_Bio2	J1 SCXPhos 0.5h Bio2	7	J1	Bio2	SCX	0.5h	0 Gy	0.1 Gy	1 Gy	2	Q Exactive
20150313_QE_q101213a_BSamp_J1_0.5h_SCX_TiO2_F8_Bio2	J1 SCXPhos 0.5h Bio2	8	J1	Bio2	SCX	0.5h	0 Gy	0.1 Gy	1 Gy	2	Q Exactive
20150313_QE_q101214a_BSamp_J1_0.5h_SCX_TiO2_F9_Bio2	J1 SCXPhos 0.5h Bio2	9	J1	Bio2	SCX	0.5h	0 Gy	0.1 Gy	1 Gy	2	Q Exactive
20150313_QE_q101215a_BSamp_J1_0.5h_SCX_TiO2_F10_Bio2	J1 SCXPhos 0.5h Bio2	10	J1	Bio2	SCX	0.5h	0 Gy	0.1 Gy	1 Gy	2	Q Exactive
20150313_QE_q101216a_BSamp_J1_0.5h_SCX_TiO2_F11_Bio2	J1 SCXPhos 0.5h Bio2	11	J1	Bio2	SCX	0.5h	0 Gy	0.1 Gy	1 Gy	2	Q Exactive
20150313_QE_q101217a_BSamp_J1_0.5h_SCX_TiO2_F12_Bio2	J1 SCXPhos 0.5h Bio2	12	J1	Bio2	SCX	0.5h	0 Gy	0.1 Gy	1 Gy	2	Q Exactive
20150313_QE_q101218a_BSamp_J1_0.5h_SCX_TiO2_F13_Bio2	J1 SCXPhos 0.5h Bio2	13	J1	Bio2	SCX	0.5h	0 Gy	0.1 Gy	1 Gy	2	Q Exactive
20150313_QE_q101219a_BSamp_J1_0.5h_SCX_TiO2_F14_Bio2	J1 SCXPhos 0.5h Bio2	14	J1	Bio2	SCX	0.5h	0 Gy	0.1 Gy	1 Gy	2	Q Exactive
20150313_QE_q101220a_BSamp_J1_0.5h_SCX_TiO2_F15_Bio2	J1 SCXPhos 0.5h Bio2	15	J1	Bio2	SCX	0.5h	0 Gy	0.1 Gy	1 Gy	2	Q Exactive
20150313_QE_q101221a_BSamp_J1_0.5h_SCX_TiO2_F16_Bio2	J1 SCXPhos 0.5h Bio2	16	J1	Bio2	SCX	0.5h	0 Gy	0.1 Gy	1 Gy	2	Q Exactive
20150313_QE_q101222a_BSamp_J1_0.5h_SCX_TiO2_F17_Bio2	J1 SCXPhos 0.5h Bio2	17	J1	Bio2	SCX	0.5h	0 Gy	0.1 Gy	1 Gy	2	Q Exactive
20150313_QE_q101223a_BSamp_J1_0.5h_SCX_TiO2_F18_Bio2	J1 SCXPhos 0.5h Bio2	18	J1	Bio2	SCX	0.5h	0 Gy	0.1 Gy	1 Gy	2	Q Exactive
20150313_QE_q101224a_BSamp_J1_4h_SCX_TiO2_F1_Bio2	J1 SCXPhos 4h Bio2	1	J1	Bio2	SCX	4h	0 Gy	0.1 Gy	1 Gy	2	Q Exactive
20150313_QE_q101225a_BSamp_J1_4h_SCX_TiO2_F2_Bio2	J1 SCXPhos 4h Bio2	2	J1	Bio2	SCX	4h	0 Gy	0.1 Gy	1 Gy	2	Q Exactive
20150313_QE_q101226a_BSamp_J1_4h_SCX_TiO2_F3_Bio2	J1 SCXPhos 4h Bio2	3	J1	Bio2	SCX	4h	0 Gy	0.1 Gy	1 Gy	2	Q Exactive
20150313_QE_q101227a_BSamp_J1_4h_SCX_TiO2_F4_Bio2	J1 SCXPhos 4h Bio2	4	J1	Bio2	SCX	4h	0 Gy	0.1 Gy	1 Gy	2	Q Exactive
20150313_QE_q101228a_BSamp_J1_4h_SCX_TiO2_F5_Bio2	J1 SCXPhos 4h Bio2	5	J1	Bio2	SCX	4h	0 Gy	0.1 Gy	1 Gy	2	Q Exactive
20150313_QE_q101229a_BSamp_J1_4h_SCX_TiO2_F6_Bio2	J1 SCXPhos 4h Bio2	6	J1	Bio2	SCX	4h	0 Gy	0.1 Gy	1 Gy	2	Q Exactive
20150313_QE_q101230a_BSamp_J1_4h_SCX_TiO2_F7_Bio2	J1 SCXPhos 4h Bio2	7	J1	Bio2	SCX	4h	0 Gy	0.1 Gy	1 Gy	2	Q Exactive
20150313_QE_q101231a_BSamp_J1_4h_SCX_TiO2_F8_Bio2	J1 SCXPhos 4h Bio2	8	J1	Bio2	SCX	4h	0 Gy	0.1 Gy	1 Gy	2	Q Exactive
20150313_QE_q101232a_BSamp_J1_4h_SCX_TiO2_F9_Bio2	J1 SCXPhos 4h Bio2	9	J1	Bio2	SCX	4h	0 Gy	0.1 Gy	1 Gy	2	Q Exactive
20150313_QE_q101233a_BSamp_J1_4h_SCX_TiO2_F10_Bio2	J1 SCXPhos 4h Bio2	10	J1	Bio2	SCX	4h	0 Gy	0.1 Gy	1 Gy	2	Q Exactive
20150313_QE_q101234a_BSamp_J1_4h_SCX_TiO2_F11_Bio2	J1 SCXPhos 4h Bio2	11	J1	Bio2	SCX	4h	0 Gy	0.1 Gy	1 Gy	2	Q Exactive
20150313_QE_q101235a_BSamp_J1_4h_SCX_TiO2_F12_Bio2	J1 SCXPhos 4h Bio2	12	J1	Bio2	SCX	4h	0 Gy	0.1 Gy	1 Gy	2	Q Exactive
20150313_QE_q101236a_BSamp_J1_4h_SCX_TiO2_F13_Bio2	J1 SCXPhos 4h Bio2	13	J1	Bio2	SCX	4h	0 Gy	0.1 Gy	1 Gy	2	Q Exactive
20150313_QE_q101237a_BSamp_J1_4h_SCX_TiO2_F14_Bio2	J1 SCXPhos 4h Bio2	14	J1	Bio2	SCX	4h	0 Gy	0.1 Gy	1 Gy	2	Q Exactive
20150313_QE_q101238a_BSamp_J1_4h_SCX_TiO2_F15_Bio2	J1 SCXPhos 4h Bio2	15	J1	Bio2	SCX	4h	0 Gy	0.1 Gy	1 Gy	2	Q Exactive
20150313_QE_q101239a_BSamp_J1_4h_SCX_TiO2_F16_Bio2	J1 SCXPhos 4h Bio2	16	J1	Bio2	SCX	4h	0 Gy	0.1 Gy	1 Gy	2	Q Exactive
20150313_QE_q101240a_BSamp_J1_4h_SCX_TiO2_F17_Bio2	J1 SCXPhos 4h Bio2	17	J1	Bio2	SCX	4h	0 Gy	0.1 Gy	1 Gy	2	Q Exactive
20150313_QE_q101241a_BSamp_J1_4h_SCX_TiO2_F18_Bio2	J1 SCXPhos 4h Bio2	18	J1	Bio2	SCX	4h	0 Gy	0.1 Gy	1 Gy	2	Q Exactive
20131024_QE_BSamp_B4418_4h_F1_131024190617	B4418 SCXPhos 0.5h	1	B4418	Bio1	SCX	0.5h	0 Gy	0.1 Gy	1 Gy	2	Q Exactive
20131024_QE_BSamp_B4418_4h_F2_131024212914	B4418 SCXPhos 0.5h	2	B4418	Bio1	SCX	0.5h	0 Gy	0.1 Gy	1 Gy	2	Q Exactive
20131025_QE_BSamp_B4418_4h_F3	B4418 SCXPhos 0.5h	3	B4418	Bio1	SCX	0.5h	0 Gy	0.1 Gy	1 Gy	2	Q Exactive
20131025_QE_BSamp_B4418_4h_F4	B4418 SCXPhos 0.5h	4	B4418	Bio1	SCX	0.5h	0 Gy	0.1 Gy	1 Gy	2	Q Exactive
20131025_QE_BSamp_B4418_4h_F5	B4418 SCXPhos 0.5h	5	B4418	Bio1	SCX	0.5h	0 Gy	0.1 Gy	1 Gy	2	Q Exactive
20131025_QE_BSamp_B4418_4h_F6	B4418 SCXPhos 0.5h	6	B4418	Bio1	SCX	0.5h	0 Gy	0.1 Gy	1 Gy	2	Q Exactive
20131025_QE_BSamp_B4418_4h_F7	B4418 SCXPhos 0.5h	7	B4418	Bio1	SCX	0.5h	0 Gy	0.1 Gy	1 Gy	2	Q Exactive
20131025_QE_BSamp_B4418_4h_F8	B4418 SCXPhos 0.5h	8	B4418	Bio1	SCX	0.5h	0 Gy	0.1 Gy	1 Gy	2	Q Exactive
20131025_QE_BSamp_B4418_4h_F9	B4418 SCXPhos 0.5h	9	B4418	Bio1	SCX	0.5h	0 Gy	0.1 Gy	1 Gy	1	Q Exactive
20131025_QE_BSamp_B4418_4h_F10	B4418 SCXPhos 0.5h	10	B4418	Bio1	SCX	0.5h	0 Gy	0.1 Gy	1 Gy	1	Q Exactive
20131025_QE_BSamp_B4418_4h_F11	B4418 SCXPhos 0.5h	11	B4418	Bio1	SCX	0.5h	0 Gy	0.1 Gy	1 Gy	1	Q Exactive
20131025_QE_BSamp_B4418_4h_F12	B4418 SCXPhos 0.5h	12	B4418	Bio1	SCX	0.5h	0 Gy	0.1 Gy	1 Gy	1	Q Exactive
20131025_QE_BSamp_B4418_4h_F13	B4418 SCXPhos 0.5h	13	B4418	Bio1	SCX	0.5h	0 Gy	0.1 Gy	1 Gy	1	Q Exactive
20131025_QE_BSamp_B4418_4h_F14	B4418 SCXPhos 0.5h	14	B4418	Bio1	SCX	0.5h	0 Gy	0.1 Gy	1 Gy	1	Q Exactive
20131025_QE_BSamp_B4418_4h_F15	B4418 SCXPhos 0.5h	15	B4418	Bio1	SCX	0.5h	0 Gy	0.1 Gy	1 Gy	1	Q Exactive
20131025_QE_BSamp_B4418_4h_F16	B4418 SCXPhos 0.5h	16	B4418	Bio1	SCX	0.5h	0 Gy	0.1 Gy	1 Gy	1	Q Exactive
20131025_QE_BSamp_B4418_4h_F17	B4418 SCXPhos 0.5h	17	B4418	Bio1	SCX	0.5h	0 Gy	0.1 Gy	1 Gy	1	Q Exactive
20131025_QE_BSamp_B4418_4h_F18	B4418 SCXPhos 0.5h	18	B4418	Bio1	SCX	0.5h	0 Gy	0.1 Gy	1 Gy	1	Q Exactive

## Sheet: BSamp_bRP_04
Raw file name	Experiment	Fraction number	Cell line	Sample	Fractionation method	Timepoint	Light SILAC	Medium SILAC	Heavy SILAC	Cell culture replicate #	Instrument
20150126_QE_q101060a_BSamp_J1_0.5h_bRP_F1_Bio1	J1 bRP-proteome 0.5h Bio1	1	J1	Bio1	bRP	0.5h	0 Gy	0.1 Gy	1 Gy	1	Q Exactive
20150126_QE_q101061a_BSamp_J1_0.5h_bRP_F2_Bio1	J1 bRP-proteome 0.5h Bio1	2	J1	Bio1	bRP	0.5h	0 Gy	0.1 Gy	1 Gy	1	Q Exactive
20150126_QE_q101062a_BSamp_J1_0.5h_bRP_F3_Bio1	J1 bRP-proteome 0.5h Bio1	3	J1	Bio1	bRP	0.5h	0 Gy	0.1 Gy	1 Gy	1	Q Exactive
20150126_QE_q101063a_BSamp_J1_0.5h_bRP_F4_Bio1	J1 bRP-proteome 0.5h Bio1	4	J1	Bio1	bRP	0.5h	0 Gy	0.1 Gy	1 Gy	1	Q Exactive
20150126_QE_q101064a_BSamp_J1_0.5h_bRP_F5_Bio1	J1 bRP-proteome 0.5h Bio1	5	J1	Bio1	bRP	0.5h	0 Gy	0.1 Gy	1 Gy	1	Q Exactive
20150126_QE_q101065a_BSamp_J1_0.5h_bRP_F6_Bio1	J1 bRP-proteome 0.5h Bio1	6	J1	Bio1	bRP	0.5h	0 Gy	0.1 Gy	1 Gy	1	Q Exactive
20150126_QE_q101066a_BSamp_J1_0.5h_bRP_F7_Bio1	J1 bRP-proteome 0.5h Bio1	7	J1	Bio1	bRP	0.5h	0 Gy	0.1 Gy	1 Gy	1	Q Exactive
20150126_QE_q101067a_BSamp_J1_0.5h_bRP_F8_Bio1	J1 bRP-proteome 0.5h Bio1	8	J1	Bio1	bRP	0.5h	0 Gy	0.1 Gy	1 Gy	1	Q Exactive
20150126_QE_q101068a_BSamp_J1_0.5h_bRP_F9_Bio1	J1 bRP-proteome 0.5h Bio1	9	J1	Bio1	bRP	0.5h	0 Gy	0.1 Gy	1 Gy	1	Q Exactive
20150126_QE_q101069a_BSamp_J1_0.5h_bRP_F10_Bio1	J1 bRP-proteome 0.5h Bio1	10	J1	Bio1	bRP	0.5h	0 Gy	0.1 Gy	1 Gy	1	Q Exactive
20150126_QE_q101070a_BSamp_J1_0.5h_bRP_F11_Bio1	J1 bRP-proteome 0.5h Bio1	11	J1	Bio1	bRP	0.5h	0 Gy	0.1 Gy	1 Gy	1	Q Exactive
20150126_QE_q101071a_BSamp_J1_0.5h_bRP_F12_Bio1	J1 bRP-proteome 0.5h Bio1	12	J1	Bio1	bRP	0.5h	0 Gy	0.1 Gy	1 Gy	1	Q Exactive
20150126_QE_q101072a_BSamp_J1_0.5h_bRP_F13_Bio1	J1 bRP-proteome 0.5h Bio1	13	J1	Bio1	bRP	0.5h	0 Gy	0.1 Gy	1 Gy	1	Q Exactive
20150126_QE_q101073a_BSamp_J1_0.5h_bRP_F14_Bio1	J1 bRP-proteome 0.5h Bio1	14	J1	Bio1	bRP	0.5h	0 Gy	0.1 Gy	1 Gy	1	Q Exactive
20150126_QE_q101074a_BSamp_J1_0.5h_bRP_F15_Bio1	J1 bRP-proteome 0.5h Bio1	15	J1	Bio1	bRP	0.5h	0 Gy	0.1 Gy	1 Gy	1	Q Exactive
20150126_QE_q101075a_BSamp_J1_0.5h_bRP_F16_Bio1	J1 bRP-proteome 0.5h Bio1	16	J1	Bio1	bRP	0.5h	0 Gy	0.1 Gy	1 Gy	1	Q Exactive
20150126_QE_q101076a_BSamp_J1_0.5h_bRP_F17_Bio1	J1 bRP-proteome 0.5h Bio1	17	J1	Bio1	bRP	0.5h	0 Gy	0.1 Gy	1 Gy	1	Q Exactive
20150126_QE_q101077a_BSamp_J1_0.5h_bRP_F18_Bio1	J1 bRP-proteome 0.5h Bio1	18	J1	Bio1	bRP	0.5h	0 Gy	0.1 Gy	1 Gy	1	Q Exactive
20150126_QE_q101078a_BSamp_J1_0.5h_bRP_F19_Bio1	J1 bRP-proteome 0.5h Bio1	19	J1	Bio1	bRP	0.5h	0 Gy	0.1 Gy	1 Gy	1	Q Exactive
20150126_QE_q101079a_BSamp_J1_0.5h_bRP_F20_Bio1	J1 bRP-proteome 0.5h Bio1	20	J1	Bio1	bRP	0.5h	0 Gy	0.1 Gy	1 Gy	1	Q Exactive
20150126_QE_q101080a_BSamp_J1_4h_bRP_F1_Bio1	J1 bRP-proteome 4h Bio1	1	J1	Bio1	bRP	4h	0 Gy	0.1 Gy	1 Gy	1	Q Exactive
20150126_QE_q101081a_BSamp_J1_4h_bRP_F2_Bio1	J1 bRP-proteome 4h Bio1	2	J1	Bio1	bRP	4h	0 Gy	0.1 Gy	1 Gy	1	Q Exactive
20150126_QE_q101082a_BSamp_J1_4h_bRP_F3_Bio1	J1 bRP-proteome 4h Bio1	3	J1	Bio1	bRP	4h	0 Gy	0.1 Gy	1 Gy	1	Q Exactive
20150126_QE_q101083a_BSamp_J1_4h_bRP_F4_Bio1	J1 bRP-proteome 4h Bio1	4	J1	Bio1	bRP	4h	0 Gy	0.1 Gy	1 Gy	1	Q Exactive
20150126_QE_q101084a_BSamp_J1_4h_bRP_F5_Bio1	J1 bRP-proteome 4h Bio1	5	J1	Bio1	bRP	4h	0 Gy	0.1 Gy	1 Gy	1	Q Exactive
20150126_QE_q101085a_BSamp_J1_4h_bRP_F6_Bio1	J1 bRP-proteome 4h Bio1	6	J1	Bio1	bRP	4h	0 Gy	0.1 Gy	1 Gy	1	Q Exactive
20150126_QE_q101086a_BSamp_J1_4h_bRP_F7_Bio1	J1 bRP-proteome 4h Bio1	7	J1	Bio1	bRP	4h	0 Gy	0.1 Gy	1 Gy	1	Q Exactive
20150126_QE_q101087a_BSamp_J1_4h_bRP_F8_Bio1	J1 bRP-proteome 4h Bio1	8	J1	Bio1	bRP	4h	0 Gy	0.1 Gy	1 Gy	1	Q Exactive
20150126_QE_q101088a_BSamp_J1_4h_bRP_F9_Bio1	J1 bRP-proteome 4h Bio1	9	J1	Bio1	bRP	4h	0 Gy	0.1 Gy	1 Gy	1	Q Exactive
20150126_QE_q101089a_BSamp_J1_4h_bRP_F10_Bio1	J1 bRP-proteome 4h Bio1	10	J1	Bio1	bRP	4h	0 Gy	0.1 Gy	1 Gy	1	Q Exactive
20150126_QE_q101090a_BSamp_J1_4h_bRP_F11_Bio1	J1 bRP-proteome 4h Bio1	11	J1	Bio1	bRP	4h	0 Gy	0.1 Gy	1 Gy	1	Q Exactive
20150126_QE_q101091a_BSamp_J1_4h_bRP_F12_Bio1	J1 bRP-proteome 4h Bio1	12	J1	Bio1	bRP	4h	0 Gy	0.1 Gy	1 Gy	1	Q Exactive
20150126_QE_q101092a_BSamp_J1_4h_bRP_F13_Bio1	J1 bRP-proteome 4h Bio1	13	J1	Bio1	bRP	4h	0 Gy	0.1 Gy	1 Gy	1	Q Exactive
20150126_QE_q101093a_BSamp_J1_4h_bRP_F14_Bio1	J1 bRP-proteome 4h Bio1	14	J1	Bio1	bRP	4h	0 Gy	0.1 Gy	1 Gy	1	Q Exactive
20150126_QE_q101094a_BSamp_J1_4h_bRP_F15_Bio1	J1 bRP-proteome 4h Bio1	15	J1	Bio1	bRP	4h	0 Gy	0.1 Gy	1 Gy	1	Q Exactive
20150126_QE_q101095a_BSamp_J1_4h_bRP_F16_Bio1	J1 bRP-proteome 4h Bio1	16	J1	Bio1	bRP	4h	0 Gy	0.1 Gy	1 Gy	1	Q Exactive
20150126_QE_q101096a_BSamp_J1_4h_bRP_F17_Bio1	J1 bRP-proteome 4h Bio1	17	J1	Bio1	bRP	4h	0 Gy	0.1 Gy	1 Gy	1	Q Exactive
20150126_QE_q101097a_BSamp_J1_4h_bRP_F18_Bio1	J1 bRP-proteome 4h Bio1	18	J1	Bio1	bRP	4h	0 Gy	0.1 Gy	1 Gy	1	Q Exactive
20150126_QE_q101098a_BSamp_J1_4h_bRP_F19_Bio1	J1 bRP-proteome 4h Bio1	19	J1	Bio1	bRP	4h	0 Gy	0.1 Gy	1 Gy	1	Q Exactive
20150126_QE_q101099a_BSamp_J1_4h_bRP_F20_Bio1	J1 bRP-proteome 4h Bio1	20	J1	Bio1	bRP	4h	0 Gy	0.1 Gy	1 Gy	1	Q Exactive
20150119_QE_q101003a_BSamp_J1_0.5h_bRP_F1_Bio2	J1 bRP-proteome 0.5h Bio2	1	J1	Bio2	bRP	0.5h	0 Gy	0.1 Gy	1 Gy	2	Q Exactive
20150119_QE_q101004a_BSamp_J1_0.5h_bRP_F2_Bio2	J1 bRP-proteome 0.5h Bio2	2	J1	Bio2	bRP	0.5h	0 Gy	0.1 Gy	1 Gy	2	Q Exactive
20150119_QE_q101005a_BSamp_J1_0.5h_bRP_F3_Bio2	J1 bRP-proteome 0.5h Bio2	3	J1	Bio2	bRP	0.5h	0 Gy	0.1 Gy	1 Gy	2	Q Exactive
20150119_QE_q101006a_BSamp_J1_0.5h_bRP_F4_Bio2	J1 bRP-proteome 0.5h Bio2	4	J1	Bio2	bRP	0.5h	0 Gy	0.1 Gy	1 Gy	2	Q Exactive
20150119_QE_q101007a_BSamp_J1_0.5h_bRP_F5_Bio2	J1 bRP-proteome 0.5h Bio2	5	J1	Bio2	bRP	0.5h	0 Gy	0.1 Gy	1 Gy	2	Q Exactive
20150119_QE_q101008a_BSamp_J1_0.5h_bRP_F6_Bio2	J1 bRP-proteome 0.5h Bio2	6	J1	Bio2	bRP	0.5h	0 Gy	0.1 Gy	1 Gy	2	Q Exactive
20150119_QE_q101009a_BSamp_J1_0.5h_bRP_F7_Bio2	J1 bRP-proteome 0.5h Bio2	7	J1	Bio2	bRP	0.5h	0 Gy	0.1 Gy	1 Gy	2	Q Exactive
20150119_QE_q101010a_BSamp_J1_0.5h_bRP_F8_Bio2	J1 bRP-proteome 0.5h Bio2	8	J1	Bio2	bRP	0.5h	0 Gy	0.1 Gy	1 Gy	2	Q Exactive
20150119_QE_q101011a_BSamp_J1_0.5h_bRP_F9_Bio2	J1 bRP-proteome 0.5h Bio2	9	J1	Bio2	bRP	0.5h	0 Gy	0.1 Gy	1 Gy	2	Q Exactive
20150119_QE_q101012a_BSamp_J1_0.5h_bRP_F10_Bio2	J1 bRP-proteome 0.5h Bio2	10	J1	Bio2	bRP	0.5h	0 Gy	0.1 Gy	1 Gy	2	Q Exactive
20150119_QE_q101013a_BSamp_J1_0.5h_bRP_F11_Bio2	J1 bRP-proteome 0.5h Bio2	11	J1	Bio2	bRP	0.5h	0 Gy	0.1 Gy	1 Gy	2	Q Exactive
20150119_QE_q101014a_BSamp_J1_0.5h_bRP_F12_Bio2	J1 bRP-proteome 0.5h Bio2	12	J1	Bio2	bRP	0.5h	0 Gy	0.1 Gy	1 Gy	2	Q Exactive
20150119_QE_q101015a_BSamp_J1_0.5h_bRP_F13_Bio2	J1 bRP-proteome 0.5h Bio2	13	J1	Bio2	bRP	0.5h	0 Gy	0.1 Gy	1 Gy	2	Q Exactive
20150119_QE_q101016a_BSamp_J1_0.5h_bRP_F14_Bio2	J1 bRP-proteome 0.5h Bio2	14	J1	Bio2	bRP	0.5h	0 Gy	0.1 Gy	1 Gy	2	Q Exactive
20150119_QE_q101017a_BSamp_J1_0.5h_bRP_F15_Bio2	J1 bRP-proteome 0.5h Bio2	15	J1	Bio2	bRP	0.5h	0 Gy	0.1 Gy	1 Gy	2	Q Exactive
20150119_QE_q101018a_BSamp_J1_0.5h_bRP_F16_Bio2	J1 bRP-proteome 0.5h Bio2	16	J1	Bio2	bRP	0.5h	0 Gy	0.1 Gy	1 Gy	2	Q Exactive
20150119_QE_q101019a_BSamp_J1_0.5h_bRP_F17_Bio2	J1 bRP-proteome 0.5h Bio2	17	J1	Bio2	bRP	0.5h	0 Gy	0.1 Gy	1 Gy	2	Q Exactive
20150119_QE_q101020a_BSamp_J1_0.5h_bRP_F18_Bio2	J1 bRP-proteome 0.5h Bio2	18	J1	Bio2	bRP	0.5h	0 Gy	0.1 Gy	1 Gy	2	Q Exactive
20150119_QE_q101021a_BSamp_J1_0.5h_bRP_F19_Bio2	J1 bRP-proteome 0.5h Bio2	19	J1	Bio2	bRP	0.5h	0 Gy	0.1 Gy	1 Gy	2	Q Exactive
20150119_QE_q101022a_BSamp_J1_0.5h_bRP_F20_Bio2	J1 bRP-proteome 0.5h Bio2	20	J1	Bio2	bRP	0.5h	0 Gy	0.1 Gy	1 Gy	2	Q Exactive
20150119_QE_q101023a_BSamp_J1_4h_bRP_F1_Bio2	J1 bRP-proteome 4h Bio2	1	J1	Bio2	bRP	4h	0 Gy	0.1 Gy	1 Gy	2	Q Exactive
20150119_QE_q101024a_BSamp_J1_4h_bRP_F2_Bio2	J1 bRP-proteome 4h Bio2	2	J1	Bio2	bRP	4h	0 Gy	0.1 Gy	1 Gy	2	Q Exactive
20150119_QE_q101025a_BSamp_J1_4h_bRP_F3_Bio2	J1 bRP-proteome 4h Bio2	3	J1	Bio2	bRP	4h	0 Gy	0.1 Gy	1 Gy	2	Q Exactive
20150119_QE_q101026a_BSamp_J1_4h_bRP_F4_Bio2	J1 bRP-proteome 4h Bio2	4	J1	Bio2	bRP	4h	0 Gy	0.1 Gy	1 Gy	2	Q Exactive
20150119_QE_q101027a_BSamp_J1_4h_bRP_F5_Bio2	J1 bRP-proteome 4h Bio2	5	J1	Bio2	bRP	4h	0 Gy	0.1 Gy	1 Gy	2	Q Exactive
20150119_QE_q101028a_BSamp_J1_4h_bRP_F6_Bio2	J1 bRP-proteome 4h Bio2	6	J1	Bio2	bRP	4h	0 Gy	0.1 Gy	1 Gy	2	Q Exactive
20150119_QE_q101029a_BSamp_J1_4h_bRP_F7_Bio2	J1 bRP-proteome 4h Bio2	7	J1	Bio2	bRP	4h	0 Gy	0.1 Gy	1 Gy	2	Q Exactive
20150119_QE_q101030a_BSamp_J1_4h_bRP_F8_Bio2	J1 bRP-proteome 4h Bio2	8	J1	Bio2	bRP	4h	0 Gy	0.1 Gy	1 Gy	2	Q Exactive
20150119_QE_q101031a_BSamp_J1_4h_bRP_F9_Bio2	J1 bRP-proteome 4h Bio2	9	J1	Bio2	bRP	4h	0 Gy	0.1 Gy	1 Gy	2	Q Exactive
20150119_QE_q101032a_BSamp_J1_4h_bRP_F10_Bio2	J1 bRP-proteome 4h Bio2	10	J1	Bio2	bRP	4h	0 Gy	0.1 Gy	1 Gy	2	Q Exactive
20150119_QE_q101033a_BSamp_J1_4h_bRP_F11_Bio2	J1 bRP-proteome 4h Bio2	11	J1	Bio2	bRP	4h	0 Gy	0.1 Gy	1 Gy	2	Q Exactive
20150119_QE_q101034a_BSamp_J1_4h_bRP_F12_Bio2	J1 bRP-proteome 4h Bio2	12	J1	Bio2	bRP	4h	0 Gy	0.1 Gy	1 Gy	2	Q Exactive
20150119_QE_q101035a_BSamp_J1_4h_bRP_F13_Bio2	J1 bRP-proteome 4h Bio2	13	J1	Bio2	bRP	4h	0 Gy	0.1 Gy	1 Gy	2	Q Exactive
20150119_QE_q101036a_BSamp_J1_4h_bRP_F14_Bio2	J1 bRP-proteome 4h Bio2	14	J1	Bio2	bRP	4h	0 Gy	0.1 Gy	1 Gy	2	Q Exactive
20150119_QE_q101037a_BSamp_J1_4h_bRP_F15_Bio2	J1 bRP-proteome 4h Bio2	15	J1	Bio2	bRP	4h	0 Gy	0.1 Gy	1 Gy	2	Q Exactive
20150119_QE_q101038a_BSamp_J1_4h_bRP_F16_Bio2	J1 bRP-proteome 4h Bio2	16	J1	Bio2	bRP	4h	0 Gy	0.1 Gy	1 Gy	2	Q Exactive
20150119_QE_q101039a_BSamp_J1_4h_bRP_F17_Bio2	J1 bRP-proteome 4h Bio2	17	J1	Bio2	bRP	4h	0 Gy	0.1 Gy	1 Gy	2	Q Exactive
20150119_QE_q101040a_BSamp_J1_4h_bRP_F18_Bio2	J1 bRP-proteome 4h Bio2	18	J1	Bio2	bRP	4h	0 Gy	0.1 Gy	1 Gy	2	Q Exactive
20150119_QE_q101041a_BSamp_J1_4h_bRP_F19_Bio2	J1 bRP-proteome 4h Bio2	19	J1	Bio2	bRP	4h	0 Gy	0.1 Gy	1 Gy	2	Q Exactive
20150119_QE_q101042a_BSamp_J1_4h_bRP_F20_Bio2	J1 bRP-proteome 4h Bio2	20	J1	Bio2	bRP	4h	0 Gy	0.1 Gy	1 Gy	2	Q Exactive
20140113_QE_q100065b_BSamp_B4418_4h_bRP_F1	B4418 bRP-proteome 4h	1	B4418	Bio1	bRP	4h	0 Gy	0.1 Gy	1 Gy	1	Q Exactive
20140113_QE_q100066a_BSamp_B4418_4h_bRP_F2	B4418 bRP-proteome 4h	2	B4418	Bio1	bRP	4h	0 Gy	0.1 Gy	1 Gy	1	Q Exactive
20140114_QE_q100067a_BSamp_B4418_4h_bRP_F3	B4418 bRP-proteome 4h	3	B4418	Bio1	bRP	4h	0 Gy	0.1 Gy	1 Gy	1	Q Exactive
20140114_QE_q100068a_BSamp_B4418_4h_bRP_F4	B4418 bRP-proteome 4h	4	B4418	Bio1	bRP	4h	0 Gy	0.1 Gy	1 Gy	1	Q Exactive
20140114_QE_q100069a_BSamp_B4418_4h_bRP_F5	B4418 bRP-proteome 4h	5	B4418	Bio1	bRP	4h	0 Gy	0.1 Gy	1 Gy	1	Q Exactive
20140114_QE_q100070a_BSamp_B4418_4h_bRP_F6	B4418 bRP-proteome 4h	6	B4418	Bio1	bRP	4h	0 Gy	0.1 Gy	1 Gy	1	Q Exactive
20140114_QE_q100071a_BSamp_B4418_4h_bRP_F7	B4418 bRP-proteome 4h	7	B4418	Bio1	bRP	4h	0 Gy	0.1 Gy	1 Gy	1	Q Exactive
20140114_QE_q100072a_BSamp_B4418_4h_bRP_F8	B4418 bRP-proteome 4h	8	B4418	Bio1	bRP	4h	0 Gy	0.1 Gy	1 Gy	1	Q Exactive
20140114_QE_q100073a_BSamp_B4418_4h_bRP_F9	B4418 bRP-proteome 4h	9	B4418	Bio1	bRP	4h	0 Gy	0.1 Gy	1 Gy	1	Q Exactive
20140114_QE_q100074a_BSamp_B4418_4h_bRP_F10	B4418 bRP-proteome 4h	10	B4418	Bio1	bRP	4h	0 Gy	0.1 Gy	1 Gy	1	Q Exactive
20140114_QE_q100075a_BSamp_B4418_4h_bRP_F11	B4418 bRP-proteome 4h	11	B4418	Bio1	bRP	4h	0 Gy	0.1 Gy	1 Gy	1	Q Exactive
20140114_QE_q100076a_BSamp_B4418_4h_bRP_F12	B4418 bRP-proteome 4h	12	B4418	Bio1	bRP	4h	0 Gy	0.1 Gy	1 Gy	1	Q Exactive
20140115_QE_q100077a_BSamp_B4418_4h_bRP_F13	B4418 bRP-proteome 4h	13	B4418	Bio1	bRP	4h	0 Gy	0.1 Gy	1 Gy	1	Q Exactive
20140115_QE_q100078a_BSamp_B4418_4h_bRP_F14	B4418 bRP-proteome 4h	14	B4418	Bio1	bRP	4h	0 Gy	0.1 Gy	1 Gy	1	Q Exactive
20140115_QE_q100079a_BSamp_B4418_4h_bRP_F15	B4418 bRP-proteome 4h	15	B4418	Bio1	bRP	4h	0 Gy	0.1 Gy	1 Gy	1	Q Exactive
20140115_QE_q100080a_BSamp_B4418_4h_bRP_F16	B4418 bRP-proteome 4h	16	B4418	Bio1	bRP	4h	0 Gy	0.1 Gy	1 Gy	1	Q Exactive
20140115_QE_q100081a_BSamp_B4418_4h_bRP_F17	B4418 bRP-proteome 4h	17	B4418	Bio1	bRP	4h	0 Gy	0.1 Gy	1 Gy	1	Q Exactive
20140115_QE_q100082a_BSamp_B4418_4h_bRP_F18	B4418 bRP-proteome 4h	18	B4418	Bio1	bRP	4h	0 Gy	0.1 Gy	1 Gy	1	Q Exactive
20140115_QE_q100083a_BSamp_B4418_4h_bRP_F19	B4418 bRP-proteome 4h	19	B4418	Bio1	bRP	4h	0 Gy	0.1 Gy	1 Gy	1	Q Exactive
20140115_QE_q100084a_BSamp_B4418_4h_bRP_F20	B4418 bRP-proteome 4h	20	B4418	Bio1	bRP	4h	0 Gy	0.1 Gy	1 Gy	1	Q Exactive

## Sheet: BSamp_bRP_05
Raw file name	Experiment	Fraction number	Cell line	Sample	Fractionation method	Timepoint	Light SILAC	Medium SILAC	Heavy SILAC	Cell culture replicate #	Instrument
20150102_QE_qHpRP_test1_BSamp_J1_4h_bRP_F1_tech1	J1 PR 4h trial	1	J1	Tech1	bRP	4h	0 Gy	0.1 Gy	1 Gy	1	Q Exactive
20150102_QE_qHpRP_testF1a_BSamp_J1_4h_bRP_F1_tech2	J1 PR 4h trial	1	J1	Tech2	bRP	4h	0 Gy	0.1 Gy	1 Gy	1	Q Exactive
20150103_QE_qHpRP_testF1b_BSamp_J1_4h_bRP_F1_tech3	J1 PR 4h trial	1	J1	Tech3	bRP	4h	0 Gy	0.1 Gy	1 Gy	1	Q Exactive
20150104_QE_qHpRP_testF1c_BSamp_J1_4h_bRP_F1_tech4	J1 PR 4h trial	1	J1	Tech4	bRP	4h	0 Gy	0.1 Gy	1 Gy	1	Q Exactive
20150102_QE_qHpRP_testF2a_BSamp_J1_4h_bRP_F2_tech1	J1 PR 4h trial	2	J1	Tech1	bRP	4h	0 Gy	0.1 Gy	1 Gy	1	Q Exactive
20150103_QE_qHpRP_testF2b_BSamp_J1_4h_bRP_F2_tech2	J1 PR 4h trial	2	J1	Tech2	bRP	4h	0 Gy	0.1 Gy	1 Gy	1	Q Exactive
20150102_QE_qHpRP_testF3a_BSamp_J1_4h_bRP_F3_tech1	J1 PR 4h trial	3	J1	Tech1	bRP	4h	0 Gy	0.1 Gy	1 Gy	1	Q Exactive
20150104_QE_qHpRP_testF3b_BSamp_J1_4h_bRP_F3_tech2	J1 PR 4h trial	3	J1	Tech2	bRP	4h	0 Gy	0.1 Gy	1 Gy	1	Q Exactive
20150103_QE_qHpRP_testF4a_BSamp_J1_4h_bRP_F4_tech1	J1 PR 4h trial	4	J1	Tech1	bRP	4h	0 Gy	0.1 Gy	1 Gy	1	Q Exactive
20150104_QE_qHpRP_testF4b_BSamp_J1_4h_bRP_F4_tech2	J1 PR 4h trial	4	J1	Tech2	bRP	4h	0 Gy	0.1 Gy	1 Gy	1	Q Exactive
20150103_QE_qHpRP_testF5a_BSamp_J1_4h_bRP_F5_tech1	J1 PR 4h trial	5	J1	Tech1	bRP	4h	0 Gy	0.1 Gy	1 Gy	1	Q Exactive
20150104_QE_qHpRP_testF5b_BSamp_J1_4h_bRP_F5_tech2	J1 PR 4h trial	5	J1	Tech2	bRP	4h	0 Gy	0.1 Gy	1 Gy	1	Q Exactive
20150103_QE_qHpRP_testF6a_BSamp_J1_4h_bRP_F6_tech1	J1 PR 4h trial	6	J1	Tech1	bRP	4h	0 Gy	0.1 Gy	1 Gy	1	Q Exactive
20150104_QE_qHpRP_testF6b_BSamp_J1_4h_bRP_F6_tech2	J1 PR 4h trial	6	J1	Tech2	bRP	4h	0 Gy	0.1 Gy	1 Gy	1	Q Exactive
20150103_QE_qHpRP_testF7a_BSamp_J1_4h_bRP_F7_tech1	J1 PR 4h trial	7	J1	Tech1	bRP	4h	0 Gy	0.1 Gy	1 Gy	1	Q Exactive
20150104_QE_qHpRP_testF7b_BSamp_J1_4h_bRP_F7_tech2	J1 PR 4h trial	7	J1	Tech2	bRP	4h	0 Gy	0.1 Gy	1 Gy	1	Q Exactive
20150103_QE_qHpRP_testF8a_BSamp_J1_4h_bRP_F8_tech1	J1 PR 4h trial	8	J1	Tech1	bRP	4h	0 Gy	0.1 Gy	1 Gy	1	Q Exactive
20150104_QE_qHpRP_testF8b_BSamp_J1_4h_bRP_F8_tech2	J1 PR 4h trial	8	J1	Tech2	bRP	4h	0 Gy	0.1 Gy	1 Gy	1	Q Exactive
20150103_QE_qHpRP_testF9a_BSamp_J1_4h_bRP_F9_tech1	J1 PR 4h trial	9	J1	Tech1	bRP	4h	0 Gy	0.1 Gy	1 Gy	1	Q Exactive
20150104_QE_qHpRP_testF9b_BSamp_J1_4h_bRP_F9_tech2	J1 PR 4h trial	9	J1	Tech2	bRP	4h	0 Gy	0.1 Gy	1 Gy	1	Q Exactive
20150103_QE_qHpRP_testF10a_BSamp_J1_4h_bRP_F10_tech1	J1 PR 4h trial	10	J1	Tech1	bRP	4h	0 Gy	0.1 Gy	1 Gy	1	Q Exactive
20150104_QE_qHpRP_testF10b_BSamp_J1_4h_bRP_F10_tech2	J1 PR 4h trial	10	J1	Tech2	bRP	4h	0 Gy	0.1 Gy	1 Gy	1	Q Exactive

## Sheet: BSamp_SCXPhos_06
Raw file name	Experiment	Fraction number	Cell line	Sample	Fractionation method	Timepoint	Light SILAC	Medium SILAC	Heavy SILAC	Cell culture replicate #	Instrument
20141227_QE_q100913a_BSamp_J1_0.5h_SCX_TiO2_F1	J1 PH 0.5h trial	1	J1	Bio3	SCX	0.5h	0 Gy	0.1 Gy	1 Gy	1	Q Exactive
20141227_QE_q100914a_BSamp_J1_0.5h_SCX_TiO2_F2	J1 PH 0.5h trial	2	J1	Bio3	SCX	0.5h	0 Gy	0.1 Gy	1 Gy	1	Q Exactive
20141227_QE_q100915a_BSamp_J1_0.5h_SCX_TiO2_F3	J1 PH 0.5h trial	3	J1	Bio3	SCX	0.5h	0 Gy	0.1 Gy	1 Gy	1	Q Exactive
20141227_QE_q100916a_BSamp_J1_0.5h_SCX_TiO2_F4	J1 PH 0.5h trial	4	J1	Bio3	SCX	0.5h	0 Gy	0.1 Gy	1 Gy	1	Q Exactive
20141227_QE_q100917a_BSamp_J1_0.5h_SCX_TiO2_F5	J1 PH 0.5h trial	5	J1	Bio3	SCX	0.5h	0 Gy	0.1 Gy	1 Gy	1	Q Exactive
20141227_QE_q100918a_BSamp_J1_0.5h_SCX_TiO2_F6	J1 PH 0.5h trial	6	J1	Bio3	SCX	0.5h	0 Gy	0.1 Gy	1 Gy	1	Q Exactive
20141227_QE_q100919a_BSamp_J1_0.5h_SCX_TiO2_F7	J1 PH 0.5h trial	7	J1	Bio3	SCX	0.5h	0 Gy	0.1 Gy	1 Gy	1	Q Exactive
20141227_QE_q100920a_BSamp_J1_0.5h_SCX_TiO2_F8	J1 PH 0.5h trial	8	J1	Bio3	SCX	0.5h	0 Gy	0.1 Gy	1 Gy	1	Q Exactive
20141228_QE_q100921a_BSamp_J1_0.5h_SCX_TiO2_F9	J1 PH 0.5h trial	9	J1	Bio3	SCX	0.5h	0 Gy	0.1 Gy	1 Gy	1	Q Exactive
20141228_QE_q100922a_BSamp_J1_0.5h_SCX_TiO2_F10	J1 PH 0.5h trial	10	J1	Bio3	SCX	0.5h	0 Gy	0.1 Gy	1 Gy	1	Q Exactive
20141228_QE_q100923a_BSamp_J1_0.5h_SCX_TiO2_F11	J1 PH 0.5h trial	11	J1	Bio3	SCX	0.5h	0 Gy	0.1 Gy	1 Gy	1	Q Exactive
20141228_QE_q100924a_BSamp_J1_0.5h_SCX_TiO2_F12	J1 PH 0.5h trial	12	J1	Bio3	SCX	0.5h	0 Gy	0.1 Gy	1 Gy	1	Q Exactive
20141228_QE_q100925a_BSamp_J1_0.5h_SCX_TiO2_F13	J1 PH 0.5h trial	13	J1	Bio3	SCX	0.5h	0 Gy	0.1 Gy	1 Gy	1	Q Exactive
20141228_QE_q100926a_BSamp_J1_0.5h_SCX_TiO2_F14	J1 PH 0.5h trial	14	J1	Bio3	SCX	0.5h	0 Gy	0.1 Gy	1 Gy	1	Q Exactive
20141228_QE_q100927a_BSamp_J1_0.5h_SCX_TiO2_F15	J1 PH 0.5h trial	15	J1	Bio3	SCX	0.5h	0 Gy	0.1 Gy	1 Gy	1	Q Exactive
20141228_QE_q100928a_BSamp_J1_0.5h_SCX_TiO2_F16	J1 PH 0.5h trial	16	J1	Bio3	SCX	0.5h	0 Gy	0.1 Gy	1 Gy	1	Q Exactive
20141228_QE_q100929a_BSamp_J1_0.5h_SCX_TiO2_F17	J1 PH 0.5h trial	17	J1	Bio3	SCX	0.5h	0 Gy	0.1 Gy	1 Gy	1	Q Exactive
20141228_QE_q100930a_BSamp_J1_0.5h_SCX_TiO2_F18	J1 PH 0.5h trial	18	J1	Bio3	SCX	0.5h	0 Gy	0.1 Gy	1 Gy	1	Q Exactive
