# Supplementary material for: Phosphoproteomics Sample Preparation Impacts Biological Interpretation of Phosphorylation Signaling Outcomes
Source: Cells. 2021 Dec 3;10(12):3407. doi: 10.3390/cells10123407 (PMC8699897; doi:10.3390/cells10123407)
Supplement: Supplementary file 1 [file cells-10-03407-s001.zip › cells-1460896-supplementary/cells-1460896- supplementary tables.xlsx]

## Sheet: Sampadi - Table legends
Table #	Data
Table S1	Quantified phosphosites before CPA
Table S2	Quantified phosphosites after CPA
Table S3	IR-responsive phosphosites (before CPA)

## Sheet: Sampadi - Table S1 (before CPA)
Gene names_Protein_Amino acidPosition_Multiplicity	LD SCXPhos 0.5h Bio1	LD SCXPhos 0.5h Bio2	LD SCXPhos 4h Bio1	LD SCXPhos 4h Bio2	HD SCXPhos 0.5h Bio1	HD SCXPhos 0.5h Bio2	HD SCXPhos 4h Bio1	HD SCXPhos 4h Bio2	LD HighPhos 0.5h Bio1	LD HighPhos 0.5h Bio2	LD HighPhos 0.5h Bio3	LD HighPhos 0.5h Bio4	LD HighPhos 0.5h Bio5	LD HighPhos 0.5h Bio6	LD HighPhos 4h Bio1	LD HighPhos 4h Bio2	LD HighPhos 4h Bio3	LD HighPhos 4h Bio4	LD HighPhos 4h Bio5	LD HighPhos 4h Bio6	HD HighPhos 0.5h Bio1	HD HighPhos 0.5h Bio2	HD HighPhos 0.5h Bio3	HD HighPhos 0.5h Bio4	HD HighPhos 0.5h Bio5	HD HighPhos 0.5h Bio6	HD HighPhos 4h Bio1	HD HighPhos 4h Bio2	HD HighPhos 4h Bio3	HD HighPhos 4h Bio4	HD HighPhos 4h Bio5	HD HighPhos 4h Bio6	Amino acid	Multiplicity	Position	Proteins	Gene names	Positions within proteins	Leading proteins	Protein	Protein names	Sequence window	Unique identifier
0610010K14Rik;Bap18_0610010K14Rik-003_S96_1	-0.159541	-0.112085	-0.122177	-0.312169	0.0422241	-0.139633	0.0124972	-0.0718912	0.191563	0.210389	0.0832474	-0.0987836	0.062398	0.124593	0.142609	0.0048968	0.0413831	-0.0595401	0.0985544	-0.0665482	-0.0600362	0.203264	0.166587	0.120883	-0.00594166	0.0113525	-0.0561012	0.161694	0.120352	-0.0196236	0.192447	-0.101149	S	___1	96	0610010K14Rik-003;D3Z687;0610010K14Rik-001;Q9DCT6;0610010K14Rik-008;Q9DCT6-2;H3BJI0;0610010K14Rik-010;F6XN97;0610010K14Rik-004;F6S0D5;0610010K14Rik-009;0610010K14Rik-011;Q9DCT6-3;A2CF80;0610010K14Rik-002;A2CF83;0610010K14Rik-005;0610010K14Rik-013;Q9DCT6-4	0610010K14Rik;Bap18	96;96;96;96;96;96;19;19;95;95;33;33;62;62;62;62;62;62;62;62	0610010K14Rik-003;0610010K14Rik-011	0610010K14Rik-003	Chromatin complexes subunit BAP18	KRKVYEDSGIPLPAESPKKGPKKMTSGVLSP	UID1
0610010K14Rik;Bap18_0610010K14Rik-003_S110_1	0.29901	0.0177795	NaN	NaN	-0.419063	-0.237711	NaN	NaN	NaN	NaN	NaN	NaN	NaN	NaN	NaN	NaN	NaN	NaN	NaN	NaN	NaN	NaN	NaN	NaN	NaN	NaN	NaN	NaN	NaN	NaN	NaN	NaN	S	___1	110	0610010K14Rik-003;D3Z687;0610010K14Rik-001;Q9DCT6;0610010K14Rik-008;Q9DCT6-2;H3BJI0;0610010K14Rik-010;F6XN97;0610010K14Rik-004;F6S0D5;0610010K14Rik-009;0610010K14Rik-011;Q9DCT6-3;A2CF80;0610010K14Rik-002;A2CF83;0610010K14Rik-005;0610010K14Rik-013;Q9DCT6-4	0610010K14Rik;Bap18	110;110;110;110;110;110;33;33;109;109;47;47;76;76;76;76;76;76;76;76	0610010K14Rik-003;0610010K14Rik-011	0610010K14Rik-003	Chromatin complexes subunit BAP18	ESPKKGPKKMTSGVLSPPNAPPPSSSSVPEA	UID6
Bap18;0610010K14Rik_0610010K14Rik-011_S36_1	0.0569996	0.0903115	0.402831	-0.215915	-0.012068	0.0943712	-0.135364	-0.356144	NaN	NaN	NaN	NaN	NaN	NaN	NaN	NaN	NaN	NaN	NaN	0.054779	NaN	NaN	NaN	NaN	NaN	NaN	NaN	NaN	NaN	NaN	NaN	0.156526	S	___1	36	0610010K14Rik-011;Q9DCT6-3;A2CF80;0610010K14Rik-002;A2CF83;0610010K14Rik-005;0610010K14Rik-013;Q9DCT6-4	Bap18;0610010K14Rik	36;36;36;36;36;36;36;36	0610010K14Rik-011	0610010K14Rik-011	Chromatin complexes subunit BAP18	KLGELTMQLHPVSDSSPAGAQIKTTVKRKVY	UID9
_A0A0G2JE72_S100_1	NaN	0.643394	NaN	NaN	NaN	0.568519	NaN	NaN	NaN	NaN	NaN	NaN	NaN	NaN	NaN	NaN	NaN	NaN	NaN	NaN	NaN	NaN	NaN	NaN	NaN	NaN	NaN	NaN	NaN	NaN	NaN	NaN	S	___1	100	A0A0G2JE72;0610040J01Rik-004;A0A0G2JDX0;0610040J01Rik-003;A0A0G2JDR8;0610040J01Rik-002;0610040J01Rik-001;Q99K99		100;100;100;100;100;100;100;100	A0A0G2JE72	A0A0G2JE72	Uncharacterized protein C4orf19 homolog	EERPCVEKQGIVNGISPTATLQSVRSSRLH_	UID10
Smap;1110004F10Rik_1110004F10Rik-001_S15_1	0.0816123	0.168	0.0901759	NaN	0.0993626	0.215741	0.0959919	NaN	NaN	NaN	NaN	NaN	-0.026161	0.106348	NaN	-0.243216	-0.00518858	-0.112256	-0.069467	0.233152	NaN	NaN	NaN	NaN	0.0261627	0.258941	NaN	-0.171141	0.067914	-0.130555	0.0177795	0.0503276	S	___1	15	1110004F10Rik-001;Q9R0P4;D6RI64;1110004F10Rik-003	Smap;1110004F10Rik	15;15;15;15	1110004F10Rik-001	1110004F10Rik-001	Small acidic protein	_MSAARESHPHGVKRSASPDDDLGSSNWEAA	UID11
Smap;1110004F10Rik_1110004F10Rik-001_S17_1	0.168514	0.175429	0.149129	-0.0588486	0.0654344	0.0856966	-0.0342194	-0.114707	NaN	NaN	NaN	NaN	-0.026161	0.106348	NaN	-0.243216	-0.101149	-0.112256	-0.069467	0.233152	NaN	NaN	NaN	NaN	0.0261627	0.258941	NaN	-0.171141	-0.0534937	-0.130555	0.0177795	0.0503276	S	___1	17	1110004F10Rik-001;Q9R0P4;D6RI64;1110004F10Rik-003	Smap;1110004F10Rik	17;17;17;17	1110004F10Rik-001	1110004F10Rik-001	Small acidic protein	SAARESHPHGVKRSASPDDDLGSSNWEAADL	UID12
1110037F02Rik;Kiaa1429_1110037F02Rik-001_S173_1	0.0724488	0.0721745	0.0494913	0.194087	0.0798389	0.109695	-0.0090887	-0.0757329	NaN	NaN	NaN	4.85529	NaN	-0.048636	NaN	NaN	NaN	NaN	NaN	NaN	NaN	NaN	NaN	-0.101892	NaN	0.0528332	NaN	NaN	NaN	NaN	NaN	NaN	S	___1	173	1110037F02Rik-001;E9PZY8;1110037F02Rik-201;A2AIV2;1110037F02Rik-002;A2AIV2-2	1110037F02Rik;Kiaa1429	173;173;173;173;173;173	1110037F02Rik-001	1110037F02Rik-001	Protein virilizer homolog	NLKHADGEKEDQFNGSPPRPQPRGPRTPPGP	UID17
1110037F02Rik;Kiaa1429_1110037F02Rik-001_S1577_1	0.0287106	0.190931	NaN	-0.00362573	0.0374524	0.170438	NaN	0.0531114	NaN	NaN	NaN	NaN	NaN	NaN	NaN	NaN	NaN	NaN	NaN	NaN	NaN	NaN	NaN	NaN	NaN	NaN	NaN	NaN	NaN	NaN	NaN	NaN	S	___1	1577	1110037F02Rik-001;E9PZY8;1110037F02Rik-201;A2AIV2	1110037F02Rik;Kiaa1429	1577;1627;1627;1577	1110037F02Rik-001	1110037F02Rik-001	Protein virilizer homolog	FDLHSELERSFLSEPSSPGRSKTTKGFKLGK	UID19
1110037F02Rik;Kiaa1429_1110037F02Rik-001_S1578_1	-0.0825759	0.0230425	-0.145861	0.0632269	0.040682	0.00432164	-0.154538	0.0821575	0.0308304	-0.0346923	-0.0464591	-0.0687557	0.611078	0.491904	0.0419438	0.0258793	0.0126402	0.743903	0.680594	0.151989	-0.00245465	0.0950467	0.0999011	-0.0213944	-0.0281015	-0.0576619	0.413919	0.881743	0.324926	-0.0267634	0.0394191	-0.0540477	S	___1	1578	1110037F02Rik-001;E9PZY8;1110037F02Rik-201;A2AIV2	1110037F02Rik;Kiaa1429	1578;1628;1628;1578	1110037F02Rik-001	1110037F02Rik-001	Protein virilizer homolog	DLHSELERSFLSEPSSPGRSKTTKGFKLGKH	UID20
1110037F02Rik;Kiaa1429_1110037F02Rik-001_S584_1	0.48419	-0.155116	0.148479	NaN	-0.134398	-0.0291758	0.298776	NaN	-0.277289	-0.670796	-0.474112	-0.208478	NaN	NaN	NaN	NaN	NaN	NaN	NaN	NaN	-0.0681506	-0.264842	-0.0723614	0.0943712	NaN	NaN	NaN	NaN	NaN	NaN	NaN	NaN	S	___1	584	1110037F02Rik-001;E9PZY8;1110037F02Rik-201;A2AIV2;1110037F02Rik-002;A2AIV2-2	1110037F02Rik;Kiaa1429	584;584;584;584;584;584	1110037F02Rik-001	1110037F02Rik-001	Protein virilizer homolog	LGDHIAEKTSAVPNHSEPDQDTDAVLERANP	UID21
1110037F02Rik;Kiaa1429_1110037F02Rik-001_S133_1	0.0285691	-0.0188196	-0.0235044	NaN	-0.0643893	0.0833836	-0.0440177	NaN	0.0160683	-0.198427	NaN	-0.0926632	NaN	NaN	NaN	NaN	NaN	NaN	NaN	NaN	-0.22457	-0.0786398	NaN	-0.0606832	NaN	NaN	NaN	NaN	NaN	NaN	NaN	NaN	S	___1	133	1110037F02Rik-001;E9PZY8;1110037F02Rik-201;A2AIV2;1110037F02Rik-002;A2AIV2-2	1110037F02Rik;Kiaa1429	133;133;133;133;133;133	1110037F02Rik-001	1110037F02Rik-001	Protein virilizer homolog	NCLTLAIYGSVDRVISHDRDSPPPPPPPPPP	UID22
1110037F02Rik;Kiaa1429_1110037F02Rik-001_S138_1	-0.0131886	-0.0300446	-0.0235044	NaN	-0.0786703	-0.0401705	-0.0440177	NaN	0.0160683	-0.0427986	NaN	-0.0926632	NaN	NaN	NaN	NaN	NaN	NaN	NaN	NaN	-0.22457	-0.0170959	NaN	-0.0606832	NaN	NaN	NaN	NaN	NaN	NaN	NaN	NaN	S	___1	138	1110037F02Rik-001;E9PZY8;1110037F02Rik-201;A2AIV2;1110037F02Rik-002;A2AIV2-2	1110037F02Rik;Kiaa1429	138;138;138;138;138;138	1110037F02Rik-001	1110037F02Rik-001	Protein virilizer homolog	AIYGSVDRVISHDRDSPPPPPPPPPPPQPQP	UID23
_1110038F14Rik-201_S31_1	-0.0192581	NaN	0.221196	-0.920898	0.825134	NaN	-0.0375916	-0.941226	0.0315363	-0.0541676	-0.0176215	NaN	NaN	-0.0873195	0.00848693	0.0600474	NaN	0.0614305	NaN	0.416299	-0.153543	0.0299829	-0.0337172	NaN	NaN	0.0543624	-0.408799	-0.039859	NaN	0.0204844	NaN	0.136848	S	___1	31	1110038F14Rik-201;Q3U6N9		31;31	1110038F14Rik-201	1110038F14Rik-201	UPF0488 protein C8orf33 homolog	SRKTHRAPRRPRPSRSASGASEPPLRSSVQP	UID24
_1110038F14Rik-201_S33_1	NaN	NaN	NaN	NaN	NaN	NaN	NaN	NaN	NaN	NaN	NaN	NaN	0.0461418	NaN	NaN	NaN	0.00216244	-0.00684012	0.081476	NaN	NaN	NaN	NaN	NaN	0.256648	NaN	NaN	NaN	-0.0173441	-0.0305013	0.372283	NaN	S	___1	33	1110038F14Rik-201;Q3U6N9		33;33	1110038F14Rik-201	1110038F14Rik-201	UPF0488 protein C8orf33 homolog	KTHRAPRRPRPSRSASGASEPPLRSSVQPAC	UID25
_1110059G10Rik-001_S50_1	0.0392789	0.0427844	-0.00212236	0.214498	-0.0625501	-0.175745	-0.102558	0.0909888	-0.094572	0.0241777	-0.0620531	-0.20312	-0.161218	-0.153896	0.0740944	0.0539454	0.0558898	-0.286498	-0.1109	0.00288247	-0.23377	-0.108799	-0.0506817	-0.148929	0.0268709	-0.000764838	-0.210346	-0.12191	-0.0709362	0.00417777	0.516721	0.0736831	S	___1	50	1110059G10Rik-001;Q8K039		50;50	1110059G10Rik-001	1110059G10Rik-001	Uncharacterized protein KIAA1143 homolog	TKKIQPQLPDEDGNHSDKEDEQPQVVVLKKG	UID26
_1500009L16Rik-201_S28_1	2.08338	0.425459	0.234501	NaN	1.04229	0.347326	0.407625	NaN	NaN	NaN	NaN	NaN	NaN	NaN	NaN	NaN	NaN	NaN	NaN	NaN	NaN	NaN	NaN	NaN	NaN	NaN	NaN	NaN	NaN	NaN	NaN	NaN	S	___1	28	1500009L16Rik-201;P0C913		28;28	1500009L16Rik-201	1500009L16Rik-201	Overexpressed in colon carcinoma 1 protein homolog	AGRGPTGAVKDTTEDSITEDDKRRNYGGVYV	UID29
1700003H04Rik_E9PXM2_S116_1	2.87405	0.604736	-2.95288	0.746141	5.98283	6.14763	0.811964	5.54362	NaN	NaN	NaN	NaN	NaN	NaN	NaN	NaN	NaN	NaN	NaN	NaN	NaN	NaN	NaN	NaN	NaN	NaN	NaN	NaN	NaN	NaN	NaN	NaN	S	___1	116	E9PXM2;1700003H04Rik-201	1700003H04Rik	116;116	E9PXM2	E9PXM2		QGREKMVVFFPPKELSSGTFGLRGILWTHLL	UID30
_1700017B05Rik-001_S964_1	-0.0684077	0.366812	0.0867838	NaN	-0.0282339	0.125387	-0.0413132	NaN	-0.270591	-0.220597	-0.377126	-0.295234	-0.212534	-0.0960516	-0.143452	-0.302885	-0.0726496	-0.406675	-0.261448	-0.230838	-0.0923709	-0.0851906	-0.322776	-0.205031	-0.214006	-0.11566	-0.0409569	-0.4478	-0.310146	-0.51773	-0.370061	-0.138092	S	___1	964	1700017B05Rik-001;Q3TEI4;1700017B05Rik-003;Q3TEI4-2		964;964;107;107	1700017B05Rik-001	1700017B05Rik-001	Uncharacterized protein C15orf39 homolog	PEKAEAATGEGSRNPSPSSGASTSPPGPTLR	UID31
_1700017B05Rik-001_S972_1	NaN	NaN	NaN	NaN	NaN	NaN	NaN	NaN	NaN	NaN	NaN	NaN	NaN	NaN	0.00662125	NaN	NaN	NaN	NaN	0.860049	NaN	NaN	NaN	NaN	NaN	NaN	-0.384791	NaN	NaN	NaN	NaN	-0.255529	S	___1	972	1700017B05Rik-001;Q3TEI4;1700017B05Rik-003;Q3TEI4-2		972;972;115;115	1700017B05Rik-001	1700017B05Rik-001	Uncharacterized protein C15orf39 homolog	GEGSRNPSPSSGASTSPPGPTLRARFRNLLE	UID34
_1700017B05Rik-001_S493_1	0.236462	0.235727	0.227002	NaN	0.194087	0.247442	0.0765591	NaN	NaN	NaN	NaN	NaN	NaN	NaN	NaN	NaN	NaN	NaN	NaN	NaN	NaN	NaN	NaN	NaN	NaN	NaN	NaN	NaN	NaN	NaN	NaN	NaN	S	___1	493	1700017B05Rik-001;Q3TEI4;A0A1L1SUR6;1700017B05Rik-002		493;493;493;493	1700017B05Rik-001	1700017B05Rik-001	Uncharacterized protein C15orf39 homolog	AKERQSVPQKDARPPSSPPMPVIDNVFSLAP	UID35
_1700017B05Rik-001_S494_1	0.236462	0.0342158	0.227002	NaN	0.194087	0.171975	0.0765591	NaN	NaN	NaN	NaN	NaN	NaN	NaN	NaN	NaN	NaN	NaN	NaN	NaN	NaN	NaN	NaN	NaN	NaN	NaN	NaN	NaN	NaN	NaN	NaN	NaN	S	___1	494	1700017B05Rik-001;Q3TEI4;A0A1L1SUR6;1700017B05Rik-002		494;494;494;494	1700017B05Rik-001	1700017B05Rik-001	Uncharacterized protein C15orf39 homolog	KERQSVPQKDARPPSSPPMPVIDNVFSLAPY	UID36
_1700017B05Rik-001_S912_1	NaN	NaN	0.0694272	NaN	NaN	NaN	1.84491	NaN	NaN	NaN	NaN	NaN	NaN	NaN	NaN	NaN	NaN	NaN	NaN	NaN	NaN	NaN	NaN	NaN	NaN	NaN	NaN	NaN	NaN	NaN	NaN	NaN	S	___1	912	1700017B05Rik-001;Q3TEI4;1700017B05Rik-003;Q3TEI4-2		912;912;55;55	1700017B05Rik-001	1700017B05Rik-001	Uncharacterized protein C15orf39 homolog	VRRQLGGFDTEARTLSPSEPTVTRDEPESQA	UID37
_1700019D03Rik-007_S24_1	-0.389319	NaN	0.237074	NaN	-0.117161	NaN	0.014641	NaN	NaN	NaN	NaN	NaN	NaN	NaN	NaN	NaN	NaN	NaN	NaN	NaN	NaN	NaN	NaN	NaN	NaN	NaN	NaN	NaN	NaN	NaN	NaN	NaN	S	___1	24	1700019D03Rik-007;1700019D03Rik-006;1700019D03Rik-005;1700019D03Rik-004;1700019D03Rik-003;1700019D03Rik-002;1700019D03Rik-001;Q9CPS8		24;24;24;24;24;24;24;24	1700019D03Rik-007	1700019D03Rik-007	Small membrane A-kinase anchor protein	TFPFPTTLDIDKLHESEEAFIPDDSSQYRTP	UID38
_1700019D03Rik-007_S40_1	-0.030914	0.466653	0.116098	0.262313	0.033652	-0.14315	-0.0437649	-0.0465187	-1.34971	-1.6947	-1.78588	-0.865542	0.364348	0.459851	NaN	0.493237	0.229588	0.261832	0.36614	0.0429245	-1.2118	-1.46646	-1.37505	-1.14382	0.356256	0.353323	NaN	0.666302	0.625831	0.582363	0.668028	0.234624	S	___1	40	1700019D03Rik-007;1700019D03Rik-006;1700019D03Rik-005;1700019D03Rik-004;1700019D03Rik-003;1700019D03Rik-002;1700019D03Rik-001;Q9CPS8		40;40;40;40;40;40;40;40	1700019D03Rik-007	1700019D03Rik-007	Small membrane A-kinase anchor protein	EEAFIPDDSSQYRTPSPGEQQQVQEVKKLPE	UID39
1700021F05Rik_NP_080687GeneID:678511700021F05Rik_S106_1	-0.106793	0.0147838	0.016639	NaN	-0.364106	0.00561564	0.00417777	NaN	NaN	NaN	NaN	NaN	NaN	NaN	NaN	0.229588	NaN	NaN	NaN	-0.333752	NaN	NaN	NaN	NaN	NaN	NaN	NaN	0.393856	NaN	NaN	NaN	-0.16571	S	___1	106	NP_080687GeneID:678511700021F05Rik;D3Z316;1700021F05Rik-001;Q9CQF4	1700021F05Rik	106;106;106;106	NP_080687GeneID:678511700021F05Rik	NP_080687GeneID:678511700021F05Rik	Uncharacterized protein C6orf203 homolog	KSTKKTLQKEADEEDSDEETSYPERSEQEEE	UID40
_1700025G04Rik-004_S115_1	-0.253498	0.0650208	NaN	-0.243216	-0.380127	0.294194	NaN	-0.449611	NaN	NaN	NaN	NaN	-0.424455	-0.192513	NaN	NaN	-0.250749	-1.03664	NaN	0.123136	NaN	NaN	NaN	NaN	-0.174214	-0.0186588	NaN	NaN	-0.329141	-1.19113	NaN	0.0127832	S	___1	115	1700025G04Rik-004;1700025G04Rik-001;Q8K207		115;115;115	1700025G04Rik-004	1700025G04Rik-004	Uncharacterized protein C1orf21 homolog	FRMLDEKIEKGRDYCSEEEDIT_________	UID41
Cdc42ep5_D3Z5F0_S24_1	NaN	1.16864	NaN	NaN	NaN	0.337996	NaN	NaN	NaN	NaN	NaN	NaN	NaN	NaN	NaN	NaN	NaN	NaN	NaN	NaN	NaN	NaN	NaN	NaN	NaN	NaN	NaN	NaN	NaN	NaN	NaN	NaN	S	___1	24	D3Z5F0;1700027J19Rik-002;1700027J19Rik-001;Q9Z0X0	Cdc42ep5	24;24;24;24	D3Z5F0	D3Z5F0	Cdc42 effector protein 5	PAQPKKRLDRGALSISAPLGDFRHTLHVGRG	UID42
_1700028K03Rik|NM_175241|38718|Mus_S43_1	-5.46753	NaN	NaN	NaN	-1.74594	NaN	NaN	NaN	NaN	NaN	NaN	NaN	NaN	NaN	NaN	NaN	NaN	NaN	NaN	NaN	NaN	NaN	NaN	NaN	NaN	NaN	NaN	NaN	NaN	NaN	NaN	NaN	S	___1	43	1700028K03Rik|NM_175241|38718|Mus		43	1700028K03Rik|NM_175241|38718|Mus	1700028K03Rik|NM_175241|38718|Mus		TSFKQLLLHCWEMQRSNKKLDINSNFKNIPI	UID43
1700037H04Rik_1700037H04Rik-001_S99_1	-0.0562061	0.422233	NaN	1.0997	-0.0726951	0.184344	NaN	0.2444	NaN	NaN	NaN	NaN	NaN	NaN	NaN	NaN	NaN	NaN	NaN	NaN	NaN	NaN	NaN	NaN	NaN	NaN	NaN	NaN	NaN	NaN	NaN	NaN	S	___1	99	1700037H04Rik-001;F8WIU1;1700037H04Rik-002;Q9D1K7;H7BXB9;1700037H04Rik-005	1700037H04Rik	99;102;102;99;99;99	1700037H04Rik-001	1700037H04Rik-001	UPF0687 protein C20orf27 homolog	PVHSLHLKLLSVTPTSEGYSIKCEYSAHKEG	UID44
_1810009A15Rik-001_S123_1	0.527571	0.140255	0.33754	NaN	0.121546	0.246591	0.319387	NaN	NaN	NaN	NaN	NaN	NaN	NaN	-0.0897892	0.0978804	0.27262	0.208018	NaN	0.203389	NaN	NaN	NaN	NaN	NaN	NaN	-0.125541	0.138814	0.110631	0.245252	NaN	-0.0885462	S	___1	123	1810009A15Rik-001;Q9D937		123;123	1810009A15Rik-001	1810009A15Rik-001	Uncharacterized protein C11orf98 homolog	IKAPQDVAMEDLEDKS_______________	UID46
_1810013L24Rik-201_S167_1	NaN	NaN	-1.06842	NaN	NaN	NaN	-1.18007	NaN	NaN	0.591392	NaN	NaN	NaN	NaN	0.208892	0.235114	0.258459	0.550408	0.404249	NaN	NaN	0.941407	NaN	NaN	NaN	NaN	0.192573	0.429	0.656542	0.390117	0.130404	NaN	S	___1	167	1810013L24Rik-201;Q14AM7		167;167	1810013L24Rik-201	1810013L24Rik-201	UPF0472 protein C16orf72 homolog	PPPRNSRAPPRLTVVSPNRATSTETSSSVET	UID47
_1810030O07Rik-001_S281_1	0.106482	-0.254203	-0.0555613	0.996895	0.652601	-0.125951	1.75732	2.04275	NaN	NaN	NaN	NaN	NaN	NaN	NaN	NaN	NaN	NaN	NaN	NaN	NaN	NaN	NaN	NaN	NaN	NaN	NaN	NaN	NaN	NaN	NaN	NaN	S	___1	281	1810030O07Rik-001;Q8C5K5-2;Q8C5K5		281;162;281	1810030O07Rik-001	1810030O07Rik-001	Uncharacterized protein CXorf38 homolog	EEISNQLDVVKGFLGSNTDLRNGLTEDLQKL	UID48
_1810037I17Rik-001_S19_1	0.365692	0.349931	-0.243301	-0.105892	-0.155389	0.259423	-0.128677	-0.0250742	NaN	0.227495	NaN	-0.739806	-0.177262	-0.149633	-0.0735147	-0.10293	NaN	-0.265379	-0.399997	-0.119275	NaN	0.0851526	NaN	-0.605991	-0.127668	-0.0527753	0.0754641	0.0924781	NaN	-0.215697	-0.0990772	0.179001	S	___1	19	1810037I17Rik-001;Q99M08		19;19	1810037I17Rik-001	1810037I17Rik-001	Uncharacterized protein C4orf3 homolog	SQAASGTDGVRERRGSFEAGRRNQDEAPQSG	UID49
2210011C24Rik_A0A087WQV6_S26_1	0.1396	0.295958	0.227125	0.0246034	0.231678	0.252416	0.373509	0.0489337	NaN	NaN	NaN	NaN	NaN	NaN	NaN	NaN	NaN	NaN	NaN	NaN	NaN	NaN	NaN	NaN	NaN	NaN	NaN	NaN	NaN	NaN	NaN	NaN	S	___1	26	A0A087WQV6;2210011C24Rik-003;A0A087WQC3;2210011C24Rik-002;A0A087WQ89;2210011C24Rik-001	2210011C24Rik	26;26;26;26;26;26	A0A087WQV6	A0A087WQV6		RSCEREESLRRSRGLSPGRAGEELIELRVRP	UID50
_A0A0R4J099_S168_1	-0.13035	NaN	NaN	NaN	0.184471	NaN	NaN	NaN	NaN	NaN	NaN	NaN	NaN	NaN	NaN	NaN	NaN	NaN	NaN	NaN	NaN	NaN	NaN	NaN	NaN	NaN	NaN	NaN	NaN	NaN	NaN	NaN	S	___1	168	A0A0R4J099;2210016L21Rik-001;Q3UY34		168;168;168	A0A0R4J099	A0A0R4J099	Uncharacterized protein C12orf43 homolog	EDSDEELQRCREAAVSASDILQESAIHCPAK	UID51
2310022A10Rik_A0A0R4J2B5_S103_1	NaN	-1.94953	NaN	NaN	NaN	-2.62522	NaN	NaN	NaN	NaN	NaN	NaN	NaN	NaN	NaN	NaN	NaN	NaN	NaN	NaN	NaN	NaN	NaN	NaN	NaN	NaN	NaN	NaN	NaN	NaN	NaN	NaN	S	___1	103	A0A0R4J2B5;2310022A10Rik-003;A0A087WRI8;2310022A10Rik-002;G5E8E3;2310022A10Rik-001;Q8R3Y5-2;Q8R3Y5;A0A087WPA4;2310022A10Rik-008;Q8R3Y5-3;A0A087WSU8;2310022A10Rik-005	2310022A10Rik	103;103;109;109;109;109;103;109;83;83;103;6;6	A0A0R4J2B5	A0A0R4J2B5	Uncharacterized protein C19orf47 homolog	AKVVHRQDMCKAATESVPCNPSPLQGELRRG	UID53
2310022A10Rik_A0A0R4J2B5_S109_1	-0.327149	0.0319598	NaN	NaN	-0.566528	-0.0362152	NaN	NaN	NaN	NaN	NaN	NaN	NaN	NaN	NaN	NaN	NaN	NaN	NaN	NaN	NaN	NaN	NaN	NaN	NaN	NaN	NaN	NaN	NaN	NaN	NaN	NaN	S	___1	109	A0A0R4J2B5;2310022A10Rik-003;A0A087WRI8;2310022A10Rik-002;G5E8E3;2310022A10Rik-001;Q8R3Y5-2;Q8R3Y5;A0A087WPA4;2310022A10Rik-008;Q8R3Y5-3;A0A087WSU8;2310022A10Rik-005	2310022A10Rik	109;109;115;115;115;115;109;115;89;89;109;12;12	A0A0R4J2B5	A0A0R4J2B5	Uncharacterized protein C19orf47 homolog	QDMCKAATESVPCNPSPLQGELRRGASSAAS	UID54
2310022A10Rik_A0A0R4J2B5_S263_1	-0.0401557	0.139862	NaN	NaN	-0.252037	0.0396999	NaN	NaN	NaN	NaN	NaN	NaN	NaN	NaN	NaN	NaN	NaN	NaN	NaN	NaN	NaN	NaN	NaN	NaN	NaN	NaN	NaN	NaN	NaN	NaN	NaN	NaN	S	___1	263	A0A0R4J2B5;2310022A10Rik-003;A0A087WRI8;2310022A10Rik-002;G5E8E3;2310022A10Rik-001;Q8R3Y5-2;Q8R3Y5	2310022A10Rik	263;263;269;269;269;269;263;269	A0A0R4J2B5	A0A0R4J2B5	Uncharacterized protein C19orf47 homolog	RLGATPEMDEDLAWDSDNDSSSSSVLQYAGV	UID55
2310022A10Rik_A0A0R4J2B5_S135_1	-0.299347	NaN	0.153546	NaN	-0.141987	NaN	-0.125636	NaN	NaN	0.355016	0.155102	NaN	NaN	NaN	NaN	NaN	NaN	NaN	NaN	0.183074	NaN	0.206393	0.212383	NaN	NaN	NaN	NaN	NaN	NaN	NaN	NaN	0.340505	S	___1	135	A0A0R4J2B5;2310022A10Rik-003;A0A087WRI8;2310022A10Rik-002;G5E8E3;2310022A10Rik-001;Q8R3Y5-2;Q8R3Y5;A0A087WPA4;2310022A10Rik-008;Q8R3Y5-3;A0A087WSU8;2310022A10Rik-005	2310022A10Rik	135;135;141;141;141;141;135;141;115;115;135;38;38	A0A0R4J2B5	A0A0R4J2B5	Uncharacterized protein C19orf47 homolog	SSAASRMIANSLNHDSPPHTPTRRSDNSTSK	UID57
_2310022B05Rik-001_S278_1	-0.142449	NaN	NaN	NaN	-0.183966	NaN	NaN	NaN	NaN	NaN	NaN	NaN	NaN	NaN	NaN	NaN	NaN	NaN	NaN	NaN	NaN	NaN	NaN	NaN	NaN	NaN	NaN	NaN	NaN	NaN	NaN	NaN	S	___1	278	2310022B05Rik-001;Q8C3W1		278;278	2310022B05Rik-001	2310022B05Rik-001	Uncharacterized protein C1orf198 homolog	VQAPASLLPKATPTESPEKPPPPAVQRDEDD	UID58
_2310022B05Rik-001_S37_1	-0.102589	0.110229	-0.334553	NaN	-1.10743	-0.823907	-1.003	NaN	NaN	NaN	NaN	NaN	NaN	NaN	NaN	NaN	NaN	NaN	NaN	NaN	NaN	NaN	NaN	NaN	NaN	NaN	NaN	NaN	NaN	NaN	NaN	NaN	S	___1	37	2310022B05Rik-001;Q8C3W1		37;37	2310022B05Rik-001	2310022B05Rik-001	Uncharacterized protein C1orf198 homolog	LDDRERKRFTYFSSLSPMARKIMQDKEKIRE	UID59
Mmtag2_2310033P09Rik-001_S232_1	-0.481203	-0.410639	-0.425714	-0.270504	-0.0790665	-0.106451	0.0050406	0.0641931	-0.214106	-0.166276	-0.195087	-0.184933	-0.141223	-0.0233431	-0.305004	-0.440303	-0.502178	-0.226206	-0.172002	-0.0467124	0.0959919	0.0690147	-0.0310025	-0.466297	-0.365667	-0.366355	-0.0537782	0.0603242	0.0673633	-0.521784	-0.231718	-0.26446	S	___1	232	2310033P09Rik-001;Q99LX5	Mmtag2	232;232	2310033P09Rik-001	2310033P09Rik-001	Multiple myeloma tumor-associated protein 2 homolog	SPSPPRPRHQRHSDFSPCSKRKREHSQDSGR	UID60
Mmtag2_2310033P09Rik-001_S155_1	-0.151923	0.368266	0.702923	-0.820693	0.143132	1.10528	0.244522	-0.819343	NaN	NaN	NaN	NaN	NaN	NaN	NaN	NaN	NaN	NaN	NaN	NaN	NaN	NaN	NaN	NaN	NaN	NaN	NaN	NaN	NaN	NaN	NaN	NaN	S	___1	155	2310033P09Rik-001;Q99LX5	Mmtag2	155;155	2310033P09Rik-001	2310033P09Rik-001	Multiple myeloma tumor-associated protein 2 homolog	AAKLGLSVFTHHRVDSEGPSTAPTAPRKKPR	UID61
2310035C23Rik;Kiaa1468_A0A087WSS1_S20_1	NaN	0.302992	NaN	NaN	NaN	0.462157	NaN	NaN	NaN	NaN	NaN	NaN	NaN	NaN	NaN	NaN	NaN	NaN	NaN	NaN	NaN	NaN	NaN	NaN	NaN	NaN	NaN	NaN	NaN	NaN	NaN	NaN	S	___1	20	A0A087WSS1;2310035C23Rik-001;G3X9J4;E9QM90;2310035C23Rik-004;2310035C23Rik-002;Q148V7-2;Q148V7;Q148V7-3;A0A087WRM8;2310035C23Rik-003	2310035C23Rik;Kiaa1468	20;20;20;20;20;20;20;20;20;20;20	A0A087WSS1	A0A087WSS1	LisH domain and HEAT repeat-containing protein KIAA1468	APGGGGSGSGVNPFLSDSDEDDDEVAATEDR	UID62
2310035C23Rik;Kiaa1468_A0A087WSS1_S22_1	-0.118978	0.109962	NaN	NaN	0.917775	0.263756	NaN	NaN	NaN	NaN	NaN	NaN	NaN	NaN	NaN	NaN	NaN	NaN	NaN	NaN	NaN	NaN	NaN	NaN	NaN	NaN	NaN	NaN	NaN	NaN	NaN	NaN	S	___1	22	A0A087WSS1;2310035C23Rik-001;G3X9J4;E9QM90;2310035C23Rik-004;2310035C23Rik-002;Q148V7-2;Q148V7;Q148V7-3;A0A087WRM8;2310035C23Rik-003	2310035C23Rik;Kiaa1468	22;22;22;22;22;22;22;22;22;22;22	A0A087WSS1	A0A087WSS1	LisH domain and HEAT repeat-containing protein KIAA1468	GGGGSGSGVNPFLSDSDEDDDEVAATEDRRA	UID63
2310035C23Rik;Kiaa1468_A0A087WSS1_S180_1	0.315218	0.0122111	-0.0483973	0.221568	0.313942	0.0169242	-0.196013	-0.00804374	NaN	NaN	NaN	NaN	NaN	NaN	NaN	NaN	NaN	NaN	NaN	NaN	NaN	NaN	NaN	NaN	NaN	NaN	NaN	NaN	NaN	NaN	NaN	NaN	S	___1	180	A0A087WSS1;2310035C23Rik-001;G3X9J4;E9QM90;2310035C23Rik-004;2310035C23Rik-002;Q148V7-2;Q148V7;Q148V7-3;A0A087WRM8;2310035C23Rik-003	2310035C23Rik;Kiaa1468	180;180;180;180;180;180;180;180;148;180;180	A0A087WSS1	A0A087WSS1	LisH domain and HEAT repeat-containing protein KIAA1468	EPSTTSGGGQLNRAGSISTLDSLDFARYSDD	UID64
2310035C23Rik;Kiaa1468_A0A087WSS1_S186_1	-0.71743	NaN	NaN	NaN	-0.330121	NaN	NaN	NaN	NaN	NaN	NaN	NaN	NaN	NaN	NaN	NaN	NaN	NaN	NaN	NaN	NaN	NaN	NaN	NaN	NaN	NaN	NaN	NaN	NaN	NaN	NaN	NaN	S	___1	186	A0A087WSS1;2310035C23Rik-001;G3X9J4;E9QM90;2310035C23Rik-004;2310035C23Rik-002;Q148V7-2;Q148V7;Q148V7-3;A0A087WRM8;2310035C23Rik-003	2310035C23Rik;Kiaa1468	186;186;186;186;186;186;186;186;154;186;186	A0A087WSS1	A0A087WSS1	LisH domain and HEAT repeat-containing protein KIAA1468	GGGQLNRAGSISTLDSLDFARYSDDGNRETD	UID65
2310035C23Rik;Kiaa1468_A0A087WSS1_S398_1	-0.148017	NaN	NaN	NaN	-0.0369106	NaN	NaN	NaN	NaN	NaN	NaN	NaN	NaN	NaN	NaN	NaN	NaN	NaN	NaN	NaN	NaN	NaN	NaN	NaN	NaN	NaN	NaN	NaN	NaN	NaN	NaN	NaN	S	___1	398	A0A087WSS1;2310035C23Rik-001;G3X9J4;E9QM90;2310035C23Rik-004;2310035C23Rik-002;Q148V7-2;Q148V7;Q148V7-3	2310035C23Rik;Kiaa1468	398;398;422;422;422;422;398;422;390	A0A087WSS1	A0A087WSS1	LisH domain and HEAT repeat-containing protein KIAA1468	SLVWSSQKDSEDNRQSPAVNSSDQEKTKDVH	UID67
2310035C23Rik;Kiaa1468_A0A087WSS1_S170_1	NaN	NaN	NaN	NaN	NaN	NaN	NaN	NaN	0.12499	-0.482331	-0.215563	NaN	NaN	NaN	NaN	0.68715	NaN	NaN	-0.131598	NaN	-0.531114	-0.550423	-0.126911	NaN	NaN	NaN	NaN	-0.0715425	NaN	NaN	0.200253	NaN	S	___1	170	A0A087WSS1;2310035C23Rik-001;G3X9J4;E9QM90;2310035C23Rik-004;2310035C23Rik-002;Q148V7-2;Q148V7;Q148V7-3;A0A087WRM8;2310035C23Rik-003	2310035C23Rik;Kiaa1468	170;170;170;170;170;170;170;170;138;170;170	A0A087WSS1	A0A087WSS1	LisH domain and HEAT repeat-containing protein KIAA1468	ASIVGGAGGREPSTTSGGGQLNRAGSISTLD	UID68
2310035C23Rik;Kiaa1468_A0A087WSS1_S219_1	-0.0977952	-0.346995	-0.0555613	-0.170946	-0.285337	-0.192332	-0.136125	-0.44904	NaN	0.0447438	NaN	NaN	NaN	NaN	NaN	NaN	NaN	NaN	NaN	NaN	NaN	0.384934	NaN	NaN	NaN	NaN	NaN	NaN	NaN	NaN	NaN	NaN	S	___1	219	A0A087WSS1;2310035C23Rik-001;G3X9J4;E9QM90;2310035C23Rik-004;2310035C23Rik-002;Q148V7-2;Q148V7;Q148V7-3;A0A087WRM8;2310035C23Rik-003	2310035C23Rik;Kiaa1468	219;219;243;243;243;243;219;243;211;243;243	A0A087WSS1	A0A087WSS1	LisH domain and HEAT repeat-containing protein KIAA1468	VAEHEVPLQERKNYKSSPEIQEPIKPLEKRA	UID72
2310035C23Rik;Kiaa1468_A0A087WSS1_S220_1	-0.0977952	-0.346995	-0.0555613	-0.170946	-0.285337	-0.192332	-0.136125	-0.44904	NaN	0.0447438	NaN	NaN	NaN	NaN	NaN	NaN	NaN	NaN	NaN	NaN	NaN	0.384934	NaN	NaN	NaN	NaN	NaN	NaN	NaN	NaN	NaN	NaN	S	___1	220	A0A087WSS1;2310035C23Rik-001;G3X9J4;E9QM90;2310035C23Rik-004;2310035C23Rik-002;Q148V7-2;Q148V7;Q148V7-3;A0A087WRM8;2310035C23Rik-003	2310035C23Rik;Kiaa1468	220;220;244;244;244;244;220;244;212;244;244	A0A087WSS1	A0A087WSS1	LisH domain and HEAT repeat-containing protein KIAA1468	AEHEVPLQERKNYKSSPEIQEPIKPLEKRAL	UID73
_2310036O22Rik-001_S111_1	0.407625	0.368936	-0.783638	-0.0875494	1.3232	-0.172685	0.515309	-0.119338	NaN	NaN	NaN	NaN	NaN	NaN	NaN	NaN	NaN	NaN	NaN	NaN	NaN	NaN	NaN	NaN	NaN	NaN	NaN	NaN	NaN	NaN	NaN	NaN	S	___1	111	2310036O22Rik-001;Q9D735		111;111	2310036O22Rik-001	2310036O22Rik-001	Uncharacterized protein C19orf43 homolog	GPGNPKRKGGPGPTLSFVGKRRGGNKLALKT	UID74
_2310057M21Rik-001_S423_1	-0.00199233	0.0578315	-0.281877	0.299831	0.0969364	0.0137839	-0.0953271	0.517427	-0.401158	-0.160766	-0.193882	0.288772	-0.171953	-0.0116607	-0.1569	-0.188036	-0.162412	0.298072	-0.125573	-0.32182	0.247806	-0.13329	-0.112724	-0.122711	-0.185441	-0.102279	-0.00446486	0.110229	-0.184277	-0.140221	-0.357825	0.0697022	S	___1	423	2310057M21Rik-001;Q9D2Q3		423;423	2310057M21Rik-001	2310057M21Rik-001	Uncharacterized protein C10orf88 homolog	DAKMALLVDLLRGPNSPPPGMPLRHYDSRER	UID75
_2410004B18Rik-001_S156_1	0.0926134	0.0147838	0.3421	0.262674	-0.129766	-0.00345221	-0.28037	-0.753288	-0.0988609	0.0418037	-0.0196383	-0.251745	-0.180087	-0.503037	-1.01844	-0.160927	-1.42779	-1.04091	NaN	-0.600359	-0.144233	-0.265882	-0.0955891	-0.0596002	-0.0945567	-0.40276	-0.962322	-0.182868	-1.42005	-0.841741	NaN	-0.621488	S	___1	156	2410004B18Rik-001;Q9CWU4		156;156	2410004B18Rik-001	2410004B18Rik-001	UPF0690 protein C1orf52 homolog	AKKARLLPEGEETVESDDDKDERASKIRRVE	UID76
No66_2410016O06Rik-201_S32_1	0.283448	NaN	-0.784061	-0.287765	0.736648	NaN	-1.29903	-1.35119	NaN	NaN	NaN	NaN	NaN	NaN	NaN	NaN	NaN	NaN	NaN	NaN	NaN	NaN	NaN	NaN	NaN	NaN	NaN	NaN	NaN	NaN	NaN	NaN	S	___1	32	2410016O06Rik-201;Q9JJF3	No66	32;32	2410016O06Rik-201	2410016O06Rik-201	Bifunctional lysine-specific demethylase and histidyl-hydroxylase NO66	RGRRRRHPQSQPRGASVLALPLRPRKIRRHR	UID77
No66_2410016O06Rik-201_S105_1	NaN	NaN	NaN	NaN	NaN	NaN	NaN	NaN	NaN	NaN	NaN	NaN	NaN	NaN	NaN	NaN	NaN	-0.194146	NaN	NaN	NaN	NaN	NaN	NaN	NaN	NaN	NaN	NaN	NaN	-0.149713	NaN	NaN	S	___1	105	2410016O06Rik-201;Q9JJF3	No66	105;105	2410016O06Rik-201	2410016O06Rik-201	Bifunctional lysine-specific demethylase and histidyl-hydroxylase NO66	ASRSAEPRPVSARPRSASATLPSRVEGWAAL	UID78
No66_2410016O06Rik-201_S107_1	1.42476	1.09977	-0.553553	0.636358	0.748976	0.292899	0.563744	0.209017	1.56647	1.81619	0.925088	0.451646	NaN	NaN	NaN	NaN	NaN	NaN	0.104873	NaN	0.23952	0.281312	0.271306	0.851759	NaN	NaN	NaN	NaN	NaN	NaN	4.30823	NaN	S	___1	107	2410016O06Rik-201;Q9JJF3	No66	107;107	2410016O06Rik-201	2410016O06Rik-201	Bifunctional lysine-specific demethylase and histidyl-hydroxylase NO66	RSAEPRPVSARPRSASATLPSRVEGWAALSR	UID79
Ccdc166_2410075B13Rik|NM_001163518|107428|Mus_S206_1	NaN	NaN	NaN	NaN	NaN	NaN	NaN	NaN	NaN	NaN	NaN	NaN	NaN	NaN	NaN	-0.398646	NaN	NaN	NaN	NaN	NaN	NaN	NaN	NaN	NaN	NaN	NaN	-0.342653	NaN	NaN	NaN	NaN	S	___1	206	2410075B13Rik|NM_001163518|107428|Mus;S4R181;Ccdc166-002	Ccdc166	206;368;368	2410075B13Rik|NM_001163518|107428|Mus	2410075B13Rik|NM_001163518|107428|Mus		RVSSLTPSRKDSRVSSATPSRKGSRVPSMTS	UID80
2610021A01Rik;Zfp141_E9Q0Q3_S345_1	-0.0257938	-0.25336	0.0608775	-0.210596	-0.506845	-0.059916	-0.127904	-0.46029	NaN	1.80401	0.708231	NaN	NaN	NaN	NaN	NaN	NaN	NaN	0.709555	NaN	NaN	1.18656	0.926379	NaN	NaN	NaN	NaN	NaN	NaN	NaN	1.13416	NaN	S	___1	345	E9Q0Q3;2610021A01Rik-001;Zfp141-001;G3UY09	2610021A01Rik;Zfp141	345;345;340;340	E9Q0Q3	E9Q0Q3		REKTQKYKVYKLEITSPSKLVGHPRFFVQQK	UID82
Kiaa0100_NP_001002004GeneID:725032610507B11Rik_S1484_1	NaN	-0.279091	NaN	0.441802	NaN	0.0724488	NaN	0.863463	NaN	NaN	NaN	NaN	NaN	NaN	NaN	NaN	NaN	NaN	NaN	NaN	NaN	NaN	NaN	NaN	NaN	NaN	NaN	NaN	NaN	NaN	NaN	NaN	S	___1	1484	NP_001002004GeneID:725032610507B11Rik;2610507B11Rik-001;Q5SYL3	Kiaa0100	1484;1484;1484	NP_001002004GeneID:725032610507B11Rik	NP_001002004GeneID:725032610507B11Rik	Protein KIAA0100	LYDGYKKAAVLKRNLSTEALKGLKIDPQMSA	UID83
2700049A03Rik;Talpid3_E9Q0E2_S302_1	0.311154	NaN	NaN	NaN	-0.481405	NaN	NaN	NaN	NaN	NaN	NaN	NaN	NaN	NaN	NaN	NaN	NaN	NaN	NaN	NaN	NaN	NaN	NaN	NaN	NaN	NaN	NaN	NaN	NaN	NaN	NaN	NaN	S	___1	302	E9Q0E2;2700049A03Rik-201;2700049A03Rik-001;E9PV87	2700049A03Rik;Talpid3	302;302;302;302	E9Q0E2	E9Q0E2	Protein TALPID3	MSTSRAVGKYSGKLGSPSVGSSVFSHNTFVS	UID85
_2810004N23Rik-001_S7_1	-0.00408866	0.0167816	0.0457225	-0.147442	0.15043	-0.0832635	0.174023	0.219339	0.063779	0.111031	-0.260342	0.172359	0.098689	-0.00209343	NaN	0.0635029	0.0227584	0.265677	0.119157	0.372841	0.159112	0.148869	0.0229004	-0.0120389	0.155231	0.073546	NaN	0.174918	0.306262	0.217231	0.0316775	0.00791302	S	___1	7	2810004N23Rik-001;Q8CIL4		7;7	2810004N23Rik-001	2810004N23Rik-001	Uncharacterized protein C1orf131 homolog	_________MAAEHDSDSVEPPGSEALLDAV	UID96
_2810004N23Rik-001_S9_1	NaN	-0.0879481	NaN	NaN	NaN	-0.07552	NaN	NaN	NaN	NaN	NaN	NaN	NaN	NaN	NaN	NaN	NaN	NaN	0.119157	NaN	NaN	NaN	NaN	NaN	NaN	NaN	NaN	NaN	NaN	NaN	0.0316775	NaN	S	___1	9	2810004N23Rik-001;Q8CIL4		9;9	2810004N23Rik-001	2810004N23Rik-001	Uncharacterized protein C1orf131 homolog	_______MAAEHDSDSVEPPGSEALLDAVLR	UID97
_2810004N23Rik-001_S51_1	NaN	-0.275315	-0.532741	NaN	NaN	0.0839282	-0.858332	NaN	NaN	NaN	NaN	NaN	NaN	NaN	NaN	NaN	NaN	NaN	NaN	NaN	NaN	NaN	NaN	NaN	NaN	NaN	NaN	NaN	NaN	NaN	NaN	NaN	S	___1	51	2810004N23Rik-001;Q8CIL4		51;51	2810004N23Rik-001	2810004N23Rik-001	Uncharacterized protein C1orf131 homolog	TEQKRIRKKKAKKRDSETIEDVAVEPLPLPG	UID98
_2810004N23Rik-001_S67_1	-0.0538082	-0.131329	-0.0802862	-0.00426226	-0.00885646	-0.00254139	-0.0832788	0.0122111	-0.225278	-0.142306	0.20389	0.2949	0.0533895	0.177344	-0.202887	0.138945	0.261471	-0.160492	0.316609	0.115166	0.0988237	-0.248896	0.323774	-0.00994548	0.106214	0.137635	-0.161379	0.296428	0.473008	0.0899048	0.442758	-0.0866452	S	___1	67	2810004N23Rik-001;Q8CIL4		67;67	2810004N23Rik-001	2810004N23Rik-001	Uncharacterized protein C1orf131 homolog	ETIEDVAVEPLPLPGSPVRGQKKSASSFFQK	UID99
_2810004N23Rik-001_S106_1	-0.0728469	0.128425	-0.049039	-0.090296	-0.0869516	-0.202738	-0.0664727	-0.0837068	NaN	NaN	NaN	NaN	NaN	NaN	NaN	NaN	NaN	NaN	NaN	NaN	NaN	NaN	NaN	NaN	NaN	NaN	NaN	NaN	NaN	NaN	NaN	NaN	S	___1	106	2810004N23Rik-001;Q8CIL4		106;106	2810004N23Rik-001	2810004N23Rik-001	Uncharacterized protein C1orf131 homolog	PAAPSEVPVTTAVSLSPPKNGSKLVEVVEFQ	UID101
_2810004N23Rik-001_S131_1	NaN	0.101381	NaN	NaN	NaN	-0.0250302	NaN	NaN	NaN	NaN	NaN	NaN	NaN	NaN	NaN	NaN	NaN	NaN	NaN	NaN	NaN	NaN	NaN	NaN	NaN	NaN	NaN	NaN	NaN	NaN	NaN	NaN	S	___1	131	2810004N23Rik-001;Q8CIL4		131;131	2810004N23Rik-001	2810004N23Rik-001	Uncharacterized protein C1orf131 homolog	EVVEFQSKSKKRKLKSDEDEPAKNKTKVVKK	UID102
_2810004N23Rik-001_S267_1	-0.0167164	-0.048084	-0.269877	-0.370023	-0.52533	-0.757818	-0.0593296	-0.559197	NaN	NaN	NaN	NaN	NaN	NaN	NaN	NaN	NaN	NaN	NaN	NaN	NaN	NaN	NaN	NaN	NaN	NaN	NaN	NaN	NaN	NaN	NaN	NaN	S	___1	267	2810004N23Rik-001;Q8CIL4		267;267	2810004N23Rik-001	2810004N23Rik-001	Uncharacterized protein C1orf131 homolog	QVGQVGKFRNGTLILSPTDIKKINSSRVAK_	UID103
Kiaa0907_2810403A07Rik-010_S482_1	NaN	-0.0543773	NaN	0.0821575	NaN	-0.43864	NaN	-0.597714	NaN	NaN	NaN	NaN	NaN	NaN	NaN	NaN	NaN	NaN	NaN	NaN	NaN	NaN	NaN	NaN	NaN	NaN	NaN	NaN	NaN	NaN	NaN	NaN	S	___1	482	2810403A07Rik-010;2810403A07Rik-007;Q3TCX3-2	Kiaa0907	482;482;482	2810403A07Rik-010	2810403A07Rik-010	UPF0469 protein KIAA0907	PDERDSGLLGYQVQASPVRMR__________	UID106
Paf_2810417H13Rik-001_S71_1	0.169284	0.110497	-0.0831412	0.1129	0.147697	-0.331173	0.0368901	0.106884	NaN	NaN	NaN	NaN	NaN	NaN	NaN	NaN	NaN	NaN	NaN	NaN	NaN	NaN	NaN	NaN	NaN	NaN	NaN	NaN	NaN	NaN	NaN	NaN	S	___1	71	2810417H13Rik-001;Q9CQX4	Paf	71;71	2810417H13Rik-001	2810417H13Rik-001	PCNA-associated factor	PTPKWQKGIGEFFRLSPKESKKENQAPEEAG	UID107
Kiaa1551;2810474O19Rik_2810474O19Rik-007_S910_1	-0.11951	-0.262677	-0.0141936	0.154972	-0.0645402	-0.233566	-0.105815	0.178619	0.48553	0.444667	0.292075	0.97607	0.468844	0.373398	0.202637	0.509746	0.231801	0.599222	0.476434	0.338567	0.45607	0.769518	0.684908	0.529171	0.442864	0.313942	0.367371	0.836247	0.605399	0.442439	0.461005	0.146264	S	___1	910	2810474O19Rik-007;2810474O19Rik-006;2810474O19Rik-001;Q5DTW7;A0A087WP74;2810474O19Rik-008;Q5DTW7-3;A0A087WP47;2810474O19Rik-005	Kiaa1551;2810474O19Rik	910;910;910;910;910;910;910;910;910	2810474O19Rik-007	2810474O19Rik-007	Uncharacterized protein KIAA1551	KLAEPENKEIVAEVKSPCDSQIPREESHDLG	UID108
Kiaa1551;2810474O19Rik_2810474O19Rik-007_S642_1	0.0294175	NaN	-0.310898	NaN	0.0311129	NaN	-0.180332	NaN	NaN	NaN	NaN	NaN	NaN	NaN	0.101516	NaN	NaN	NaN	NaN	NaN	NaN	NaN	NaN	NaN	NaN	NaN	0.208767	NaN	NaN	NaN	NaN	NaN	S	___1	642	2810474O19Rik-007;2810474O19Rik-006;2810474O19Rik-001;Q5DTW7;A0A087WP74;2810474O19Rik-008;Q5DTW7-3;A0A087WP47;2810474O19Rik-005	Kiaa1551;2810474O19Rik	642;642;642;642;642;642;642;642;642	2810474O19Rik-007	2810474O19Rik-007	Uncharacterized protein KIAA1551	IQGDPDIADSSLGKHSPLGTEVLPKPMDSTI	UID109
Kiaa1551;2810474O19Rik_2810474O19Rik-007_S1480_1	-0.0507564	-0.282316	-0.107741	0.28889	0.213752	0.153157	0.220206	0.174406	NaN	NaN	NaN	NaN	NaN	NaN	NaN	NaN	NaN	NaN	NaN	NaN	NaN	NaN	NaN	NaN	NaN	NaN	NaN	NaN	NaN	NaN	NaN	NaN	S	___1	1480	2810474O19Rik-007;2810474O19Rik-006;2810474O19Rik-001;Q5DTW7;A0A087WP74;2810474O19Rik-008;Q5DTW7-3	Kiaa1551;2810474O19Rik	1480;1480;1480;1480;1478;1478;1478	2810474O19Rik-007	2810474O19Rik-007	Uncharacterized protein KIAA1551	ESSQRDSADSRLSKRSLSADEFEILQNPVKE	UID110
Kiaa1551;2810474O19Rik_2810474O19Rik-007_S1482_1	0.0946415	-0.217541	0.0728604	0.184598	0.18612	-0.178143	-0.116317	0.186754	NaN	NaN	NaN	NaN	0.248778	NaN	NaN	0.53456	NaN	NaN	0.529971	NaN	NaN	NaN	NaN	NaN	0.690998	NaN	NaN	0.892896	NaN	NaN	0.983678	NaN	S	___1	1482	2810474O19Rik-007;2810474O19Rik-006;2810474O19Rik-001;Q5DTW7;A0A087WP74;2810474O19Rik-008;Q5DTW7-3	Kiaa1551;2810474O19Rik	1482;1482;1482;1482;1480;1480;1480	2810474O19Rik-007	2810474O19Rik-007	Uncharacterized protein KIAA1551	SQRDSADSRLSKRSLSADEFEILQNPVKESN	UID111
Kiaa1551;2810474O19Rik_2810474O19Rik-007_S1514_1	-0.0493972	-0.34419	-0.0795847	-0.143978	0.244887	0.168899	-0.161234	0.0371714	NaN	NaN	NaN	NaN	NaN	NaN	NaN	NaN	NaN	NaN	NaN	NaN	NaN	NaN	NaN	NaN	NaN	NaN	NaN	NaN	NaN	NaN	NaN	NaN	S	___1	1514	2810474O19Rik-007;2810474O19Rik-006;2810474O19Rik-001;Q5DTW7;A0A087WP74;2810474O19Rik-008;Q5DTW7-3	Kiaa1551;2810474O19Rik	1514;1514;1514;1514;1512;1512;1512	2810474O19Rik-007	2810474O19Rik-007	Uncharacterized protein KIAA1551	MFRTYKKMYLEKRSRSLGSSPVK________	UID112
Kiaa1551;2810474O19Rik_2810474O19Rik-007_S1518_1	NaN	NaN	0.387804	NaN	NaN	NaN	-0.450439	NaN	NaN	NaN	NaN	NaN	NaN	NaN	NaN	NaN	NaN	NaN	NaN	NaN	NaN	NaN	NaN	NaN	NaN	NaN	NaN	NaN	NaN	NaN	NaN	NaN	S	___1	1518	2810474O19Rik-007;2810474O19Rik-006;2810474O19Rik-001;Q5DTW7;A0A087WP74;2810474O19Rik-008;Q5DTW7-3	Kiaa1551;2810474O19Rik	1518;1518;1518;1518;1516;1516;1516	2810474O19Rik-007	2810474O19Rik-007	Uncharacterized protein KIAA1551	YKKMYLEKRSRSLGSSPVK____________	UID114
Kiaa1551;2810474O19Rik_2810474O19Rik-007_S1142_1	-0.119134	-0.239089	0.0482362	-0.106653	-0.0153158	-0.207145	0.218719	0.00317045	0.316957	0.68912	0.335483	0.624896	0.454913	1.03231	NaN	0.660837	0.293488	0.421695	0.482229	0.097476	0.0272955	0.502331	0.5889	0.69073	0.667574	0.61155	NaN	0.579566	0.489029	1.0352	0.369159	0.010923	S	___1	1142	2810474O19Rik-007;2810474O19Rik-006;2810474O19Rik-001;Q5DTW7;A0A087WP74;2810474O19Rik-008;Q5DTW7-3;A0A087WP47;2810474O19Rik-005	Kiaa1551;2810474O19Rik	1142;1142;1142;1142;1142;1142;1142;1142;1142	2810474O19Rik-007	2810474O19Rik-007	Uncharacterized protein KIAA1551	NTDPCRSNTSSVQSVSPEKKKLKFKAGGSRL	UID115
Kiaa1551;2810474O19Rik_2810474O19Rik-007_S427_1	0.0751904	NaN	NaN	NaN	0.018919	NaN	NaN	NaN	NaN	NaN	NaN	NaN	NaN	NaN	NaN	NaN	NaN	NaN	NaN	NaN	NaN	NaN	NaN	NaN	NaN	NaN	NaN	NaN	NaN	NaN	NaN	NaN	S	___1	427	2810474O19Rik-007;2810474O19Rik-006;2810474O19Rik-001;Q5DTW7;A0A087WP74;2810474O19Rik-008;Q5DTW7-3;A0A087WP47;2810474O19Rik-005	Kiaa1551;2810474O19Rik	427;427;427;427;427;427;427;427;427	2810474O19Rik-007	2810474O19Rik-007	Uncharacterized protein KIAA1551	KSLLMAAGCSKTANTSYTEPIQHSEFSAKEM	UID116
Kiaa1551;2810474O19Rik_2810474O19Rik-007_S1215_1	NaN	NaN	NaN	NaN	NaN	NaN	NaN	NaN	NaN	NaN	NaN	NaN	NaN	NaN	NaN	NaN	NaN	NaN	NaN	-0.0512646	NaN	NaN	NaN	NaN	NaN	NaN	NaN	NaN	NaN	NaN	NaN	-0.0702998	S	___1	1215	2810474O19Rik-007;2810474O19Rik-006;2810474O19Rik-001;Q5DTW7;A0A087WP74;2810474O19Rik-008;Q5DTW7-3	Kiaa1551;2810474O19Rik	1215;1215;1215;1215;1215;1215;1215	2810474O19Rik-007	2810474O19Rik-007	Uncharacterized protein KIAA1551	TESNERASVQEKTVPSPESSDPKGSSSKSTR	UID120
_A0A1B0GR85_S878_1	0.0550568	NaN	0.166715	NaN	0.0150693	NaN	0.213005	NaN	0.449641	NaN	NaN	NaN	0.107822	0.218223	0.168	0.319387	0.205393	0.136454	NaN	-0.152227	0.218223	NaN	NaN	NaN	0.173383	0.332737	0.164271	0.0060466	0.152118	0.364348	NaN	-0.10324	S	___1	878	A0A1B0GR85;2900026A02Rik-003		878;878	A0A1B0GR85	A0A1B0GR85		ANIEPCDSQVQTGPDSLSPKRGSLMVASEDN	UID121
_A0A1B0GR85_S880_1	0.20989	0.0614305	0.0988237	0.0385766	0.0911243	-0.0617368	0.206143	0.118626	NaN	0.172616	0.333424	0.177599	NaN	0.172872	0.134352	0.134352	0.34426	NaN	0.0743684	0.0532504	NaN	0.131063	0.114634	0.150949	NaN	0.329296	0.18574	-0.136395	0.415542	NaN	0.112233	-0.0525508	S	___1	880	A0A1B0GR85;2900026A02Rik-003		880;880	A0A1B0GR85	A0A1B0GR85		IEPCDSQVQTGPDSLSPKRGSLMVASEDNPR	UID122
_A0A1B0GR85_S1132_1	-0.00845004	0.0626743	NaN	-0.0350469	-0.0130576	-0.0532841	NaN	-0.0039005	-0.0279397	-0.0281015	-0.0455207	-0.30961	-0.0409124	-0.0740613	0.0801119	0.0501883	0.0969364	0.0199154	0.0703893	-0.266698	0.154842	-0.0780915	-0.103875	0.124725	-0.0311498	0.0734089	0.164786	0.0211954	0.0812032	0.068602	0.0436244	-0.321351	S	___1	1132	A0A1B0GR85;2900026A02Rik-003		1132;1132	A0A1B0GR85	A0A1B0GR85		DLKIGASSERDAPQTSPVLRQRPRSLLVRRR	UID123
_A0A1B0GR85_S823_1	-0.279599	0.557386	0.734742	-0.183245	-0.626825	0.0270125	0.0234682	-0.650612	0.883699	0.293253	0.237074	0.39846	NaN	NaN	-0.0771932	0.306379	0.312433	-0.369017	0.249991	NaN	0.138028	-0.00736207	0.162984	-0.0639671	NaN	NaN	0.121281	0.0176369	0.28404	-0.259288	-0.0568663	NaN	S	___1	823	A0A1B0GR85;2900026A02Rik-003		823;823	A0A1B0GR85	A0A1B0GR85		LDCHQTRDGFGDTCQSPKWTGRGVASGHGSA	UID124
_A0A1B0GR85_S718_1	0.883152	NaN	NaN	NaN	-0.176609	NaN	NaN	NaN	0.261711	NaN	NaN	NaN	NaN	NaN	NaN	0.176706	0.311852	0.399445	NaN	NaN	0.366252	NaN	NaN	NaN	NaN	NaN	NaN	0.431463	0.627513	0.46634	NaN	NaN	S	___1	718	A0A1B0GR85;2900026A02Rik-003		718;718	A0A1B0GR85	A0A1B0GR85		PMEERHSRSVPRHLESSPVSQRVQPRYDIVH	UID125
_A0A1B0GR85_S719_1	NaN	NaN	NaN	NaN	NaN	NaN	NaN	NaN	NaN	0.201007	0.132774	NaN	NaN	NaN	0.151729	NaN	NaN	NaN	NaN	NaN	NaN	0.178109	-0.0166142	NaN	NaN	NaN	0.328262	NaN	NaN	NaN	NaN	NaN	S	___1	719	A0A1B0GR85;2900026A02Rik-003		719;719	A0A1B0GR85	A0A1B0GR85		MEERHSRSVPRHLESSPVSQRVQPRYDIVHA	UID126
_A0A1B0GR85_S770_1	NaN	0.388024	NaN	NaN	NaN	0.40021	NaN	NaN	NaN	NaN	NaN	NaN	NaN	NaN	NaN	NaN	NaN	NaN	NaN	NaN	NaN	NaN	NaN	NaN	NaN	NaN	NaN	NaN	NaN	NaN	NaN	NaN	S	___1	770	A0A1B0GR85;2900026A02Rik-003		770;770	A0A1B0GR85	A0A1B0GR85		LRSGRSRLSLPVRQLSQEVNPTYLECSLQAN	UID127
_A0A1B0GR85_S1454_1	-0.293589	-0.482876	-0.850793	-0.339801	0.00949053	-1.75113	-0.50455	-0.592158	NaN	NaN	NaN	NaN	0.0890913	NaN	0.218967	NaN	0.114234	0.181039	0.0164963	NaN	NaN	NaN	NaN	NaN	0.164529	NaN	0.457016	NaN	-0.152981	0.358621	0.0382958	NaN	S	___1	1454	A0A1B0GR85;2900026A02Rik-003		1454;1454	A0A1B0GR85	A0A1B0GR85		RRDSQQDSQQPQRQVSPVASVPRRSHSFCKD	UID128
Kiaa1671_A0A1B0GR85_S1664_1	0.0980152	0.090718	0.238053	0.262794	0.100574	0.107554	0.00992034	-0.149329	NaN	NaN	NaN	NaN	NaN	NaN	NaN	NaN	NaN	NaN	NaN	NaN	NaN	NaN	NaN	NaN	NaN	NaN	NaN	NaN	NaN	NaN	NaN	NaN	S	___1	1664	A0A1B0GR85;2900026A02Rik-003;2900026A02Rik-001;A0A1D5RLN6;2900026A02Rik-004;Q8BRV5	Kiaa1671	1664;1664;205;282;282;205	A0A1B0GR85	A0A1B0GR85	Uncharacterized protein KIAA1671	MFKDSTEEKSPRRDESDEEPPRVERTPVSHP	UID129
Kiaa1671_A0A1B0GR85_S1761_1	0.472384	0.588229	-0.239345	-0.128898	0.0308304	0.394185	-0.00887091	-0.816494	-0.116911	0.350158	0.367595	0.357158	NaN	NaN	-0.0975636	0.222681	0.221815	-0.0522366	0.120219	-0.363178	-0.0546171	0.173895	0.137635	0.255199	NaN	NaN	0.044464	-0.0719216	0.1396	0.0962619	0.269871	-0.146499	S	___1	1761	A0A1B0GR85;2900026A02Rik-003;2900026A02Rik-001;A0A1D5RLN6;2900026A02Rik-004;Q8BRV5	Kiaa1671	1761;1761;302;379;379;302	A0A1B0GR85	A0A1B0GR85	Uncharacterized protein KIAA1671	CSPQWLKELKSKKRQSLYENQA_________	UID130
_A0A1B0GR85_S1219_1	-0.0971778	0.0378742	NaN	0.0781998	-0.245318	0.251689	NaN	-0.31122	NaN	NaN	NaN	NaN	NaN	NaN	NaN	NaN	NaN	NaN	NaN	NaN	NaN	NaN	NaN	NaN	NaN	NaN	NaN	NaN	NaN	NaN	NaN	NaN	S	___1	1219	A0A1B0GR85;2900026A02Rik-003		1219;1219	A0A1B0GR85	A0A1B0GR85		QERSGWPKEAEWRRRSLKEAPQSDSVGQQAG	UID132
_A0A1B0GR85_S1045_1	0.291486	0.197236	NaN	0.00302647	-0.065793	0.0173518	NaN	-0.00807279	NaN	NaN	NaN	NaN	NaN	NaN	NaN	NaN	NaN	NaN	NaN	NaN	NaN	NaN	NaN	NaN	NaN	NaN	NaN	NaN	NaN	NaN	NaN	NaN	S	___1	1045	A0A1B0GR85;2900026A02Rik-003		1045;1045	A0A1B0GR85	A0A1B0GR85		TPPPLSPRSVVSVLASPGHEEPWSPVSSKGS	UID135
_A0A1B0GR85_S1053_1	NaN	NaN	0.442758	0.483571	NaN	NaN	0.0287106	-0.360972	NaN	NaN	NaN	NaN	NaN	NaN	NaN	NaN	NaN	NaN	NaN	NaN	NaN	NaN	NaN	NaN	NaN	NaN	NaN	NaN	NaN	NaN	NaN	NaN	S	___1	1053	A0A1B0GR85;2900026A02Rik-003		1053;1053	A0A1B0GR85	A0A1B0GR85		SVVSVLASPGHEEPWSPVSSKGSAKGREYEE	UID136
_A0A1B0GR85_S1201_1	-0.0318576	NaN	NaN	NaN	0.0784732	NaN	NaN	NaN	-0.00826141	NaN	NaN	NaN	NaN	NaN	NaN	NaN	NaN	NaN	NaN	NaN	0.187134	NaN	NaN	NaN	NaN	NaN	NaN	NaN	NaN	NaN	NaN	NaN	S	___1	1201	A0A1B0GR85;2900026A02Rik-003		1201;1201	A0A1B0GR85	A0A1B0GR85		SKTQQQQDSPPAEPSSSPQERSGWPKEAEWR	UID138
_A0A1B0GR85_S1202_1	NaN	NaN	NaN	NaN	NaN	NaN	NaN	NaN	NaN	0.00949053	-0.122947	0.253263	NaN	0.370722	NaN	0.75873	NaN	NaN	NaN	-0.00763764	NaN	0.0924781	0.028852	0.0596321	NaN	0.290307	NaN	0	NaN	NaN	NaN	-0.241134	S	___1	1202	A0A1B0GR85;2900026A02Rik-003		1202;1202	A0A1B0GR85	A0A1B0GR85		KTQQQQDSPPAEPSSSPQERSGWPKEAEWRR	UID139
_A0A1B0GR85_S1331_1	NaN	NaN	NaN	NaN	NaN	NaN	NaN	NaN	0.168514	-0.00994548	0.13014	NaN	-0.377088	NaN	-0.235127	NaN	-0.121157	NaN	-0.166826	-0.685849	-0.180119	-0.242584	-0.0956971	NaN	-0.202738	NaN	-0.287536	NaN	-0.263577	NaN	-0.347582	-0.666828	S	___1	1331	A0A1B0GR85;2900026A02Rik-003		1331;1331	A0A1B0GR85	A0A1B0GR85		AKSQEPGSRYPVSPGSPPSDRKKGTPRRSTG	UID141
_3010026O09Rik-001_S210_1	-0.396897	0.317883	-0.190734	NaN	-0.621444	0.124196	-0.173059	NaN	NaN	NaN	NaN	NaN	NaN	NaN	NaN	NaN	NaN	NaN	NaN	NaN	NaN	NaN	NaN	NaN	NaN	NaN	NaN	NaN	NaN	NaN	NaN	NaN	S	___1	210	3010026O09Rik-001;Q9D1F5		210;210	3010026O09Rik-001	3010026O09Rik-001	UPF0544 protein C5orf45 homolog	ANHTRELGFPRWKLPSPVTQVNAPSSKWARF	UID142
_3010026O09Rik-001_S132_1	0.0589399	0.317883	-0.457554	0.143263	0.507922	0.560715	-0.0814917	-0.425947	NaN	NaN	NaN	NaN	NaN	NaN	NaN	NaN	NaN	NaN	NaN	NaN	NaN	NaN	NaN	NaN	NaN	NaN	NaN	NaN	NaN	NaN	NaN	NaN	S	___1	132	3010026O09Rik-001;Q9D1F5		132;132	3010026O09Rik-001	3010026O09Rik-001	UPF0544 protein C5orf45 homolog	DQELDRGRPALKTQLSTSAERPSSPAQPRKR	UID143
_3010026O09Rik-001_S140_1	-0.282386	NaN	NaN	NaN	-0.657218	NaN	NaN	NaN	NaN	NaN	NaN	NaN	NaN	NaN	NaN	NaN	NaN	NaN	NaN	NaN	NaN	NaN	NaN	NaN	NaN	NaN	NaN	NaN	NaN	NaN	NaN	NaN	S	___1	140	3010026O09Rik-001;Q9D1F5		140;140	3010026O09Rik-001	3010026O09Rik-001	UPF0544 protein C5orf45 homolog	PALKTQLSTSAERPSSPAQPRKRKWNQRTGQ	UID146
3110001I22Rik_Q9CZ70_S74_1	NaN	NaN	-0.216719	NaN	NaN	NaN	-0.34119	NaN	NaN	NaN	NaN	NaN	NaN	NaN	NaN	NaN	NaN	NaN	NaN	NaN	NaN	NaN	NaN	NaN	NaN	NaN	NaN	NaN	NaN	NaN	NaN	NaN	S	___1	74	Q9CZ70;3110001I22Rik-001	3110001I22Rik	74;74	Q9CZ70	Q9CZ70		EKDDFRRNCSSSSHYSEQQSPHKGASCFSRK	UID147
3110001I22Rik_Q9CZ70_S78_1	-0.0342933	0.0915306	NaN	NaN	0.366812	-0.318272	NaN	NaN	NaN	NaN	NaN	NaN	NaN	NaN	NaN	NaN	NaN	NaN	NaN	NaN	NaN	NaN	NaN	NaN	NaN	NaN	NaN	NaN	NaN	NaN	NaN	NaN	S	___1	78	Q9CZ70;3110001I22Rik-001	3110001I22Rik	78;78	Q9CZ70	Q9CZ70		FRRNCSSSSHYSEQQSPHKGASCFSRKSGID	UID148
Mri_3110062M04Rik-002_S122_1	-0.741976	0.0359054	-0.269999	NaN	-0.503466	0.0564447	0.273934	NaN	NaN	NaN	NaN	NaN	NaN	NaN	NaN	NaN	NaN	NaN	NaN	NaN	NaN	NaN	NaN	NaN	NaN	NaN	NaN	NaN	NaN	NaN	NaN	NaN	S	___1	122	3110062M04Rik-002;3110062M04Rik-001;3110062M04Rik-003;Q8BHZ5;Q8BHZ5-2	Mri	122;122;149;122;149	3110062M04Rik-002	3110062M04Rik-002	Modulator of retrovirus infection homolog	SEEEDSRISSLAPGLSPPRGPEASDSPCSRS	UID150
_3110082I17Rik-001_S48_1	0.0377336	-0.0113408	-0.0673492	-0.00662275	-0.0572866	-0.147074	-0.180348	-0.132277	0.223175	0.502636	NaN	0.212258	0.33754	-0.0222731	NaN	NaN	-0.807402	NaN	NaN	0.0364681	0.495695	0.458907	NaN	-0.0630625	0.715366	0.272143	NaN	NaN	-0.543762	NaN	NaN	0.170053	S	___1	48	3110082I17Rik-001;Q9CXL3;A0A0G2JEY4;3110082I17Rik-002		48;48;48;48	3110082I17Rik-001	3110082I17Rik-001	Uncharacterized protein C7orf50 homolog	AGPDKETASTLVQEASPELSPEERRVLERKL	UID151
_3110082I17Rik-001_S52_1	-0.119244	-0.122523	-0.246259	-0.0547818	-0.131013	-0.151282	-0.264027	-0.406847	NaN	NaN	NaN	NaN	NaN	0.755058	NaN	NaN	NaN	NaN	NaN	-0.255615	NaN	NaN	NaN	NaN	NaN	0.482332	NaN	NaN	NaN	NaN	NaN	0.471031	S	___1	52	3110082I17Rik-001;Q9CXL3;A0A0G2JEY4;3110082I17Rik-002		52;52;52;52	3110082I17Rik-001	3110082I17Rik-001	Uncharacterized protein C7orf50 homolog	KETASTLVQEASPELSPEERRVLERKLKKER	UID152
_3110082I17Rik-001_S177_1	0.090447	0.0147838	-0.0123881	-0.0218629	0.165558	-0.0883621	-0.212935	-0.0815374	0.0871912	0.167358	0.105008	0.0705267	-0.110994	NaN	NaN	0.30906	0.316377	-0.266125	0.103531	NaN	0.22132	0.276556	-0.143277	0.268434	0.117695	NaN	NaN	-0.421708	0.0172092	-0.0903575	-0.149969	NaN	S	___1	177	3110082I17Rik-001;Q9CXL3		177;177	3110082I17Rik-001	3110082I17Rik-001	Uncharacterized protein C7orf50 homolog	AEALMQKLDEAEPEDSGGSPGKVQRLRQVLQ	UID153
_3110082I17Rik-001_S180_1	-0.0212186	0.0340749	0.128689	NaN	0.00532815	-0.160121	0.250234	NaN	NaN	NaN	NaN	NaN	NaN	0.160017	0.0312541	NaN	NaN	NaN	NaN	0.930018	NaN	NaN	NaN	NaN	NaN	0.135666	-0.277621	NaN	NaN	NaN	NaN	1.28102	S	___1	180	3110082I17Rik-001;Q9CXL3		180;180	3110082I17Rik-001	3110082I17Rik-001	Uncharacterized protein C7orf50 homolog	LMQKLDEAEPEDSGGSPGKVQRLRQVLQLLS	UID154
4833439L19Rik;P33monox_D3Z1F7_S164_1	-0.0445086	-0.41808	NaN	NaN	-0.108083	-0.568859	NaN	NaN	NaN	NaN	NaN	NaN	NaN	NaN	NaN	NaN	NaN	NaN	NaN	NaN	NaN	NaN	NaN	NaN	NaN	NaN	NaN	NaN	NaN	NaN	NaN	NaN	S	___1	164	D3Z1F7;4833439L19Rik-002;4833439L19Rik-001;Q9DBN4-2;Q9DBN4	4833439L19Rik;P33monox	164;164;183;113;183	D3Z1F7	D3Z1F7	Putative monooxygenase p33MONOX	HPASAQSTPSSTPHASPKQKSRGWFPSGSST	UID155
4833439L19Rik;P33monox_D3Z1F7_S216_1	0.430392	0.495286	0.15082	1.15419	0.592349	0.0360461	0.110497	0.780226	NaN	NaN	NaN	NaN	NaN	NaN	NaN	NaN	NaN	NaN	NaN	NaN	NaN	NaN	NaN	NaN	NaN	NaN	NaN	NaN	NaN	NaN	NaN	NaN	S	___1	216	D3Z1F7;4833439L19Rik-002;4833439L19Rik-001;Q9DBN4-2;Q9DBN4	4833439L19Rik;P33monox	216;216;235;165;235	D3Z1F7	D3Z1F7	Putative monooxygenase p33MONOX	DKWSLFGPRPLQKSDSGFAIQAYKGAPRPSP	UID156
_4921524J17Rik-001_S50_1	-0.179319	NaN	-0.202306	NaN	-0.106218	NaN	-0.17015	NaN	NaN	NaN	NaN	NaN	NaN	NaN	NaN	NaN	NaN	NaN	NaN	NaN	NaN	NaN	NaN	NaN	NaN	NaN	NaN	NaN	NaN	NaN	NaN	NaN	S	___1	50	4921524J17Rik-001;Q9CR55		50;50	4921524J17Rik-001	4921524J17Rik-001	UPF0547 protein C16orf87 homolog	IFISRKLLNAKHSEKSPPSTENKHEAKRRRT	UID157
_4921524J17Rik-001_S91_1	NaN	NaN	NaN	NaN	NaN	NaN	NaN	NaN	NaN	NaN	NaN	NaN	NaN	NaN	NaN	NaN	-0.0649024	0.254957	0.343124	-0.0453719	NaN	NaN	NaN	NaN	NaN	NaN	NaN	NaN	-0.240929	-0.15967	-0.0525658	0.121811	S	___1	91	4921524J17Rik-001;Q9CR55		91;91	4921524J17Rik-001	4921524J17Rik-001	UPF0547 protein C16orf87 homolog	TVNKDLENRKRSRSNSHSDHIRRGRGRPKSS	UID158
4931406P16Rik_A0A0U1RNZ3_S722_1	-0.0124754	NaN	NaN	NaN	-0.0709665	NaN	NaN	NaN	0.0539454	NaN	-0.157078	NaN	-0.151667	-0.137013	-0.0787617	0.0847447	NaN	0.0561673	NaN	-0.178992	-0.147857	NaN	-0.287783	NaN	-0.0252211	-0.0398294	0.145221	0.0539454	NaN	-0.0154034	NaN	0.0890913	S	___1	722	A0A0U1RNZ3;4931406P16Rik-005;Q8C5X1;4931406P16Rik-201;4931406P16Rik-001;A0A0U1RPA2;4931406P16Rik-008	4931406P16Rik	722;722;934;934;934;216;216	A0A0U1RNZ3	A0A0U1RNZ3		SGPDLVAAVKQRRKHSSGEQETSTLPSPPLL	UID161
4931406P16Rik_A0A0U1RNZ3_S723_1	NaN	NaN	NaN	NaN	NaN	NaN	NaN	NaN	NaN	-0.132198	NaN	-0.110573	NaN	-0.046325	NaN	NaN	NaN	NaN	0.0497701	-0.113676	NaN	-0.285829	NaN	-0.218112	NaN	-0.0697396	NaN	NaN	NaN	NaN	0.0277203	-0.0650986	S	___1	723	A0A0U1RNZ3;4931406P16Rik-005;Q8C5X1;4931406P16Rik-201;4931406P16Rik-001;A0A0U1RPA2;4931406P16Rik-008	4931406P16Rik	723;723;935;935;935;217;217	A0A0U1RNZ3	A0A0U1RNZ3		GPDLVAAVKQRRKHSSGEQETSTLPSPPLLT	UID162
4931406P16Rik_A0A0U1RNZ3_S450_1	0.234869	0.373732	-0.466915	-0.488431	0.592062	0.230203	0.185105	-0.270017	NaN	NaN	NaN	NaN	NaN	NaN	NaN	NaN	NaN	NaN	NaN	NaN	NaN	NaN	NaN	NaN	NaN	NaN	NaN	NaN	NaN	NaN	NaN	NaN	S	___1	450	A0A0U1RNZ3;4931406P16Rik-005;Q8C5X1;4931406P16Rik-201;4931406P16Rik-001	4931406P16Rik	450;450;662;662;662	A0A0U1RNZ3	A0A0U1RNZ3		MGQSHQGSPLVTRRNSTATAMVTEQKTGTMQ	UID164
_4931414P19Rik-201_S429_1	-0.0359342	0.107822	NaN	NaN	-0.0903881	0.0472592	NaN	NaN	NaN	NaN	NaN	NaN	NaN	NaN	NaN	NaN	NaN	NaN	NaN	NaN	NaN	NaN	NaN	NaN	NaN	NaN	NaN	NaN	NaN	NaN	NaN	NaN	S	___1	429	4931414P19Rik-201;Q8K2W9		429;429	4931414P19Rik-201	4931414P19Rik-201	Uncharacterized protein C14orf93 homolog	PEDQHLWKDVTEELMSDEEDSLNEPGVWVAR	UID165
_4931414P19Rik-201_S226_1	0.00647761	-0.330248	0.123401	0.0546401	0.0978804	-0.131772	0.0285691	-0.0616013	NaN	NaN	NaN	NaN	NaN	NaN	NaN	NaN	NaN	NaN	NaN	NaN	NaN	NaN	NaN	NaN	NaN	NaN	NaN	NaN	NaN	NaN	NaN	NaN	S	___1	226	4931414P19Rik-201;Q8K2W9		226;226	4931414P19Rik-201	4931414P19Rik-201	Uncharacterized protein C14orf93 homolog	GSIQRVLVPAYAKQLSPATQLAIQRASSETG	UID166
_4931414P19Rik-201_S286_1	0.200253	0.168	0.349931	-0.0112826	0.0214797	-0.286375	0.484293	0.0677764	NaN	NaN	NaN	NaN	NaN	NaN	NaN	NaN	NaN	NaN	NaN	NaN	NaN	NaN	NaN	NaN	NaN	NaN	NaN	NaN	NaN	NaN	NaN	NaN	S	___1	286	4931414P19Rik-201;Q8K2W9		286;286	4931414P19Rik-201	4931414P19Rik-201	Uncharacterized protein C14orf93 homolog	AGGAGELSRSLGFVGSPCRIRGTGQKNSRRK	UID167
Kiaa1109_4932438A13Rik-201_S628_1	NaN	NaN	NaN	NaN	NaN	NaN	NaN	NaN	NaN	NaN	NaN	NaN	NaN	NaN	0.188654	NaN	NaN	NaN	NaN	NaN	NaN	NaN	NaN	NaN	NaN	NaN	0.00733906	NaN	NaN	NaN	NaN	NaN	S	___1	628	4932438A13Rik-201;4932438A13Rik-001;A2AAE1-4;A2AAE1-6;A2AAE1;A2AAE1-2;A2AAE1-3;A0A1D5RMC4;4932438A13Rik-022;A2AAE1-5	Kiaa1109	628;628;242;628;628;628;628;628;628;628	4932438A13Rik-201	4932438A13Rik-201	Uncharacterized protein KIAA1109	PNKMVPETGIPAECQSGQKTVKPKWRNVTQE	UID170
Kiaa1109;4932438A13Rik_4932438A13Rik-201_S4613_1	NaN	NaN	NaN	NaN	NaN	NaN	NaN	NaN	-0.14618	-0.67761	-0.121094	-0.0878253	-0.0907261	NaN	NaN	-0.172344	-0.157625	-0.567083	0.0404014	NaN	-0.0459824	-0.399197	-0.107881	-0.135095	-0.131945	NaN	NaN	-0.134002	-0.10431	-0.0998191	0.0451634	NaN	S	___1	4613	4932438A13Rik-201;4932438A13Rik-001;A2AAE1-4;A2AAE1-6;A2AAE1;A2AAE1-2;A2AAE1-3;A2AB97;4932438A13Rik-002;F6YAT5;4932438A13Rik-009;F6RPM4;4932438A13Rik-006	Kiaa1109;4932438A13Rik	4613;4613;4226;4578;4613;4634;4666;1115;1115;1194;1194;1319;1319	4932438A13Rik-201	4932438A13Rik-201	Uncharacterized protein KIAA1109	PYLPPKTMTNNLEKNSQEQLLDAAHHRHWPG	UID171
Kiaa1109_4932438A13Rik-201_S1355_1	0.422341	-1.41262	0.981195	NaN	0.486663	-0.737591	0.795601	NaN	NaN	NaN	NaN	NaN	NaN	NaN	NaN	NaN	NaN	NaN	NaN	NaN	NaN	NaN	NaN	NaN	NaN	NaN	NaN	NaN	NaN	NaN	NaN	NaN	S	___1	1355	4932438A13Rik-201;4932438A13Rik-001;A2AAE1-4;A2AAE1-6;A2AAE1;A2AAE1-2;A2AAE1-3;A0A1D5RMC4;4932438A13Rik-022	Kiaa1109	1355;1355;968;1355;1355;1355;1355;1355;1355	4932438A13Rik-201	4932438A13Rik-201	Uncharacterized protein KIAA1109	QFSSDVSRSDENVLDSPKQRRSFGSFPYTPS	UID172
Kiaa1109_4932438A13Rik-201_S1361_1	-0.494942	-0.106545	0.11836	-0.453182	-0.823779	-0.0476366	-0.24139	-0.410754	NaN	NaN	NaN	NaN	NaN	NaN	NaN	NaN	NaN	NaN	NaN	NaN	NaN	NaN	NaN	NaN	NaN	NaN	NaN	NaN	NaN	NaN	NaN	NaN	S	___1	1361	4932438A13Rik-201;4932438A13Rik-001;A2AAE1-4;A2AAE1-6;A2AAE1;A2AAE1-2;A2AAE1-3;A0A1D5RMC4;4932438A13Rik-022	Kiaa1109	1361;1361;974;1361;1361;1361;1361;1361;1361	4932438A13Rik-201	4932438A13Rik-201	Uncharacterized protein KIAA1109	SRSDENVLDSPKQRRSFGSFPYTPSADSNSF	UID173
Kiaa1109_4932438A13Rik-201_S2755_1	0.237319	0.18002	NaN	0.0610158	0.212507	0.377734	NaN	-0.115973	-0.0283369	-0.160089	-0.170069	-0.213521	NaN	-0.175729	-0.0483376	-0.0607583	-0.045625	-0.235943	-0.113551	-0.164771	0.122606	0.0487942	-0.102481	-0.15909	NaN	-0.0298826	-0.0639822	-0.173482	-0.171043	-0.298921	-0.146707	-0.0151555	S	___1	2755	4932438A13Rik-201;4932438A13Rik-001;A2AAE1-4;A2AAE1-6;A2AAE1;A2AAE1-2;A2AAE1-3;A0A1D5RMC4;4932438A13Rik-022	Kiaa1109	2755;2755;2368;2755;2755;2755;2755;2756;2756	4932438A13Rik-201	4932438A13Rik-201	Uncharacterized protein KIAA1109	EPTCRVVFENEQDNNSLTKTQRKRSLVTSEP	UID174
Kiaa1109_4932438A13Rik-201_S2603_1	0.228726	NaN	0.220701	-0.105877	0.169284	NaN	0.358959	0.158983	NaN	NaN	NaN	NaN	NaN	NaN	NaN	NaN	NaN	NaN	NaN	NaN	NaN	NaN	NaN	NaN	NaN	NaN	NaN	NaN	NaN	NaN	NaN	NaN	S	___1	2603	4932438A13Rik-201;4932438A13Rik-001;A2AAE1-4;A2AAE1-6;A2AAE1;A2AAE1-2;A2AAE1-3;A0A1D5RMC4;4932438A13Rik-022	Kiaa1109	2603;2603;2216;2603;2603;2603;2603;2604;2604	4932438A13Rik-201	4932438A13Rik-201	Uncharacterized protein KIAA1109	TQTDIKLSRYTAGSASPTPTFKTRKHRDFRS	UID176
5031439G07Rik_B1APX2_S15_1	NaN	0.520648	NaN	NaN	NaN	0.121015	NaN	NaN	NaN	NaN	NaN	NaN	NaN	NaN	NaN	NaN	NaN	NaN	NaN	NaN	NaN	NaN	NaN	NaN	NaN	NaN	NaN	NaN	NaN	NaN	NaN	NaN	S	___1	15	B1APX2;5031439G07Rik-201	5031439G07Rik	15;15	B1APX2	B1APX2		_MASARPPGRACASASAPAGLRAGPAASRES	UID177
5031439G07Rik_B1APX2_S365_1	-0.288311	0.581881	0.109695	NaN	0.244644	0.350158	0.176706	NaN	NaN	NaN	NaN	NaN	NaN	NaN	NaN	NaN	NaN	NaN	NaN	NaN	NaN	NaN	NaN	NaN	NaN	NaN	NaN	NaN	NaN	NaN	NaN	NaN	S	___1	365	B1APX2;5031439G07Rik-201;5031439G07Rik-001;Q3UE31	5031439G07Rik	365;365;322;322	B1APX2	B1APX2	Uncharacterized protein KIAA0930 homolog	LKRKVPRNRIAEMKKSHSANDSEEFFREDDS	UID178
5031439G07Rik_B1APX2_S367_1	0.100305	0.462262	0.0896338	0.0746424	0.0507454	0.0766959	-0.110246	-0.0993554	NaN	-0.696775	-0.285952	-0.396346	-0.435456	NaN	NaN	NaN	NaN	NaN	NaN	-0.321784	NaN	-0.629568	-0.610103	-0.355276	-0.237201	NaN	NaN	NaN	NaN	NaN	NaN	-0.201477	S	___1	367	B1APX2;5031439G07Rik-201;5031439G07Rik-001;Q3UE31	5031439G07Rik	367;367;324;324	B1APX2	B1APX2	Uncharacterized protein KIAA0930 homolog	RKVPRNRIAEMKKSHSANDSEEFFREDDSGA	UID179
5031439G07Rik_B1APX2_S347_1	0.1121	NaN	NaN	0.00201835	0.410558	NaN	NaN	0.0745054	NaN	NaN	NaN	NaN	NaN	NaN	NaN	NaN	NaN	NaN	NaN	NaN	NaN	NaN	NaN	NaN	NaN	NaN	NaN	NaN	NaN	NaN	NaN	NaN	S	___1	347	B1APX2;5031439G07Rik-201;5031439G07Rik-001;Q3UE31	5031439G07Rik	347;347;304;304	B1APX2	B1APX2	Uncharacterized protein KIAA0930 homolog	STPPTPERNNRPAFFSPSLKRKVPRNRIAEM	UID181
5031439G07Rik_B1APX2_S405_1	0.49057	0.237197	NaN	0.459537	0.646255	-0.0600814	NaN	0.287709	NaN	NaN	NaN	NaN	NaN	NaN	NaN	NaN	NaN	NaN	NaN	NaN	NaN	NaN	NaN	NaN	NaN	NaN	NaN	NaN	NaN	NaN	NaN	NaN	S	___1	405	B1APX2;5031439G07Rik-201;5031439G07Rik-001;Q3UE31	5031439G07Rik	405;405;362;362	B1APX2	B1APX2	Uncharacterized protein KIAA0930 homolog	LRSRSLSGTGRSLVGSWLKLNRADGNFLLYA	UID182
5031439G07Rik_B1APX2_S322_1	0.509746	NaN	NaN	NaN	-0.87509	NaN	NaN	NaN	NaN	NaN	NaN	NaN	NaN	NaN	NaN	NaN	NaN	NaN	NaN	NaN	NaN	NaN	NaN	NaN	NaN	NaN	NaN	NaN	NaN	NaN	NaN	NaN	S	___1	322	B1APX2;5031439G07Rik-201;5031439G07Rik-001;Q3UE31	5031439G07Rik	322;322;279;279	B1APX2	B1APX2	Uncharacterized protein KIAA0930 homolog	TGDTSPCGTEDSSPASPMHERVTSFSTPPTP	UID185
5730455P16Rik_J3KMQ6_S18_1	-0.134461	-0.672198	-0.30463	NaN	-0.68397	-0.337393	-1.4267	NaN	NaN	NaN	NaN	NaN	NaN	NaN	NaN	NaN	NaN	NaN	NaN	NaN	NaN	NaN	NaN	NaN	NaN	NaN	NaN	NaN	NaN	NaN	NaN	NaN	S	___1	18	J3KMQ6;5730455P16Rik-201;5730455P16Rik-001;Q9CYI0	5730455P16Rik	18;18;18;18	J3KMQ6	J3KMQ6	Protein Njmu-R1	PSLQESLDGDEKELESSEEGGSAEERRLEPP	UID188
Pacrgl_A0A0G2JE98_S13_1	0.0352017	-0.15234	-0.0682564	-0.102698	-0.159573	-0.350339	-0.0980422	-0.300075	-0.158961	-0.304238	-0.126549	-0.114051	NaN	NaN	NaN	-0.0435864	-0.0555613	-0.265188	-0.0306929	NaN	-0.481263	-0.468292	-0.0486211	-0.1839	NaN	NaN	NaN	-0.0325657	-0.0475173	-0.0127956	0.0430645	NaN	S	___1	13	A0A0G2JE98;5730480H06Rik-004;A0A0G2JE33;5730480H06Rik-003;5730480H06Rik-002;5730480H06Rik-001;Q9D3X5	Pacrgl	13;13;47;47;47;47;47	A0A0G2JE98	A0A0G2JE98	PACRG-like protein	___XVQRSKSSSLTSSPEAARRARPRPSDKL	UID193
6430531B16Rik_Q3TNW9_S208_1	-0.0855733	0.0323829	NaN	NaN	0.677892	0.705314	NaN	NaN	NaN	NaN	NaN	NaN	NaN	NaN	NaN	NaN	NaN	NaN	NaN	NaN	NaN	NaN	NaN	NaN	NaN	NaN	NaN	NaN	NaN	NaN	NaN	NaN	S	___1	208	Q3TNW9;A0A1B0GR09;6430531B16Rik-004;6430531B16Rik-002;Q3V2J1;6430531B16Rik-001	6430531B16Rik	208;208;208;208;208;208	Q3TNW9	Q3TNW9		PNLQKKAGLQSPPAPSSTKILQNQRDLEKMG	UID194
8030462N17Rik_Q0VAW6_S34_1	NaN	-0.0880094	-0.704794	NaN	NaN	-0.0226102	-0.228317	NaN	NaN	NaN	NaN	NaN	NaN	NaN	NaN	NaN	NaN	NaN	NaN	NaN	NaN	NaN	NaN	NaN	NaN	NaN	NaN	NaN	NaN	NaN	NaN	NaN	S	___1	34	Q0VAW6;8030462N17Rik-201;Q8BH50-2;Q8BH50	8030462N17Rik	34;34;34;34	Q0VAW6	Q0VAW6	Uncharacterized protein C18orf25 homolog	PPKASEQETAKEEDGSVELESQVQKDGVADS	UID196
8030462N17Rik_Q0VAW6_S66_1	-0.0850222	-0.393387	0.0870554	0.0214797	-0.0989999	-0.449198	-0.0493823	-0.0472191	0.418784	0.104739	NaN	0.302992	NaN	NaN	NaN	NaN	NaN	NaN	NaN	1.50706	-0.0828661	0.225398	NaN	0.158466	NaN	NaN	NaN	NaN	NaN	NaN	NaN	0.792439	S	___1	66	Q0VAW6;8030462N17Rik-201;Q8BH50-2;Q8BH50	8030462N17Rik	66;66;66;66	Q0VAW6	Q0VAW6	Uncharacterized protein C18orf25 homolog	VLSSMPCLLMELRRDSSESQLASTESDKPTT	UID197
8030462N17Rik_Q0VAW6_S67_1	-0.275454	0.280006	-0.202871	1.20933	0.527871	-0.109125	0.0280033	1.47928	NaN	NaN	NaN	NaN	NaN	NaN	NaN	NaN	NaN	NaN	NaN	0.172103	NaN	NaN	NaN	NaN	NaN	NaN	NaN	NaN	NaN	NaN	NaN	-0.514985	S	___1	67	Q0VAW6;8030462N17Rik-201;Q8BH50-2;Q8BH50	8030462N17Rik	67;67;67;67	Q0VAW6	Q0VAW6	Uncharacterized protein C18orf25 homolog	LSSMPCLLMELRRDSSESQLASTESDKPTTG	UID198
8030462N17Rik_Q0VAW6_S69_1	0.96584	NaN	NaN	NaN	0.915177	NaN	NaN	NaN	NaN	NaN	NaN	NaN	NaN	NaN	NaN	NaN	NaN	NaN	NaN	NaN	NaN	NaN	NaN	NaN	NaN	NaN	NaN	NaN	NaN	NaN	NaN	NaN	S	___1	69	Q0VAW6;8030462N17Rik-201;Q8BH50-2;Q8BH50	8030462N17Rik	69;69;69;69	Q0VAW6	Q0VAW6	Uncharacterized protein C18orf25 homolog	SMPCLLMELRRDSSESQLASTESDKPTTGRV	UID199
8030462N17Rik_Q0VAW6_S76_1	0.135009	-0.243028	0.278698	0.0954519	-0.069467	-0.315899	0.369048	-0.163963	NaN	NaN	NaN	NaN	NaN	NaN	NaN	NaN	NaN	NaN	NaN	NaN	NaN	NaN	NaN	NaN	NaN	NaN	NaN	NaN	NaN	NaN	NaN	NaN	S	___1	76	Q0VAW6;8030462N17Rik-201;Q8BH50-2;Q8BH50	8030462N17Rik	76;76;76;76	Q0VAW6	Q0VAW6	Uncharacterized protein C18orf25 homolog	ELRRDSSESQLASTESDKPTTGRVYESDSSN	UID200
8030462N17Rik_Q0VAW6_S143_1	-0.451228	NaN	NaN	-0.179792	-0.287343	NaN	NaN	-0.989994	NaN	NaN	NaN	NaN	NaN	NaN	NaN	NaN	NaN	NaN	NaN	NaN	NaN	NaN	NaN	NaN	NaN	NaN	NaN	NaN	NaN	NaN	NaN	NaN	S	___1	143	Q0VAW6;8030462N17Rik-201;Q8BH50-2;Q8BH50	8030462N17Rik	143;143;143;143	Q0VAW6	Q0VAW6	Uncharacterized protein C18orf25 homolog	TSGVSGATVGRKSRRSRSESETSTMAAKKNR	UID203
8030462N17Rik_Q0VAW6_S145_1	-0.294261	-0.362158	-0.345033	-0.179253	-0.282667	0.285106	-0.503405	-0.872023	NaN	NaN	NaN	NaN	-0.282579	-0.507029	NaN	NaN	NaN	NaN	NaN	NaN	NaN	NaN	NaN	NaN	0.335826	-0.187609	NaN	NaN	NaN	NaN	NaN	NaN	S	___1	145	Q0VAW6;8030462N17Rik-201;Q8BH50-2;Q8BH50	8030462N17Rik	145;145;145;145	Q0VAW6	Q0VAW6	Uncharacterized protein C18orf25 homolog	GVSGATVGRKSRRSRSESETSTMAAKKNRQS	UID204
8030462N17Rik_Q0VAW6_S147_1	NaN	-0.116614	0.263155	0.141825	NaN	0.24817	0.0848807	-0.739155	NaN	NaN	NaN	NaN	NaN	NaN	NaN	NaN	NaN	NaN	NaN	NaN	NaN	NaN	NaN	NaN	NaN	NaN	NaN	NaN	NaN	NaN	NaN	NaN	S	___1	147	Q0VAW6;8030462N17Rik-201;Q8BH50-2;Q8BH50	8030462N17Rik	147;147;147;147	Q0VAW6	Q0VAW6	Uncharacterized protein C18orf25 homolog	SGATVGRKSRRSRSESETSTMAAKKNRQSSD	UID205
Jcad_9430020K01Rik-201_S980_1	-0.720327	-0.0418774	-0.416154	0.272382	-0.584869	0.17031	-0.268191	-0.41227	NaN	NaN	NaN	NaN	NaN	NaN	NaN	NaN	NaN	NaN	NaN	NaN	NaN	NaN	NaN	NaN	NaN	NaN	NaN	NaN	NaN	NaN	NaN	NaN	S	___1	980	9430020K01Rik-201;Q5DTX6	Jcad	980;980	9430020K01Rik-201	9430020K01Rik-201	Junctional protein associated with coronary artery disease	DTKAAPLYCLSEPRGSQELTKFGDAVGSVQL	UID210
Jcad_9430020K01Rik-201_S1165_1	NaN	NaN	NaN	NaN	NaN	NaN	NaN	NaN	NaN	NaN	NaN	NaN	NaN	NaN	-0.205763	NaN	-1.00078	NaN	NaN	NaN	NaN	NaN	NaN	NaN	NaN	NaN	-0.59754	NaN	-1.20563	NaN	NaN	NaN	S	___1	1165	9430020K01Rik-201;Q5DTX6	Jcad	1165;1165	9430020K01Rik-201	9430020K01Rik-201	Junctional protein associated with coronary artery disease	SICSDVDGFPTSQATSPEPGKKDEEAKAPFK	UID212
Jcad_9430020K01Rik-201_S1248_1	NaN	NaN	-0.254117	NaN	NaN	NaN	0.0739573	NaN	NaN	NaN	NaN	NaN	NaN	NaN	NaN	NaN	NaN	NaN	NaN	NaN	NaN	NaN	NaN	NaN	NaN	NaN	NaN	NaN	NaN	NaN	NaN	NaN	S	___1	1248	9430020K01Rik-201;Q5DTX6	Jcad	1248;1248	9430020K01Rik-201	9430020K01Rik-201	Junctional protein associated with coronary artery disease	NSLSQMRCLSSKSADSVEEPDPLKVIKSSAW	UID215
9930021J03Rik_H3BL88_S472_1	-0.126549	-0.280124	NaN	-0.0438392	0.849439	0.09815	NaN	0.204141	NaN	NaN	NaN	NaN	NaN	NaN	NaN	NaN	NaN	NaN	NaN	NaN	NaN	NaN	NaN	NaN	NaN	NaN	NaN	NaN	NaN	NaN	NaN	NaN	S	___1	472	H3BL88;9930021J03Rik-001;H3BKP8;9930021J03Rik-002	9930021J03Rik	472;472;527;527	H3BL88	H3BL88		IEKTDCCKENLQKPRSPGEVTGFGEPLSPGE	UID216
Rpgr_Rpgr-004_S461_1	-0.168577	-0.286639	NaN	-0.116192	-0.280124	-0.272576	NaN	-0.242721	NaN	NaN	NaN	NaN	NaN	NaN	NaN	NaN	NaN	NaN	NaN	NaN	NaN	NaN	NaN	NaN	NaN	NaN	NaN	NaN	NaN	NaN	NaN	NaN	S	___1	461	Rpgr-004;Q3UTY5;Rpgr-005;Q3UWJ5;Rpgr-003;A2ADP2;Rpgr-002;Q8CDM3;Rpgr-001;A0A067XG46;Q9R0X5-2;Q9R0X5;Rpgr-006;A2ADP5;Q9R0X5-4;Q9R0X5-3;Q9R0X5-5	Rpgr	461;461;556;556;556;556;556;556;556;556;518;518;556;556;308;518;518	Rpgr-004	Rpgr-004	X-linked retinitis pigmentosa GTPase regulator	THMMTTSSNEKLLDFSPIQKQQAPQLSETVK	UID223
Rpgr_Rpgr-004_S564_1	-0.026881	-0.0651287	-0.165434	NaN	0.0437644	0.330329	-0.0723463	NaN	NaN	-0.551374	NaN	NaN	NaN	NaN	NaN	0.015212	NaN	-0.35875	-0.0927248	0.0855606	NaN	0.0781998	NaN	NaN	NaN	NaN	NaN	-0.203685	NaN	-0.106746	0.0771063	0.250113	S	___1	564	Rpgr-004;Q3UTY5;Rpgr-005;Q3UWJ5;Rpgr-003;A2ADP2;Rpgr-002;Q8CDM3;Rpgr-001;A0A067XG46;Q9R0X5-2;Q9R0X5	Rpgr	564;564;659;659;659;659;952;952;952;952;621;914	Rpgr-004	Rpgr-004	X-linked retinitis pigmentosa GTPase regulator	NENPKGHMYDRVKSSSSEILGGNDPTSKDIK	UID226
Cask_Cask-003_S544_1	NaN	NaN	NaN	NaN	NaN	NaN	NaN	NaN	NaN	-0.497303	NaN	NaN	NaN	NaN	NaN	NaN	NaN	NaN	NaN	NaN	NaN	-0.39779	NaN	NaN	NaN	NaN	NaN	NaN	NaN	NaN	NaN	NaN	S	___1	544	Cask-003;A0A067XG53;Cask-201;O70589-3	Cask	544;544;570;570	Cask-003	Cask-003	Peripheral plasma membrane protein CASK	GSITFKIVPSYRTQSSSCEDLPSTTQPKGRQ	UID229
Cask_Cask-003_S545_1	NaN	NaN	NaN	NaN	NaN	NaN	NaN	NaN	0.0836559	NaN	-0.724802	NaN	-1.07421	-0.491713	NaN	-0.721444	NaN	-0.812257	-0.848661	-0.78585	-0.514285	NaN	-0.780116	NaN	-0.694835	-0.447466	NaN	-0.51988	NaN	-0.755283	-0.882305	-0.561771	S	___1	545	Cask-003;A0A067XG53;Cask-201;O70589-3	Cask	545;545;571;571	Cask-003	Cask-003	Peripheral plasma membrane protein CASK	SITFKIVPSYRTQSSSCEDLPSTTQPKGRQI	UID230
Srcap_Gm42715-001_S255_1	NaN	-0.148241	NaN	NaN	NaN	0.193709	NaN	NaN	NaN	NaN	NaN	NaN	NaN	NaN	NaN	NaN	NaN	NaN	NaN	NaN	NaN	NaN	NaN	NaN	NaN	NaN	NaN	NaN	NaN	NaN	NaN	NaN	S	___1	255	Gm42715-001;A0A087WP63;Srcap-014;A0A087WNX7;Srcap-013;A0A087WNL7;Srcap-001;A0A087WQ44;Srcap-005;A0A087WQY5;Srcap-201;E9Q9V7;Srcap-003;A0A087WS36	Srcap	255;255;274;274;274;274;274;274;274;274;255;255;274;274	Gm42715-001	Gm42715-001		KAGSSPCLGSSSAASSPPPPVSRLDDEDGDF	UID238
Srcap_Gm42715-001_S560_1	-0.219488	0.16633	0.0374524	0.430392	0.100843	0.41045	0.328836	0.0720372	0.300768	-0.305539	-0.0222878	-0.14452	-0.00489907	-0.115097	NaN	-0.190026	-0.0463697	-0.500157	0.0224743	0.0122111	-0.0290874	-0.152227	-0.0254266	0.148869	-0.174019	-0.0702848	NaN	-0.0886382	-0.237319	-0.169517	0.00590291	0.160017	S	___1	560	Gm42715-001;A0A087WP63;Srcap-014;A0A087WNX7;Srcap-013;A0A087WNL7;Srcap-001;A0A087WQ44;Srcap-005;A0A087WQY5;Srcap-201;E9Q9V7	Srcap	560;560;579;579;579;579;579;579;579;579;559;559	Gm42715-001	Gm42715-001		YLLARDDERSEVDGGSGPPTPGPTTTLGPKK	UID240
Srcap_Gm42715-001_S2826_1	-0.167604	0.154324	NaN	NaN	-0.919615	-0.477623	NaN	NaN	NaN	NaN	NaN	NaN	NaN	NaN	NaN	NaN	NaN	NaN	NaN	NaN	NaN	NaN	NaN	NaN	NaN	NaN	NaN	NaN	NaN	NaN	NaN	NaN	S	___1	2826	Gm42715-001;A0A087WP63;Srcap-014;A0A087WNX7;Srcap-013;A0A087WNL7;Srcap-001;A0A087WQ44	Srcap	2826;2826;2845;2845;2941;2941;3002;3002	Gm42715-001	Gm42715-001		RPPKARDLPIPGTISSPGGGNLESRTQSLPF	UID242
Srcap_Gm42715-001_S2709_1	NaN	0.00906043	-0.17301	-0.10855	NaN	-0.0646157	-0.244189	-0.314015	NaN	NaN	NaN	NaN	-0.0553814	NaN	0.148218	NaN	NaN	-0.0123008	0.124593	NaN	NaN	NaN	NaN	NaN	0.172103	-0.110231	-0.144361	NaN	NaN	-0.113145	-0.0995563	NaN	S	___1	2709	Gm42715-001;A0A087WP63;Srcap-014;A0A087WNX7;Srcap-013;A0A087WNL7;Srcap-001;A0A087WQ44	Srcap	2709;2709;2728;2728;2824;2824;2885;2885	Gm42715-001	Gm42715-001		FIACRHNELGTTTGGSPENGEGTELAITPPA	UID243
Srcap_Gm42715-001_S2882_1	3.75756	NaN	1.99233	NaN	-0.231718	NaN	-0.508773	NaN	NaN	NaN	NaN	0.486251	0.199123	0.0708015	NaN	0.267236	NaN	NaN	NaN	NaN	NaN	NaN	NaN	0.381394	0.124593	0.0207689	NaN	0.249385	NaN	NaN	NaN	NaN	S	___1	2882	Gm42715-001;A0A087WP63;Srcap-014;A0A087WNX7;Srcap-013;A0A087WNL7;Srcap-001;A0A087WQ44;Gm42715-002;A0A0U1RQA7	Srcap	2882;2882;2901;2901;2997;2997;3058;3058;15;15	Gm42715-001	Gm42715-001		SPPKRKRGRPPKNPPSPRPSQHPVLDPDSSS	UID246
Srcap_Gm42715-001_S2886_1	0.10809	NaN	NaN	NaN	-0.117866	NaN	NaN	NaN	0.075738	NaN	0.18954	NaN	NaN	NaN	NaN	NaN	NaN	NaN	NaN	0.217727	0.276794	NaN	0.398569	NaN	NaN	NaN	NaN	NaN	NaN	NaN	NaN	-0.264963	S	___1	2886	Gm42715-001;A0A087WP63;Srcap-014;A0A087WNX7;Srcap-013;A0A087WNL7;Srcap-001;A0A087WQ44;Gm42715-002;A0A0U1RQA7	Srcap	2886;2886;2905;2905;3001;3001;3062;3062;19;19	Gm42715-001	Gm42715-001		RKRGRPPKNPPSPRPSQHPVLDPDSSSILES	UID247
Srcap_Gm42715-001_S1683_1	NaN	-0.266403	NaN	-0.237558	NaN	-0.165531	NaN	-0.0472788	NaN	NaN	NaN	NaN	NaN	NaN	NaN	NaN	NaN	NaN	NaN	NaN	NaN	NaN	NaN	NaN	NaN	NaN	NaN	NaN	NaN	NaN	NaN	NaN	S	___1	1683	Gm42715-001;A0A087WP63;Srcap-014;A0A087WNX7;Srcap-013;A0A087WNL7;Srcap-001;A0A087WQ44	Srcap	1683;1683;1702;1702;1798;1798;1859;1859	Gm42715-001	Gm42715-001		PKDEPETLTLRSGPPSPLPTATSFSGPRPRR	UID248
Srcap_Gm42715-001_S2738_1	NaN	NaN	NaN	-0.09562	NaN	NaN	NaN	-0.159944	NaN	NaN	NaN	NaN	NaN	NaN	NaN	NaN	NaN	NaN	NaN	NaN	NaN	NaN	NaN	NaN	NaN	NaN	NaN	NaN	NaN	NaN	NaN	NaN	S	___1	2738	Gm42715-001;A0A087WP63;Srcap-014;A0A087WNX7;Srcap-013;A0A087WNL7;Srcap-001;A0A087WQ44	Srcap	2738;2738;2757;2757;2853;2853;2914;2914	Gm42715-001	Gm42715-001		PAVKRRRGRPPKKNRSPADAGRGVDEVPSSI	UID249
Srcap_Gm42715-001_S1764_1	NaN	-0.249119	-0.0814764	NaN	NaN	0.247806	-0.0636051	NaN	NaN	NaN	NaN	NaN	NaN	NaN	NaN	NaN	NaN	NaN	NaN	NaN	NaN	NaN	NaN	NaN	NaN	NaN	NaN	NaN	NaN	NaN	NaN	NaN	S	___1	1764	Gm42715-001;A0A087WP63;Srcap-014;A0A087WNX7;Srcap-013;A0A087WNL7;Srcap-001;A0A087WQ44	Srcap	1764;1764;1783;1783;1879;1879;1940;1940	Gm42715-001	Gm42715-001		FCTLPQPVASPIGPRSPGPSHPIFWTYTEAA	UID250
Pidd1_Pidd1-004_S309_1	NaN	NaN	NaN	NaN	NaN	NaN	NaN	NaN	NaN	NaN	NaN	NaN	NaN	NaN	-0.148049	NaN	NaN	NaN	NaN	NaN	NaN	NaN	NaN	NaN	NaN	NaN	-0.137077	NaN	NaN	NaN	NaN	NaN	S	___1	309	Pidd1-004;A0A087WNT6;Pidd1-201;Pidd1-001;Q9ERV7	Pidd1	309;309;309;309;309	Pidd1-004	Pidd1-004	p53-induced death domain-containing protein 1	RLQGNPLGEASPAPPSPPDISQVPEMPRLLL	UID252
Agfg1_Agfg1-006_S322_1	-0.123104	-0.224216	1.01321	-2.20749	-0.55074	-0.783787	-0.418832	-1.59475	0.528371	0.073546	-0.187198	0.365581	-0.022874	-0.723944	NaN	NaN	-1.07981	0.181675	NaN	-0.505492	-0.213337	-0.394809	-0.637311	-1.04665	0.284277	-0.562538	NaN	NaN	0.438186	0.610133	NaN	-0.924673	S	___1	322	Agfg1-006;A0A087WNV1;Agfg1-004;Agfg1-003;A0A087WSR7;Agfg1-001;Agfg1-002;Agfg1-007;A0A087WR52;Q8K2K6-3;Q8K2K6-1;Q8K2K6	Agfg1	322;322;362;322;322;362;362;383;383;362;362;362	Agfg1-006	Agfg1-006	Arf-GAP domain and FG repeat-containing protein 1	SGFGTTGKAPVGSVVSVPSHSSASSDKYAAL	UID253
Agfg1_Agfg1-006_S181_1	0.0196308	0.173767	-0.0190827	-0.0307076	0.0803848	-0.196178	0.31823	-0.0365258	-0.249479	-0.242362	-0.210296	-0.131598	-0.0787617	-0.0759761	0.010923	0.0582473	0.0969364	0.236829	0.111565	-0.11962	0.136323	0.0200577	-0.0498004	-0.0904189	-0.0520422	-0.0498004	0.0928839	-0.0466379	-0.042234	-0.183966	-0.273744	-0.262642	S	___1	181	Agfg1-006;A0A087WNV1;Agfg1-004;Agfg1-003;A0A087WSR7;Agfg1-001;Agfg1-002;Agfg1-007;A0A087WR52;Q8K2K6-3;Q8K2K6-1;Q8K2K6;Agfg1-005;Q8K2K6-2;Agfg1-008;A0A087WRL1	Agfg1	181;181;181;181;181;181;181;178;178;181;181;181;181;181;112;112	Agfg1-006	Agfg1-006	Arf-GAP domain and FG repeat-containing protein 1	ESAPALHLNKGTPSQSPVVGRSQGQQQEKKQ	UID255
Agfg1_Agfg1-006_S162_1	NaN	NaN	1.71554	NaN	NaN	NaN	-0.584912	NaN	NaN	NaN	NaN	NaN	NaN	NaN	NaN	NaN	NaN	NaN	NaN	NaN	NaN	NaN	NaN	NaN	NaN	NaN	NaN	NaN	NaN	NaN	NaN	NaN	S	___1	162	Agfg1-006;A0A087WNV1;Agfg1-004;Agfg1-003;A0A087WSR7;Agfg1-001;Agfg1-002;Agfg1-007;A0A087WR52;Q8K2K6-3;Q8K2K6-1;Q8K2K6;Agfg1-005;Q8K2K6-2;Agfg1-008;A0A087WRL1	Agfg1	162;162;162;162;162;162;162;159;159;162;162;162;162;162;93;93	Agfg1-006	Agfg1-006	Arf-GAP domain and FG repeat-containing protein 1	SASSTSSTPEVKPLKSLLGESAPALHLNKGT	UID256
Agfg1_Agfg1-006_S167_1	-0.797062	NaN	NaN	NaN	-0.375122	NaN	NaN	NaN	NaN	NaN	NaN	NaN	NaN	NaN	NaN	NaN	NaN	NaN	NaN	NaN	NaN	NaN	NaN	NaN	NaN	NaN	NaN	NaN	NaN	NaN	NaN	NaN	S	___1	167	Agfg1-006;A0A087WNV1;Agfg1-004;Agfg1-003;A0A087WSR7;Agfg1-001;Agfg1-002;Agfg1-007;A0A087WR52;Q8K2K6-3;Q8K2K6-1;Q8K2K6;Agfg1-005;Q8K2K6-2;Agfg1-008;A0A087WRL1	Agfg1	167;167;167;167;167;167;167;164;164;167;167;167;167;167;98;98	Agfg1-006	Agfg1-006	Arf-GAP domain and FG repeat-containing protein 1	SSTPEVKPLKSLLGESAPALHLNKGTPSQSP	UID257
Agfg1_Agfg1-006_S253_1	0.388245	NaN	0.776104	NaN	-0.247919	NaN	0.0946415	NaN	NaN	NaN	NaN	-0.168707	-0.652085	NaN	NaN	NaN	NaN	NaN	-0.307662	0.774755	NaN	NaN	NaN	0.854714	0.127369	NaN	NaN	NaN	NaN	NaN	0.148088	0.501719	S	___1	253	Agfg1-006;A0A087WNV1;Agfg1-004;Agfg1-003;A0A087WSR7;Agfg1-001;Agfg1-002;Agfg1-007;A0A087WR52;Q8K2K6-3;Q8K2K6-1;Q8K2K6;Agfg1-005;Q8K2K6-2	Agfg1	253;253;293;253;253;293;293;314;314;293;293;293;293;293	Agfg1-006	Agfg1-006	Arf-GAP domain and FG repeat-containing protein 1	VNANFAHFDNFPKSSSADFGTFSTSQSHQTA	UID260
Atg9a_Q3ZAQ4_S656_1	0.0600474	0.122341	0.0486547	-0.326371	0.187768	-0.0567463	0.36614	-0.141144	NaN	NaN	NaN	NaN	NaN	NaN	NaN	NaN	NaN	NaN	NaN	NaN	NaN	NaN	NaN	NaN	NaN	NaN	NaN	NaN	NaN	NaN	NaN	NaN	S	___1	656	Q3ZAQ4;Atg9a-201;Atg9a-002;Atg9a-001;Atg9a-005;A0A087WP33;Atg9a-008;A0A087WPL8	Atg9a	656;656;656;656;649;649;216;216	Q3ZAQ4	Q3ZAQ4		GSRHRADVASALRSFSPLQPGAAPQGRVPST	UID264
BC034090_F6T2X5_S726_1	NaN	0.727441	NaN	NaN	NaN	0.487384	NaN	NaN	NaN	NaN	NaN	NaN	NaN	NaN	NaN	NaN	NaN	NaN	NaN	NaN	NaN	NaN	NaN	NaN	NaN	NaN	NaN	NaN	NaN	NaN	NaN	NaN	S	___1	726	F6T2X5;BC034090-009;BC034090-001;A0A087WP46	BC034090	726;726;1088;1088	F6T2X5	F6T2X5		SGPSRPAKAFPHRALSVEDVGAPSLARTVGR	UID265
Zfand2b_Zfand2b-002_S163_1	-0.744101	NaN	NaN	NaN	-0.776602	NaN	NaN	NaN	NaN	NaN	NaN	NaN	NaN	NaN	NaN	NaN	NaN	NaN	NaN	NaN	NaN	NaN	NaN	NaN	NaN	NaN	NaN	NaN	NaN	NaN	NaN	NaN	S	___1	163	Zfand2b-002;E0CY18;Zfand2b-010;A0A087WPF5;Zfand2b-003;Zfand2b-001;Q91X58	Zfand2b	163;163;157;157;163;163;163	Zfand2b-002	Zfand2b-002	AN1-type zinc finger protein 2B	AISRAQGLASTSTAPSPSRTLPSSSSPSRAT	UID275
Zfand2b_Zfand2b-002_S187_1	-0.0866606	-0.250955	-0.0535536	NaN	0.0709388	-0.306092	-0.201543	NaN	NaN	NaN	NaN	NaN	NaN	NaN	NaN	NaN	NaN	NaN	NaN	NaN	NaN	NaN	NaN	NaN	NaN	NaN	NaN	NaN	NaN	NaN	NaN	NaN	S	___1	187	Zfand2b-002;E0CY18;Zfand2b-010;A0A087WPF5;Zfand2b-003;Zfand2b-001;Q91X58	Zfand2b	187;187;181;181;187;187;187	Zfand2b-002	Zfand2b-002	AN1-type zinc finger protein 2B	SSPSRATPQLPTRTASPVIALQNGLSEDEAL	UID276
Auts2_E9PWJ4_S763_1	-0.217944	-0.13519	-0.0627611	-0.194443	-0.0838291	-0.103085	-0.1922	-0.0890218	NaN	NaN	NaN	NaN	NaN	NaN	NaN	NaN	NaN	NaN	NaN	NaN	NaN	NaN	NaN	NaN	NaN	NaN	NaN	NaN	NaN	NaN	NaN	NaN	S	___1	763	E9PWJ4;Auts2-007;E9PZ86;Auts2-005;Auts2-203;A0A087WPF7	Auts2	763;763;778;778;987;987	E9PWJ4	E9PWJ4		SAPPPLISTLGGRPGSPRRTTPLSAEIRERP	UID279
Psmc3_Psmc3-001_S40_1	0.315334	NaN	0.43776	NaN	0.0827026	NaN	-0.0396662	NaN	NaN	NaN	NaN	NaN	NaN	NaN	NaN	NaN	NaN	NaN	NaN	NaN	NaN	NaN	NaN	NaN	NaN	NaN	NaN	NaN	NaN	NaN	NaN	NaN	S	___1	40	Psmc3-010;A0A087WPH7;Psmc3-001;O88685;Psmc3-002;A2AGN7;Psmc3-009;B7ZCF1;Psmc3-007;F6Q2E3	Psmc3	21;21;40;40;40;40;40;40;23;23	Psmc3-010;Psmc3-001	Psmc3-001	26S protease regulatory subunit 6A	DEAEQDGIGEEVLKMSTEEIVQRTRLLDSEI	UID280
Lrrfip1_Lrrfip1-003_S16_1	0.0352017	0.329985	NaN	0.165944	-0.261829	0.186374	NaN	-0.0965761	-0.306163	NaN	NaN	0.614286	NaN	NaN	0.140517	NaN	0.174406	0.247685	0.0680517	NaN	0.501923	NaN	NaN	0.237197	NaN	NaN	0.256528	NaN	0.081885	0.0441843	-0.366466	NaN	S	___1	16	Lrrfip1-201;Lrrfip1-005;E9Q9T1;Lrrfip1-006;A0A087WPK3;Q3UZ39-2;Lrrfip1-003;Q3UZ39;Lrrfip1-009;A0A087WPT0	Lrrfip1	16;16;16;16;16;16;16;16;16;16	Lrrfip1-201;Lrrfip1-003	Lrrfip1-003	Leucine-rich repeat flightless-interacting protein 1	MTSPEGAQNKEIDCLSPEAQRLAEARLAAKR	UID281
Lrrfip1_Lrrfip1-003_S88_1	0.506297	NaN	NaN	NaN	0.55218	NaN	NaN	NaN	-0.00668072	-0.17041	-0.0228154	-0.544245	-0.326552	-0.300448	0.0978804	0.101516	NaN	-0.526244	-0.385658	NaN	0.1333	-0.116363	-0.26675	-0.280195	-0.0464889	0.167486	0.133695	-0.351166	NaN	-0.159041	-0.837919	NaN	S	___1	88	Lrrfip1-201;Lrrfip1-005;E9Q9T1;Lrrfip1-006;A0A087WPK3;Q3UZ39-2;Lrrfip1-001;G5E8E1;Lrrfip1-004;A0A087WNU6;Lrrfip1-003;Q3UZ39;Lrrfip1-002;A0A087WSF5	Lrrfip1	236;236;236;271;271;236;98;98;281;281;88;88;198;198	Lrrfip1-201;Lrrfip1-003	Lrrfip1-003	Leucine-rich repeat flightless-interacting protein 1	AATLASLGGTSSRRGSGDTSISMDTEASIRE	UID282
Lrrfip1_Lrrfip1-003_S3_1	0.926607	0.278817	NaN	-0.000360693	1.69323	0.184852	NaN	-0.0835692	NaN	NaN	NaN	NaN	NaN	NaN	NaN	NaN	NaN	NaN	NaN	NaN	NaN	NaN	NaN	NaN	NaN	NaN	NaN	NaN	NaN	NaN	NaN	NaN	S	___1	3	Lrrfip1-201;Lrrfip1-005;E9Q9T1;Lrrfip1-006;A0A087WPK3;Q3UZ39-2;Lrrfip1-003;Q3UZ39;Lrrfip1-009;A0A087WPT0	Lrrfip1	3;3;3;3;3;3;3;3;3;3	Lrrfip1-201;Lrrfip1-003	Lrrfip1-003	Leucine-rich repeat flightless-interacting protein 1	_____________MTSPEGAQNKEIDCLSPE	UID284
Lrrfip1_Lrrfip1-003_S84_1	0.560128	NaN	NaN	NaN	0.49375	NaN	NaN	NaN	NaN	-0.308162	-0.14452	NaN	NaN	0.0219061	NaN	NaN	NaN	NaN	NaN	NaN	NaN	-0.0196236	-0.732428	NaN	NaN	0.31603	NaN	NaN	NaN	NaN	NaN	NaN	S	___1	84	Lrrfip1-201;Lrrfip1-005;E9Q9T1;Lrrfip1-006;A0A087WPK3;Q3UZ39-2;Lrrfip1-001;G5E8E1;Lrrfip1-004;A0A087WNU6;Lrrfip1-003;Q3UZ39;Lrrfip1-002;A0A087WSF5	Lrrfip1	232;232;232;267;267;232;94;94;277;277;84;84;194;194	Lrrfip1-201;Lrrfip1-003	Lrrfip1-003	Leucine-rich repeat flightless-interacting protein 1	PSLSAATLASLGGTSSRRGSGDTSISMDTEA	UID286
Dhx9_Dhx9-001_S136_1	-0.105318	-0.217222	0.333538	-0.623799	-0.206795	-0.195963	0.161952	-0.103085	NaN	NaN	NaN	NaN	NaN	NaN	NaN	NaN	NaN	NaN	NaN	NaN	NaN	NaN	NaN	NaN	NaN	NaN	NaN	NaN	NaN	NaN	NaN	NaN	S	___1	136	Dhx9-001;A0A087WPL5;O70133;Dhx9-002;A0A0R4J2C3	Dhx9	136;136;136;136;136	Dhx9-001	Dhx9-001	ATP-dependent RNA helicase A	KAEENNSGVESSGYGSPGPTWDRGANLKDYY	UID287
Dhx9_E9QNN1_S324_1	NaN	NaN	NaN	NaN	NaN	NaN	NaN	NaN	NaN	NaN	NaN	NaN	NaN	NaN	NaN	NaN	-0.222818	0.154713	NaN	NaN	NaN	NaN	NaN	NaN	NaN	NaN	NaN	NaN	0.786345	0.669571	NaN	NaN	S	___1	324	Dhx9-001;A0A087WPL5;O70133;O70133-3;Dhx9-002;A0A0R4J2C3;E9QNN1;Dhx9-201;O70133-2;Q3UR42;Dhx9-003	Dhx9	323;323;323;107;323;323;324;324;324;324;324	Dhx9-001;E9QNN1	E9QNN1	ATP-dependent RNA helicase A	MPVILNIGKLAHFEPSQRQNAVGVVPWSPPQ	UID288
Abi2_Abi2-001_S218_1	NaN	1.32475	-0.0960363	NaN	NaN	-0.0614507	0.267116	NaN	NaN	NaN	NaN	NaN	NaN	NaN	NaN	NaN	NaN	NaN	NaN	NaN	NaN	NaN	NaN	NaN	NaN	NaN	NaN	NaN	NaN	NaN	NaN	NaN	S	___1	218	Abi2-001;Abi2-007;A0A087WPP8;Q6AXH6;Abi2-003;Q6AXD2;Abi2-002;P62484;Abi2-009;A0A087WNU9	Abi2	218;218;218;224;224;224;224;218;77;77	Abi2-001	Abi2-001	Abl interactor 2	VPNDYVPSPTRNMAPSQQSPVRTASVNQRNR	UID290
Abi2_Abi2-001_S221_1	0.0897694	0.064469	-0.0960363	0.117562	0.00173014	-0.127746	0.267116	0.234992	NaN	NaN	NaN	NaN	0.049352	0.0692898	-0.0360525	0.402613	-0.273971	NaN	0.0060466	-0.219169	NaN	NaN	NaN	NaN	-0.276136	-0.243523	0.0234682	-0.0317396	0.158854	NaN	-0.0498451	-0.160218	S	___1	221	Abi2-001;Abi2-007;A0A087WPP8;Q6AXH6;Abi2-003;Q6AXD2;Abi2-002;P62484;Abi2-009;A0A087WNU9	Abi2	221;221;221;227;227;227;227;221;80;80	Abi2-001	Abi2-001	Abl interactor 2	DYVPSPTRNMAPSQQSPVRTASVNQRNRTYS	UID291
Abi2_Abi2-001_S177_1	-0.00872582	-0.104713	-0.331627	NaN	-0.0118352	-0.0445979	-0.19375	NaN	NaN	NaN	NaN	NaN	NaN	0.111298	NaN	NaN	0.182438	NaN	NaN	NaN	NaN	NaN	NaN	NaN	NaN	-0.0981657	NaN	NaN	0.287709	NaN	NaN	NaN	S	___1	177	Abi2-001;Abi2-007;A0A087WPP8;Q6AXH6;Abi2-003;Q6AXD2;Abi2-002;P62484;Abi2-004;A0A087WRS3;Abi2-012;A0A087WR90;Abi2-006;A0A087WNT3;Abi2-009;A0A087WNU9;Abi2-005;A0A087WP64;Abi2-008;A0A087WPE6	Abi2	177;177;177;183;183;183;183;177;177;177;127;127;79;79;36;36;32;32;29;29	Abi2-001	Abi2-001	Abl interactor 2	MGGLPRTTPPTQKPPSPPMSGKGTLGRHSPY	UID292
Inppl1_Inppl1-004_S132_1	-0.105334	0.277866	-0.125589	-0.0279544	-0.158429	0.112366	-0.370844	-0.313477	NaN	NaN	NaN	NaN	NaN	NaN	NaN	NaN	NaN	NaN	NaN	NaN	NaN	NaN	NaN	NaN	NaN	NaN	NaN	NaN	NaN	NaN	NaN	NaN	S	___1	132	Inppl1-004;A0A087WPT7;Inppl1-003;Inppl1-001;Q6P549	Inppl1	132;132;132;132;132	Inppl1-004	Inppl1-004	Phosphatidylinositol 3,4,5-trisphosphate 5-phosphatase 2	VEGEREPDPPDDRDASDVEDEKPPLPPRSGS	UID295
Inppl1_Inppl1-004_S240_1	NaN	NaN	NaN	0.194087	NaN	NaN	NaN	0.0909888	NaN	NaN	NaN	NaN	NaN	NaN	-0.458327	-0.0280868	NaN	NaN	-0.688195	NaN	NaN	NaN	NaN	NaN	NaN	NaN	0.155749	-0.533911	NaN	NaN	-0.322469	NaN	S	___1	240	Inppl1-004;A0A087WPT7;Inppl1-003;Inppl1-001;Q6P549	Inppl1	240;240;240;240;240	Inppl1-004	Inppl1-004	Phosphatidylinositol 3,4,5-trisphosphate 5-phosphatase 2	VLSGLEILSKVFDQQSSPMVTRLLQQQSLPQ	UID296
Inppl1_Inppl1-004_S241_1	0.770364	0.507516	NaN	NaN	0.0374524	0.166972	NaN	NaN	NaN	NaN	NaN	0.315334	NaN	NaN	NaN	NaN	NaN	NaN	NaN	NaN	NaN	NaN	NaN	-2.37505	NaN	NaN	NaN	NaN	NaN	NaN	NaN	NaN	S	___1	241	Inppl1-004;A0A087WPT7;Inppl1-003;Inppl1-001;Q6P549	Inppl1	241;241;241;241;241	Inppl1-004	Inppl1-004	Phosphatidylinositol 3,4,5-trisphosphate 5-phosphatase 2	LSGLEILSKVFDQQSSPMVTRLLQQQSLPQT	UID297
Tfdp2_Tfdp2-013_S24_1	-0.49147	0.000576887	-0.024678	-0.110932	-0.507973	-0.148049	-0.254547	-0.0130576	NaN	NaN	NaN	NaN	NaN	NaN	0.360533	NaN	NaN	0.361768	0.525067	-0.158317	NaN	NaN	NaN	NaN	NaN	NaN	0.376179	NaN	NaN	0.659925	0.625925	0.603597	S	___1	24	Tfdp2-013;A0A087WPU8	Tfdp2	24;24	Tfdp2-013	Tfdp2-013		PSTNAELRGFIDQNFSPTKGNISLVAFPVSS	UID298
Hck_Hck-201_S182_1	NaN	1.38267	NaN	NaN	NaN	0.194844	NaN	NaN	NaN	NaN	NaN	NaN	NaN	NaN	NaN	NaN	NaN	NaN	NaN	NaN	NaN	NaN	NaN	NaN	NaN	NaN	NaN	NaN	NaN	NaN	NaN	NaN	S	___1	182	Hck-201;Hck-001;Hck-202;Hck-002;F6UND7;A0A087WQ04;P08103-2;P08103	Hck	182;182;203;203;203;203;182;203	Hck-201	Hck-201	Non-specific protein-tyrosine kinase;Tyrosine-protein kinase HCK	QHGDTVKHYKIRTLDSGGFYISPRSTFSSLQ	UID299
Tns1_Tns1-004_S893_1	-0.193651	NaN	NaN	NaN	0.275007	NaN	NaN	NaN	NaN	NaN	NaN	NaN	NaN	NaN	NaN	NaN	NaN	NaN	NaN	NaN	NaN	NaN	NaN	NaN	NaN	NaN	NaN	NaN	NaN	NaN	NaN	NaN	S	___1	893	Tns1-004;A0A087WRU0;Tns1-020;A0A087WQ94;Tns1-001;A0A087WQM0;Tns1-008;A0A087WQS0;Tns1-022;A0A1D5RM59;Tns1-201;E9Q0S6	Tns1	893;893;893;893;1018;1018;1062;1062;1062;1062;1062;1062	Tns1-004	Tns1-004		PLRRRAASDGQYENQSPEATSPRSPGVRSPV	UID302
Tns1_Tns1-004_S1372_1	-0.261898	0.528071	NaN	NaN	-0.195137	0.333538	NaN	NaN	NaN	NaN	NaN	NaN	NaN	NaN	NaN	NaN	NaN	NaN	NaN	NaN	NaN	NaN	NaN	NaN	NaN	NaN	NaN	NaN	NaN	NaN	NaN	NaN	S	___1	1372	Tns1-004;A0A087WRU0;Tns1-020;A0A087WQ94;Tns1-001;A0A087WQM0;Tns1-008;A0A087WQS0;Tns1-022;A0A1D5RM59;Tns1-201;E9Q0S6;Tns1-007;Q9DBT6	Tns1	1372;1372;1385;1385;1489;1489;1533;1533;1546;1546;1554;1554;290;290	Tns1-004	Tns1-004		ALPEKRRMSVGDRAGSLPNYATINGKVSSSP	UID303
Tns1_Tns1-004_S1181_1	-0.399882	NaN	NaN	NaN	-0.182033	NaN	NaN	NaN	NaN	NaN	NaN	NaN	-0.73812	NaN	-0.635562	-0.768912	NaN	NaN	-0.430548	-0.0178113	NaN	NaN	NaN	NaN	-0.853293	NaN	-0.251144	-0.384207	NaN	NaN	-0.468511	-0.884168	S	___1	1181	Tns1-004;A0A087WRU0;Tns1-020;A0A087WQ94;Tns1-001;A0A087WQM0;Tns1-008;A0A087WQS0;Tns1-022;A0A1D5RM59;Tns1-201;E9Q0S6;Tns1-007;Q9DBT6;Tns1-021;A0A087WPC7	Tns1	1181;1181;1194;1194;1298;1298;1342;1342;1355;1355;1363;1363;99;99;57;57	Tns1-004	Tns1-004		GFGRRAVNPTMAAPGSPSLSHRQVMGPSGPG	UID304
Tns1_Tns1-004_S1286_1	-0.811802	NaN	NaN	NaN	-0.453656	NaN	NaN	NaN	-0.861893	-0.835162	-0.845287	NaN	NaN	NaN	NaN	NaN	NaN	NaN	NaN	NaN	-0.134445	0.446574	0.366364	NaN	NaN	NaN	NaN	NaN	NaN	NaN	NaN	NaN	S	___1	1286	Tns1-004;A0A087WRU0;Tns1-020;A0A087WQ94;Tns1-001;A0A087WQM0;Tns1-008;A0A087WQS0;Tns1-022;A0A1D5RM59;Tns1-201;E9Q0S6;Tns1-007;Q9DBT6	Tns1	1286;1286;1299;1299;1403;1403;1447;1447;1460;1460;1468;1468;204;204	Tns1-004	Tns1-004		SLGRHLGGSGSVVPGSPSLDRHAAYGGYSTP	UID307
Tns1_Tns1-004_S1241_1	NaN	NaN	NaN	NaN	NaN	NaN	NaN	NaN	NaN	NaN	NaN	NaN	-0.387827	NaN	NaN	NaN	NaN	NaN	NaN	NaN	NaN	NaN	NaN	NaN	-0.334207	NaN	NaN	NaN	NaN	NaN	NaN	NaN	S	___1	1241	Tns1-004;A0A087WRU0;Tns1-020;A0A087WQ94;Tns1-001;A0A087WQM0;Tns1-008;A0A087WQS0;Tns1-022;A0A1D5RM59;Tns1-201;E9Q0S6;Tns1-007;Q9DBT6;Tns1-021;A0A087WPC7	Tns1	1241;1241;1254;1254;1358;1358;1402;1402;1415;1415;1423;1423;159;159;117;117	Tns1-004	Tns1-004		HQVPGLHSSVVTTPGSPSLGRHPGAHQGNLA	UID308
Tns1_Tns1-004_S1353_1	NaN	NaN	NaN	NaN	NaN	NaN	NaN	NaN	-0.98017	-0.916562	-1.00778	0.239642	-0.847336	NaN	-0.918033	-1.14947	-0.76518	-0.589333	-0.920817	-1.07079	-0.0912947	-0.410237	-0.358953	-0.322235	-0.589702	NaN	-0.604893	-0.76469	-0.980142	-0.813271	-0.870783	-1.17619	S	___1	1353	Tns1-004;A0A087WRU0;Tns1-020;A0A087WQ94;Tns1-001;A0A087WQM0;Tns1-008;A0A087WQS0;Tns1-022;A0A1D5RM59;Tns1-201;E9Q0S6;Tns1-007;Q9DBT6	Tns1	1353;1353;1366;1366;1470;1470;1514;1514;1527;1527;1535;1535;271;271	Tns1-004	Tns1-004		PATSPSPDSAAFRQGSPTPALPEKRRMSVGD	UID309
Tns1_Tns1-004_S623_1	-0.7859	-0.660475	-0.619138	-0.507624	-0.273605	-0.189795	-0.60931	-0.16196	NaN	NaN	-1.07719	NaN	NaN	NaN	NaN	NaN	NaN	NaN	NaN	NaN	NaN	NaN	-1.18981	NaN	NaN	NaN	NaN	NaN	NaN	NaN	NaN	NaN	S	___1	623	Tns1-004;A0A087WRU0;Tns1-020;A0A087WQ94;Tns1-001;A0A087WQM0;Tns1-008;A0A087WQS0;Tns1-022;A0A1D5RM59;Tns1-201;E9Q0S6	Tns1	623;623;623;623;748;748;792;792;792;792;792;792	Tns1-004	Tns1-004		SAHCGCDPSGLFRSQSFPDVEPQLPQAPTRG	UID310
Tns1_Tns1-004_S728_1	NaN	-0.421593	NaN	NaN	NaN	-0.00720261	NaN	NaN	NaN	NaN	NaN	NaN	NaN	NaN	NaN	NaN	NaN	NaN	NaN	NaN	NaN	NaN	NaN	NaN	NaN	NaN	NaN	NaN	NaN	NaN	NaN	NaN	S	___1	728	Tns1-004;A0A087WRU0;Tns1-020;A0A087WQ94;Tns1-001;A0A087WQM0;Tns1-008;A0A087WQS0;Tns1-022;A0A1D5RM59;Tns1-201;E9Q0S6	Tns1	728;728;728;728;853;853;897;897;897;897;897;897	Tns1-004	Tns1-004		MLDLEPASAAAPLHKSQSVPGAWPGASPLSS	UID311
Tns1_Tns1-004_S730_1	1.24872	-0.478909	NaN	NaN	0.877901	-0.210646	NaN	NaN	NaN	NaN	NaN	NaN	NaN	NaN	NaN	NaN	NaN	NaN	NaN	NaN	NaN	NaN	NaN	NaN	NaN	NaN	NaN	NaN	NaN	NaN	NaN	NaN	S	___1	730	Tns1-004;A0A087WRU0;Tns1-020;A0A087WQ94;Tns1-001;A0A087WQM0;Tns1-008;A0A087WQS0;Tns1-022;A0A1D5RM59;Tns1-201;E9Q0S6	Tns1	730;730;730;730;855;855;899;899;899;899;899;899	Tns1-004	Tns1-004		DLEPASAAAPLHKSQSVPGAWPGASPLSSQP	UID312
Tns1_Tns1-004_S1164_1	NaN	NaN	NaN	NaN	NaN	NaN	NaN	NaN	NaN	NaN	NaN	NaN	NaN	NaN	-0.290815	-1.36621	NaN	NaN	0.472592	NaN	NaN	NaN	NaN	NaN	NaN	NaN	0.550113	-0.0734692	NaN	NaN	-0.0210283	NaN	S	___1	1164	Tns1-004;A0A087WRU0;Tns1-020;A0A087WQ94;Tns1-001;A0A087WQM0;Tns1-008;A0A087WQS0;Tns1-022;A0A1D5RM59;Tns1-201;E9Q0S6;Tns1-007;Q9DBT6;Tns1-021;A0A087WPC7	Tns1	1164;1164;1177;1177;1281;1281;1325;1325;1338;1338;1346;1346;82;82;40;40	Tns1-004	Tns1-004		SPQARHRTVGTNTPPSPGFGRRAVNPTMAAP	UID313
Taf6l_Taf6l-203_S564_1	NaN	0.418568	NaN	NaN	NaN	0.431783	NaN	NaN	NaN	NaN	NaN	NaN	NaN	NaN	NaN	NaN	NaN	NaN	NaN	NaN	NaN	NaN	NaN	NaN	NaN	NaN	NaN	NaN	NaN	NaN	NaN	NaN	S	___1	564	Taf6l-203;A0A087WQC4;Taf6l-002;H3BJR2;Taf6l-005;Taf6l-201;K3W4L1;Taf6l-004;Taf6l-001;H3BK01;Q8R2K4-2;Q8R2K4	Taf6l	564;564;565;565;583;589;589;590;590;590;558;583	Taf6l-203	Taf6l-203	TAF6-like RNA polymerase II p300/CBP-associated factor-associated factor 65 kDa subunit 6L	RGRLFQTAFPAPYGPSPASRYVQKLPMIGRT	UID314
Kif1a_Kif1a-002_S416_1	NaN	NaN	NaN	NaN	NaN	NaN	NaN	NaN	NaN	NaN	-0.425443	-0.0965144	NaN	NaN	NaN	NaN	NaN	NaN	NaN	NaN	NaN	NaN	-0.602022	-1.04124	NaN	NaN	NaN	NaN	NaN	NaN	NaN	NaN	S	___1	416	Kif1a-002;E9QAN4;Kif1a-001;G3UW47;Q6TA13;Kif1a-006;Kif1a-005;E9Q9G6;Kif1a-003;A0A087WQE8;P33173	Kif1a	416;416;416;416;425;416;425;416;425;425;416	Kif1a-002	Kif1a-002	Kinesin-like protein;Kinesin-like protein KIF1A	MSPSSSLSALSSRAASVSSLHERILFAPGSE	UID315
Kif1a_Kif1a-002_S1093_1	-0.186426	0.415867	-0.713828	0.119423	-0.248057	0.135272	0.383829	0.258459	NaN	NaN	NaN	NaN	NaN	NaN	NaN	NaN	NaN	NaN	NaN	NaN	NaN	NaN	NaN	NaN	NaN	NaN	NaN	NaN	NaN	NaN	NaN	NaN	S	___1	1093	Kif1a-002;E9QAN4;Kif1a-001;G3UW47;Q6TA13;Kif1a-006;Kif1a-005;E9Q9G6;Kif1a-003;A0A087WQE8;P33173	Kif1a	1093;1093;1093;1093;1102;1093;1102;1093;1195;1195;1093	Kif1a-002	Kif1a-002	Kinesin-like protein;Kinesin-like protein KIF1A	HYQQHPFPPLCKDVLSPLRPSRRHFPRVMPL	UID319
Kif1a_Kif1a-002_S1572_1	NaN	-0.0136546	NaN	NaN	NaN	-0.306555	NaN	NaN	NaN	NaN	NaN	NaN	NaN	NaN	NaN	NaN	NaN	NaN	NaN	NaN	NaN	NaN	NaN	NaN	NaN	NaN	NaN	NaN	NaN	NaN	NaN	NaN	S	___1	1572	Kif1a-002;E9QAN4;Kif1a-001;G3UW47;Q6TA13;Kif1a-006;Kif1a-005;E9Q9G6;Kif1a-003;A0A087WQE8;P33173	Kif1a	1572;1572;1580;1580;1581;1581;1581;1581;1674;1674;1578	Kif1a-002	Kif1a-002	Kinesin-like protein;Kinesin-like protein KIF1A	EPQRLLVPDIQEIRVSPIVSKKGYLHFLEPH	UID320
Kif1a_Kif1a-002_S1309_1	1.68059	0.302641	NaN	NaN	-0.00610107	0.108625	NaN	NaN	NaN	NaN	NaN	NaN	NaN	NaN	NaN	NaN	NaN	NaN	NaN	NaN	NaN	NaN	NaN	NaN	NaN	NaN	NaN	NaN	NaN	NaN	NaN	NaN	S	___1	1309	Kif1a-002;E9QAN4;Kif1a-001;G3UW47;Q6TA13;Kif1a-006;Kif1a-005;E9Q9G6;Kif1a-003;A0A087WQE8;P33173;Kif1a-012;A0A087WRJ3	Kif1a	1309;1309;1317;1317;1318;1318;1318;1318;1411;1411;1315;36;36	Kif1a-002	Kif1a-002	Kinesin-like protein;Kinesin-like protein KIF1A	DAKLPASRSIRNLFGSGSLRATEGNRVTGVY	UID321
Kif1a_Kif1a-002_S1311_1	0.236095	1.00698	-0.601518	-0.261881	-0.0634544	0.477263	0.641823	0.0487942	NaN	NaN	NaN	NaN	NaN	NaN	NaN	NaN	NaN	NaN	NaN	NaN	NaN	NaN	NaN	NaN	NaN	NaN	NaN	NaN	NaN	NaN	NaN	NaN	S	___1	1311	Kif1a-002;E9QAN4;Kif1a-001;G3UW47;Q6TA13;Kif1a-006;Kif1a-005;E9Q9G6;Kif1a-003;A0A087WQE8;P33173;Kif1a-012;A0A087WRJ3	Kif1a	1311;1311;1319;1319;1320;1320;1320;1320;1413;1413;1317;38;38	Kif1a-002	Kif1a-002	Kinesin-like protein;Kinesin-like protein KIF1A	KLPASRSIRNLFGSGSLRATEGNRVTGVYEL	UID322
Kif1a_Kif1a-002_S1367_1	NaN	0.22132	-0.664014	NaN	NaN	0.0942361	-0.326299	NaN	NaN	NaN	NaN	NaN	NaN	NaN	NaN	NaN	NaN	NaN	NaN	NaN	NaN	NaN	NaN	NaN	NaN	NaN	NaN	NaN	NaN	NaN	NaN	NaN	S	___1	1367	Kif1a-002;E9QAN4;Kif1a-001;G3UW47;Q6TA13;Kif1a-006;Kif1a-005;E9Q9G6;Kif1a-003;A0A087WQE8;P33173	Kif1a	1367;1367;1375;1375;1376;1376;1376;1376;1469;1469;1373	Kif1a-002	Kif1a-002	Kinesin-like protein;Kinesin-like protein KIF1A	AYVRGEENLAGWRPRSDSLILDHQWELEKLS	UID323
Kif1a_Kif1a-002_S1369_1	-0.177474	0.46289	-0.347748	0.0346383	0.105812	0.10286	0.164786	-0.018878	NaN	NaN	NaN	NaN	NaN	NaN	NaN	NaN	NaN	NaN	NaN	NaN	NaN	NaN	NaN	NaN	NaN	NaN	NaN	NaN	NaN	NaN	NaN	NaN	S	___1	1369	Kif1a-002;E9QAN4;Kif1a-001;G3UW47;Q6TA13;Kif1a-006;Kif1a-005;E9Q9G6;Kif1a-003;A0A087WQE8;P33173	Kif1a	1369;1369;1377;1377;1378;1378;1378;1378;1471;1471;1375	Kif1a-002	Kif1a-002	Kinesin-like protein;Kinesin-like protein KIF1A	VRGEENLAGWRPRSDSLILDHQWELEKLSLL	UID324
Kif1a_Kif1a-002_S937_1	NaN	0.388575	-0.283562	-0.0440475	NaN	0.328147	0.0282862	0.0866479	NaN	-0.524438	-0.524355	-0.779769	-0.383379	-0.370639	-0.424029	-0.307609	-0.321495	-0.58316	-0.390472	0.572405	NaN	-0.528532	-0.673348	-0.894322	-0.459239	-0.517523	-0.107322	-0.489949	-0.612902	-0.649888	-0.468651	0.369941	S	___1	937	Kif1a-002;E9QAN4;Kif1a-001;G3UW47;Q6TA13;Kif1a-006;Kif1a-005;E9Q9G6;Kif1a-003;A0A087WQE8;P33173	Kif1a	937;937;937;937;946;937;946;937;1039;1039;937	Kif1a-002	Kif1a-002	Kinesin-like protein;Kinesin-like protein KIF1A	QSESCPVVGMSRSGTSQEELRIVEGQGQGAD	UID325
Kif1a_Kif1a-002_S1527_1	NaN	NaN	0.0655723	-0.278111	NaN	NaN	-0.0375028	0.160791	NaN	NaN	NaN	NaN	NaN	NaN	NaN	NaN	NaN	NaN	NaN	NaN	NaN	NaN	NaN	NaN	NaN	NaN	NaN	NaN	NaN	NaN	NaN	NaN	S	___1	1527	Kif1a-002;E9QAN4;Kif1a-001;G3UW47;Q6TA13;Kif1a-006;Kif1a-005;E9Q9G6;Kif1a-003;A0A087WQE8;P33173	Kif1a	1527;1527;1535;1535;1536;1536;1536;1536;1629;1629;1533	Kif1a-002	Kif1a-002	Kinesin-like protein;Kinesin-like protein KIF1A	EGRYGATDVRTPQPCSRPASPEPELLPELDS	UID331
Kif1a_Kif1a-002_S1531_1	NaN	0.46728	NaN	NaN	NaN	0.891419	NaN	NaN	NaN	NaN	NaN	NaN	NaN	NaN	NaN	NaN	NaN	NaN	NaN	NaN	NaN	NaN	NaN	NaN	NaN	NaN	NaN	NaN	NaN	NaN	NaN	NaN	S	___1	1531	Kif1a-002;E9QAN4;Kif1a-001;G3UW47;Q6TA13;Kif1a-006;Kif1a-005;E9Q9G6;Kif1a-003;A0A087WQE8;P33173	Kif1a	1531;1531;1539;1539;1540;1540;1540;1540;1633;1633;1537	Kif1a-002	Kif1a-002	Kinesin-like protein;Kinesin-like protein KIF1A	GATDVRTPQPCSRPASPEPELLPELDSKKTP	UID332
Kif1a_Kif1a-002_S1336_1	0.295253	0.493032	-0.208061	0.222805	0.3744	0.442439	0.392207	0.297837	-1.07704	-0.617853	-0.620845	-0.0905878	0.0241777	-0.45415	-0.198974	-0.545613	NaN	-0.118445	-0.102047	0.561986	0.670931	-0.239566	-0.280878	-0.808387	-0.616636	-0.33052	-0.161766	-0.575379	NaN	-0.559431	-0.419353	0.473319	S	___1	1336	Kif1a-002;E9QAN4;Kif1a-001;G3UW47;Q6TA13;Kif1a-006;Kif1a-005;E9Q9G6;Kif1a-003;A0A087WQE8;P33173	Kif1a	1336;1336;1344;1344;1345;1345;1345;1345;1438;1438;1342	Kif1a-002	Kif1a-002	Kinesin-like protein;Kinesin-like protein KIF1A	TGVYELSLCHVADAGSPGMQRRRRRVLDTSV	UID333
Edem3_Edem3-002_S602_1	-0.125652	1.12843	NaN	NaN	1.25429	1.61179	NaN	NaN	NaN	NaN	NaN	NaN	NaN	NaN	NaN	NaN	NaN	NaN	NaN	NaN	NaN	NaN	NaN	NaN	NaN	NaN	NaN	NaN	NaN	NaN	NaN	NaN	S	___1	602	Edem3-002;B7ZNP0;Edem3-004;A0A087WQK5	Edem3	602;602;601;601	Edem3-002	Edem3-002	alpha-1,2-Mannosidase	NPEHLEILKKMGAASSIDAEDGLRFMQEMIE	UID334
Xrn1_Xrn1-001_S1382_1	NaN	NaN	NaN	NaN	NaN	NaN	NaN	NaN	NaN	NaN	NaN	-0.249462	NaN	-0.218212	NaN	-0.0914945	NaN	NaN	NaN	NaN	NaN	NaN	NaN	-0.0910334	NaN	-0.102202	NaN	-0.395189	NaN	NaN	NaN	NaN	S	___1	1382	Xrn1-001;A0A087WQN7;Xrn1-201;F8VQ87;P97789-2;P97789;P97789-3	Xrn1	1382;1382;1382;1382;1382;1382;1382	Xrn1-001	Xrn1-001	5'-3' exoribonuclease 1	AQLPHHGEPPDEADLSPQSFAMKGTRMLKEI	UID335
Ktn1_Ktn1-004_S75_1	0.0927488	0.606632	-0.115426	-0.0155346	-0.116082	0.48388	0.268554	0.330099	-0.779299	-1.04952	-0.838074	NaN	NaN	-0.300839	NaN	NaN	NaN	NaN	NaN	NaN	-0.530322	-0.834416	-0.714278	NaN	NaN	-0.392743	NaN	NaN	NaN	NaN	NaN	NaN	S	___1	75	Ktn1-004;A0A087WQQ5;Q61595-5;Ktn1-018;A0A087WNW3;Ktn1-013;A0A087WQI3;Ktn1-201;Ktn1-003;F8VQC7;Q61595-6;Q61595-9;Q61595;Ktn1-006;A0A087WS29;Ktn1-002;A0A087WQ25;Ktn1-019;A0A087WRS1;Q61595-3;Q61595-15;Ktn1-017;A0A087WQF8;Ktn1-009;A0A087WS04;Ktn1-010;A0A087WQG4;Ktn1-011;A0A087WS23;Ktn1-008;A0A087WP85;Ktn1-007;A0A087WP14;Ktn1-005;A0A087WPX0;Q61595-2;Q61595-16;Q61595-14;Q61595-13;Q61595-10;Q61595-7;Q61…	Ktn1	75;75;75;75;75;75;75;75;75;75;75;75;75;75;75;75;75;75;75;75;75;75;75;75;75;75;75;75;75;75;75;75;75;75;75;75;75;75;75;75;75;75;75;75;75;75;75;75;75;75;75;75;75;75;75;75	Ktn1-004	Ktn1-004	Kinectin	KKNKKKEIQNGTLRESDSEHVPRDFKLSDAS	UID342
Gorab_Gorab-002_S82_1	NaN	NaN	NaN	NaN	NaN	NaN	NaN	NaN	-0.534349	-0.35764	NaN	NaN	-0.440087	-0.330193	NaN	-0.154442	-0.198858	-0.294137	-0.210413	-0.0905572	-0.593246	-0.328652	NaN	NaN	-0.141048	-0.105272	NaN	-0.305931	-0.53801	-0.11904	0.123931	-0.234177	S	___1	82	Gorab-002;A0A087WQS3;Gorab-001;Q8BRM2	Gorab	82;82;82;82	Gorab-002	Gorab-002	RAB6-interacting golgin	SAPKQRANSQKPRSPSPVAPSPLTPTSSSGD	UID350
Ralgps2_Ralgps2-010_S350_1	0.00647761	0.216362	0.0824301	-0.101211	0.448161	0.221939	0.24817	0.0231843	NaN	NaN	NaN	NaN	NaN	NaN	NaN	NaN	NaN	NaN	NaN	NaN	NaN	NaN	NaN	NaN	NaN	NaN	NaN	NaN	NaN	NaN	NaN	NaN	S	___1	350	Ralgps2-010;A0A087WQU0;Ralgps2-006;Q8C134;Ralgps2-005;Ralgps2-009;Ralgps2-008;Ralgps2-004;Q9ERD6-4;Q9ERD6;Ralgps2-003;A0A087WQ61;Ralgps2-001;Ralgps2-007;Q9ERD6-2;Q9ERD6-3	Ralgps2	350;350;350;350;350;350;350;350;350;350;350;350;315;350;315;350	Ralgps2-010	Ralgps2-010	Ras-specific guanine nucleotide-releasing factor RalGPS2	PSPRNLIPHGHRKCHSLGYNFIHKMNTAEFK	UID351
Ralgps2_Ralgps2-010_S308_1	NaN	NaN	NaN	NaN	NaN	NaN	NaN	NaN	0.0216219	-0.296722	-0.720042	0.0780633	-0.205281	NaN	-0.703878	0.0549179	-0.26807	-0.3261	-0.414384	-0.928951	0.0803848	-0.225666	0.0203421	-0.369949	-0.137648	NaN	-0.523007	-0.0300741	-0.109172	-0.108985	-0.0803625	-1.11513	S	___1	308	Ralgps2-010;A0A087WQU0;Ralgps2-006;Q8C134;Ralgps2-005;Ralgps2-009;Ralgps2-008;Ralgps2-004;Q9ERD6-4;Q9ERD6;Ralgps2-003;A0A087WQ61;Ralgps2-001;Ralgps2-007;Q9ERD6-2;Q9ERD6-3	Ralgps2	308;308;308;308;308;308;308;308;308;308;308;308;273;308;273;308	Ralgps2-010	Ralgps2-010	Ras-specific guanine nucleotide-releasing factor RalGPS2	SAASREDLAGPDIGASPQGGRKSSAAAAAAA	UID352
Ralgps2_Ralgps2-010_S37_1	-0.685477	-0.441066	-0.0726193	NaN	-0.35404	-0.296616	-0.0284251	NaN	NaN	NaN	NaN	NaN	NaN	NaN	NaN	NaN	NaN	NaN	NaN	NaN	NaN	NaN	NaN	NaN	NaN	NaN	NaN	NaN	NaN	NaN	NaN	NaN	S	___1	37	Ralgps2-010;A0A087WQU0;Ralgps2-006;Q8C134;Ralgps2-005;Ralgps2-009;Ralgps2-008;Ralgps2-004;Q9ERD6-4;Q9ERD6;Ralgps2-003;A0A087WQ61;Ralgps2-007;Q9ERD6-3;Ralgps2-014;A0A087WQA4;Ralgps2-002;A0A0A6YXI6;Ralgps2-013;A0A087WPL3	Ralgps2	37;37;37;37;37;37;37;37;37;37;37;37;37;37;37;37;37;37;37;37	Ralgps2-010	Ralgps2-010	Ras-specific guanine nucleotide-releasing factor RalGPS2	SSSESLSEKGSELKKSFDAVVFDVLKVTPEE	UID353
Ralgps2_Ralgps2-010_S429_1	-0.0298531	0.212881	-0.192859	-1.40129	0.406645	0.572308	0.207518	-0.477583	NaN	NaN	NaN	NaN	NaN	NaN	NaN	NaN	NaN	NaN	NaN	NaN	NaN	NaN	NaN	NaN	NaN	NaN	NaN	NaN	NaN	NaN	NaN	NaN	S	___1	429	Ralgps2-010;A0A087WQU0;Ralgps2-006;Q8C134;Ralgps2-005;Ralgps2-009;Ralgps2-008;Ralgps2-004;Q9ERD6-4;Q9ERD6;Ralgps2-001;Q9ERD6-2	Ralgps2	429;429;429;429;429;429;429;429;429;429;394;394	Ralgps2-010	Ralgps2-010	Ras-specific guanine nucleotide-releasing factor RalGPS2	EETSWPAFERNRLYHSLGPVTRVPRNGYRSH	UID354
Ralgps2_Ralgps2-010_S293_1	NaN	NaN	0.0816123	0.225769	NaN	NaN	-0.111321	0.276675	0.326767	0.206143	0.244765	-0.220244	0.0506061	NaN	NaN	-0.506517	-0.22901	NaN	NaN	NaN	0.0267293	0.0532504	-0.00200671	-0.0951576	-0.313692	NaN	NaN	-0.483702	-0.232667	NaN	NaN	NaN	S	___1	293	Ralgps2-010;A0A087WQU0;Ralgps2-006;Q8C134;Ralgps2-005;Ralgps2-009;Ralgps2-008;Ralgps2-004;Q9ERD6-4;Q9ERD6;Ralgps2-003;A0A087WQ61;Ralgps2-001;Ralgps2-007;Q9ERD6-2;Q9ERD6-3	Ralgps2	293;293;293;293;293;293;293;293;293;293;293;293;258;293;258;293	Ralgps2-010	Ralgps2-010	Ras-specific guanine nucleotide-releasing factor RalGPS2	YKLSLKIEPGASTPRSAASREDLAGPDIGAS	UID355
Ralgps2_Ralgps2-010_S296_1	-0.158252	-0.121079	-0.0126792	0.375623	0.127105	0.0182068	-0.130271	0.334339	NaN	NaN	NaN	NaN	NaN	0.0545011	NaN	NaN	-0.22901	NaN	NaN	0.443395	NaN	NaN	NaN	NaN	NaN	-0.325449	NaN	NaN	-0.232667	NaN	NaN	-0.113208	S	___1	296	Ralgps2-010;A0A087WQU0;Ralgps2-006;Q8C134;Ralgps2-005;Ralgps2-009;Ralgps2-008;Ralgps2-004;Q9ERD6-4;Q9ERD6;Ralgps2-003;A0A087WQ61;Ralgps2-001;Ralgps2-007;Q9ERD6-2;Q9ERD6-3	Ralgps2	296;296;296;296;296;296;296;296;296;296;296;296;261;296;261;296	Ralgps2-010	Ralgps2-010	Ras-specific guanine nucleotide-releasing factor RalGPS2	SLKIEPGASTPRSAASREDLAGPDIGASPQG	UID356
Ralgps2_Ralgps2-010_S336_1	-0.0560112	0.0603242	-0.0634996	NaN	0.0798389	0.0608775	0.140255	NaN	0.157432	-0.158236	0.205267	0.137897	NaN	-0.240537	NaN	-0.0565362	-0.0872735	-0.0608788	-0.164141	NaN	0.23634	-0.147362	0.138028	0.0924781	NaN	0.436695	NaN	-0.0731504	-0.0309877	0.0216219	-0.362492	NaN	S	___1	336	Ralgps2-010;A0A087WQU0;Ralgps2-006;Q8C134;Ralgps2-005;Ralgps2-009;Ralgps2-008;Ralgps2-004;Q9ERD6-4;Q9ERD6;Ralgps2-003;A0A087WQ61;Ralgps2-001;Ralgps2-007;Q9ERD6-2;Q9ERD6-3	Ralgps2	336;336;336;336;336;336;336;336;336;336;336;336;301;336;301;336	Ralgps2-010	Ralgps2-010	Ras-specific guanine nucleotide-releasing factor RalGPS2	AAAAAEGALLPQTPPSPRNLIPHGHRKCHSL	UID358
Cep70_Cep70-005_S23_1	NaN	-0.554273	NaN	NaN	NaN	0.356595	NaN	NaN	NaN	NaN	NaN	NaN	NaN	NaN	NaN	NaN	NaN	NaN	NaN	NaN	NaN	NaN	NaN	NaN	NaN	NaN	NaN	NaN	NaN	NaN	NaN	NaN	S	___1	23	Cep70-005;A0A0R4J2B4;Cep70-002;A0A087WQX1;Cep70-008;Cep70-001;Q6IQY5-2;Q6IQY5;Cep70-003;A0A087WSG9;Cep70-004;A0A087WPS5	Cep70	23;23;23;23;23;23;23;23;23;23;23;23	Cep70-005	Cep70-005	Centrosomal protein of 70 kDa	FLLPISTSDSTKEPLSPVASKAQDPSLLSNR	UID359
Atf7ip_Atf7ip-001_S501_1	0.013498	NaN	0.0969364	1.5471	0.255078	NaN	0.241352	0.870424	NaN	NaN	NaN	NaN	NaN	NaN	NaN	NaN	NaN	NaN	NaN	NaN	NaN	NaN	NaN	NaN	NaN	NaN	NaN	NaN	NaN	NaN	NaN	NaN	S	___1	501	Atf7ip-002;A0A087WR39;Atf7ip-001;Q7TT18;Atf7ip-003;A0A087WR75;Atf7ip-011;A0A0N4SVP5	Atf7ip	501;501;501;501;509;509;144;144	Atf7ip-002;Atf7ip-001	Atf7ip-001	Activating transcription factor 7-interacting protein 1	ELSCFSKASLLPVETSQDLEDKMEGSFGSPS	UID361
Atf7ip_Atf7ip-001_S514_1	-0.0605929	-0.196426	0.166972	-0.0721035	-0.234788	-0.066231	0.121944	-0.0217165	0.391988	0.458907	0.324696	0.64441	0.400101	0.201759	-0.0231232	0.125916	-0.0536434	0.25689	0.337882	-0.343952	-0.0608637	0.32964	0.368489	0.330558	0.284988	0.268913	-0.098969	0.290542	0.291486	0.271426	0.501006	-0.249462	S	___1	514	Atf7ip-002;A0A087WR39;Atf7ip-001;Q7TT18;Atf7ip-003;A0A087WR75;Atf7ip-011;A0A0N4SVP5	Atf7ip	514;514;514;514;522;522;157;157	Atf7ip-002;Atf7ip-001	Atf7ip-001	Activating transcription factor 7-interacting protein 1	ETSQDLEDKMEGSFGSPSKQESSENLPKEAF	UID363
Atf7ip_Atf7ip-001_S372_1	NaN	NaN	0.130404	NaN	NaN	NaN	0.32964	NaN	NaN	NaN	NaN	NaN	NaN	NaN	NaN	NaN	NaN	NaN	NaN	NaN	NaN	NaN	NaN	NaN	NaN	NaN	NaN	NaN	NaN	NaN	NaN	NaN	S	___1	372	Atf7ip-002;A0A087WR39;Atf7ip-001;Q7TT18;Atf7ip-003;A0A087WR75;Atf7ip-011;A0A0N4SVP5	Atf7ip	372;372;372;372;380;380;15;15	Atf7ip-002;Atf7ip-001	Atf7ip-001	Activating transcription factor 7-interacting protein 1	KSEDDEHLDQIQSKDSCDEGNKVNSNVVEKE	UID364
Atf7ip_Atf7ip-001_S57_1	-0.221438	-0.102419	-0.125022	NaN	-0.103891	-0.0821176	0.00891703	NaN	NaN	NaN	NaN	NaN	NaN	NaN	NaN	NaN	NaN	NaN	NaN	NaN	NaN	NaN	NaN	NaN	NaN	NaN	NaN	NaN	NaN	NaN	NaN	NaN	S	___1	57	Atf7ip-002;A0A087WR39;Atf7ip-001;Q7TT18;Atf7ip-003;A0A087WR75;Atf7ip-009;A0A087WNQ2	Atf7ip	57;57;57;57;65;65;57;57	Atf7ip-002;Atf7ip-001	Atf7ip-001	Activating transcription factor 7-interacting protein 1	KLLNGSHENGDLDPTSPLENTDCIQDREEVN	UID365
Atf7ip_Atf7ip-001_S108_1	-0.126077	NaN	NaN	NaN	-0.263993	NaN	NaN	NaN	NaN	NaN	NaN	NaN	NaN	NaN	NaN	NaN	NaN	NaN	NaN	NaN	NaN	NaN	NaN	NaN	NaN	NaN	NaN	NaN	NaN	NaN	NaN	NaN	S	___1	108	Atf7ip-002;A0A087WR39;Atf7ip-001;Q7TT18;Atf7ip-003;A0A087WR75	Atf7ip	108;108;108;108;116;116	Atf7ip-002;Atf7ip-001	Atf7ip-001	Activating transcription factor 7-interacting protein 1	CMPNVAVKNKQEDLNSEALSPSITCDLSSRV	UID366
Atf7ip_Atf7ip-001_S112_1	0.0851526	-0.075444	0.30147	0.0443242	0.081476	-0.258356	0.255199	-0.189878	NaN	NaN	NaN	NaN	NaN	NaN	NaN	NaN	NaN	NaN	NaN	NaN	NaN	NaN	NaN	NaN	NaN	NaN	NaN	NaN	NaN	NaN	NaN	NaN	S	___1	112	Atf7ip-002;A0A087WR39;Atf7ip-001;Q7TT18;Atf7ip-003;A0A087WR75	Atf7ip	112;112;112;112;120;120	Atf7ip-002;Atf7ip-001	Atf7ip-001	Activating transcription factor 7-interacting protein 1	VAVKNKQEDLNSEALSPSITCDLSSRVTTEP	UID367
Prob1_Q3UKG2_S230_1	0.0329472	0.301119	-0.307341	0.349479	0.0691523	0.0982848	-0.104077	0.162339	NaN	NaN	NaN	NaN	NaN	NaN	NaN	NaN	NaN	NaN	NaN	NaN	NaN	NaN	NaN	NaN	NaN	NaN	NaN	NaN	NaN	NaN	NaN	NaN	S	___1	230	Q3UKG2;Prob1-201;Prob1-001;A0A087WR45	Prob1	230;230;234;234	Q3UKG2	Q3UKG2		QDSRAPRPRLLLRTGSLDESLSRLQAAAGIV	UID370
Agap1_Agap1-002_S421_1	NaN	-0.206229	-0.364961	NaN	NaN	-0.0985519	-0.0605478	NaN	NaN	NaN	NaN	NaN	0.138028	NaN	-0.0574067	NaN	-0.167799	NaN	NaN	0.554933	NaN	NaN	NaN	NaN	1.95866	NaN	-0.105582	NaN	-0.12874	NaN	NaN	0.526169	S	___1	421	Agap1-002;A0A087WRF2;Agap1-001;Q8BXK8;E9Q3K3;Agap1-003	Agap1	421;421;421;421;287;287	Agap1-002	Agap1-002	Arf-GAP with GTPase, ANK repeat and PH domain-containing protein 1	PGKRPPRATSACAPISSPKTNGLAKDMSSLH	UID371
Agap1_Agap1-002_S422_1	-0.297077	NaN	NaN	NaN	-0.211264	NaN	NaN	NaN	NaN	NaN	NaN	NaN	0.138028	NaN	-0.0574067	NaN	-0.167799	NaN	0.0319598	0.554933	NaN	NaN	NaN	NaN	1.95866	NaN	-0.105582	NaN	-0.12874	NaN	-0.187658	0.526169	S	___1	422	Agap1-002;A0A087WRF2;Agap1-001;Q8BXK8;E9Q3K3;Agap1-003	Agap1	422;422;422;422;288;288	Agap1-002	Agap1-002	Arf-GAP with GTPase, ANK repeat and PH domain-containing protein 1	GKRPPRATSACAPISSPKTNGLAKDMSSLHI	UID372
Agap1_Agap1-002_S468_1	NaN	NaN	NaN	NaN	NaN	NaN	NaN	NaN	NaN	NaN	NaN	NaN	-0.415153	NaN	-0.190437	-0.0883007	NaN	NaN	-0.186098	-0.143468	NaN	NaN	NaN	NaN	-0.192612	NaN	-0.236214	0.0768327	NaN	NaN	-0.0543923	-0.0089435	S	___1	468	Agap1-002;A0A087WRF2;Agap1-001;Q8BXK8;E9Q3K3;Agap1-003;Agap1-005;A0A1D5RLD2	Agap1	468;468;521;521;334;334;27;27	Agap1-002	Agap1-002	Arf-GAP with GTPase, ANK repeat and PH domain-containing protein 1	PSISSSTSPKLDPPPSPHANRKKHRRKKSTS	UID373
Agap1_Agap1-002_S552_1	NaN	-0.943333	NaN	NaN	NaN	-0.60843	NaN	NaN	NaN	NaN	NaN	NaN	NaN	NaN	NaN	NaN	NaN	NaN	NaN	NaN	NaN	NaN	NaN	NaN	NaN	NaN	NaN	NaN	NaN	NaN	NaN	NaN	S	___1	552	Agap1-002;A0A087WRF2;Agap1-001;Q8BXK8;E9Q3K3;Agap1-003	Agap1	552;552;605;605;418;418	Agap1-002	Agap1-002	Arf-GAP with GTPase, ANK repeat and PH domain-containing protein 1	SLQSCESSKNKSRLTSQSEAMALQSIRNMRG	UID374
Pfkfb2_Pfkfb2-004_S464_1	NaN	0.0723116	-0.523961	0.282973	NaN	0.111298	0.175045	0.0600474	NaN	NaN	NaN	NaN	NaN	NaN	-0.0955274	NaN	NaN	NaN	NaN	NaN	NaN	NaN	NaN	NaN	NaN	NaN	0.169027	NaN	NaN	NaN	NaN	NaN	S	___1	464	Pfkfb2-004;B2Z892;Q6GTL7;Pfkfb2-201;Pfkfb2-005;Pfkfb2-002;Pfkfb2-003;A0A087WRG0;Pfkfb2-006;A0A087WRM7;P70265	Pfkfb2	464;464;485;485;485;485;485;485;485;485;486	Pfkfb2-004	Pfkfb2-004	6-phosphofructo-2-kinase/fructose-2,6-bisphosphatase 2;6-phosphofructo-2-kinase;Fructose-2,6-bisphosphatase	TPLSSSNTIRRPRNYSVGSRPLKPLSPLRAL	UID375
Pfkfb2_Pfkfb2-004_S447_1	NaN	0.441483	-0.112397	0.0681893	NaN	0.196355	0.110898	0.0347792	NaN	NaN	NaN	NaN	NaN	NaN	NaN	NaN	NaN	NaN	NaN	NaN	NaN	NaN	NaN	NaN	NaN	NaN	NaN	NaN	NaN	NaN	NaN	NaN	S	___1	447	Pfkfb2-004;B2Z892;Q6GTL7;Pfkfb2-201;Pfkfb2-005;Pfkfb2-002;Pfkfb2-003;A0A087WRG0;Pfkfb2-006;A0A087WRM7;P70265	Pfkfb2	447;447;468;468;468;468;468;468;468;468;469	Pfkfb2-004	Pfkfb2-004	6-phosphofructo-2-kinase/fructose-2,6-bisphosphatase 2;6-phosphofructo-2-kinase;Fructose-2,6-bisphosphatase	HNFPKSQTPVRMRRNSFTPLSSSNTIRRPRN	UID377
Cep57l1_Cep57l1-009_S26_1	NaN	0.00374607	NaN	NaN	NaN	0.133827	NaN	NaN	NaN	NaN	NaN	NaN	NaN	NaN	NaN	NaN	NaN	NaN	NaN	NaN	NaN	NaN	NaN	NaN	NaN	NaN	NaN	NaN	NaN	NaN	NaN	NaN	S	___1	26	Cep57l1-009;A0A087WRG5;Cep57l1-010;A0A0R4J2C9;Cep57l1-202;Cep57l1-003;Cep57l1-002;B2RR53;G5E828;Cep57l1-201;Cep57l1-001	Cep57l1	26;26;251;251;298;298;298;298;327;327;327	Cep57l1-009	Cep57l1-009		EHRELLRQMMQPGNHSVSEDIEQELEQLAKK	UID378
Gm13889;Ag2_Gm13889-001_S94_1	NaN	NaN	NaN	NaN	NaN	NaN	NaN	NaN	-0.836888	-0.301853	NaN	NaN	NaN	-0.0221999	-1.14484	-0.57525	-0.581778	-0.124047	-0.216434	-1.89625	0.317999	0.0953169	NaN	NaN	NaN	-0.204432	-0.329812	0.191689	0.0446039	-0.286762	-0.536566	-2.52791	S	___1	94	Gm13889-001;A0A087WSH6;Gm13889-002;A0A087WRN5;Q3UPL5	Gm13889;Ag2	94;94;217;217;217	Gm13889-001	Gm13889-001	Uncharacterized protein C11orf96 homolog	KAKKSFLQSLECLRRSTQSLSLQREPLGSCK	UID379
Fat1_Fat1-201_S4475_1	0.44668	0.278698	0.352081	0.209765	0.0159258	0.0127832	0.132906	0.245374	-0.414845	-0.0905264	0.222186	0.110631	-0.59501	-0.29635	-0.193618	0.416732	0.0436244	NaN	-0.35692	0.0945064	-0.169761	0.0418037	0.0896338	0.544881	-0.324907	0.147828	-0.211431	-0.0826217	-0.0646157	NaN	0.429428	0.770364	S	___1	4475	Fat1-201;Fat1-004;F2Z4A3;Fat1-001;A0A087WRT4;Fat1-008;A0A1L1SQU7	Fat1	4475;4475;4475;4487;4487;4530;4530	Fat1-201	Fat1-201		QFESIHPPRDMPAAGSLGSSSRSRQRFNLNQ	UID380
Fat1_Fat1-201_S4478_1	NaN	NaN	NaN	NaN	NaN	NaN	NaN	NaN	NaN	0.151599	NaN	NaN	NaN	NaN	NaN	NaN	NaN	NaN	NaN	NaN	NaN	0.332507	NaN	NaN	NaN	NaN	NaN	NaN	NaN	NaN	NaN	NaN	S	___1	4478	Fat1-201;Fat1-004;F2Z4A3;Fat1-001;A0A087WRT4;Fat1-008;A0A1L1SQU7	Fat1	4478;4478;4478;4490;4490;4533;4533	Fat1-201	Fat1-201		SIHPPRDMPAAGSLGSSSRSRQRFNLNQYLP	UID381
Fat1_Fat1-201_S4274_1	NaN	0.476952	0.0812032	NaN	NaN	0.656268	0.364348	NaN	NaN	NaN	NaN	NaN	NaN	NaN	NaN	NaN	NaN	NaN	NaN	NaN	NaN	NaN	NaN	NaN	NaN	NaN	NaN	NaN	NaN	NaN	NaN	NaN	S	___1	4274	Fat1-201;Fat1-004;F2Z4A3;Fat1-001;A0A087WRT4;Fat1-008;A0A1L1SQU7;Fat1-006;A0A087WPU4	Fat1	4274;4274;4274;4274;4274;4297;4297;44;44	Fat1-201	Fat1-201		TPSIPSDSRNNLDRNSFEGSAIPEHPEFSTF	UID384
Rbm44_Rbm44-003_S45_1	NaN	0.065848	NaN	0.194591	NaN	0.0356239	NaN	0.121679	NaN	NaN	NaN	NaN	NaN	NaN	NaN	NaN	NaN	NaN	NaN	NaN	NaN	NaN	NaN	NaN	NaN	NaN	NaN	NaN	NaN	NaN	NaN	NaN	S	___1	45	Rbm44-003;A0A087WS12;Rbm44-001;Q3V089	Rbm44	45;45;79;79	Rbm44-003	Rbm44-003	RNA-binding protein 44	DKENSIVDQRDLSELSFSENQDSNRGNIFSQ	UID387
Map3k19_Map3k19-004_S148_1	0.471135	0.0692898	-0.233939	-0.216133	0.0882773	0.173511	-0.0560412	-0.27638	NaN	NaN	NaN	NaN	NaN	NaN	NaN	NaN	NaN	NaN	NaN	NaN	NaN	NaN	NaN	NaN	NaN	NaN	NaN	NaN	NaN	NaN	NaN	NaN	S	___1	148	Map3k19-004;A0A087WS76;Map3k19-201;Map3k19-001;A0A140LHL6;E9Q3S4	Map3k19	148;148;248;452;452;248	Map3k19-004	Map3k19-004	Mitogen-activated protein kinase kinase kinase 19	VPSLSLSVPKLLEPLSRPLSQSAEFSSSKNH	UID388
AF529169;Kiaa1024_AF529169-002_S368_1	NaN	0.184725	NaN	NaN	NaN	0.285106	NaN	NaN	NaN	NaN	NaN	NaN	NaN	NaN	NaN	NaN	NaN	NaN	NaN	NaN	NaN	NaN	NaN	NaN	NaN	NaN	NaN	NaN	NaN	NaN	NaN	NaN	S	___1	368	AF529169-002;A0A087WS88;AF529169-001;Q8K3V7	AF529169;Kiaa1024	368;368;368;368	AF529169-002	AF529169-002	UPF0258 protein KIAA1024	RCPGRSSKQTPWPAKSWSLNTEEVPDFERSF	UID389
Speg_Speg-003_S302_1	NaN	0.466549	NaN	NaN	NaN	0.293959	NaN	NaN	NaN	NaN	NaN	NaN	NaN	NaN	NaN	NaN	NaN	NaN	NaN	NaN	NaN	NaN	NaN	NaN	NaN	NaN	NaN	NaN	NaN	NaN	NaN	NaN	S	___1	302	Speg-003;A0A087WSE3;Speg-001;E9QQ25;Q62407;Speg-002;Q62407-2	Speg	302;302;554;554;554;448;448	Speg-003	Speg-003	Striated muscle-specific serine/threonine-protein kinase	PLFSRPSTPKTSRAVSPAATQPPPPSGAGKS	UID390
Speg_Speg-003_S241_1	-0.148497	NaN	0.168899	-0.150641	0.143655	NaN	-0.0544223	0.0529723	NaN	NaN	NaN	NaN	NaN	NaN	NaN	NaN	NaN	NaN	NaN	NaN	NaN	NaN	NaN	NaN	NaN	NaN	NaN	NaN	NaN	NaN	NaN	NaN	S	___1	241	Speg-003;A0A087WSE3;Speg-001;E9QQ25;Q62407;Speg-002;Q62407-2	Speg	241;241;493;493;493;387;387	Speg-003	Speg-003	Striated muscle-specific serine/threonine-protein kinase	KAASLDERTRQRSATSDLELRFAQELGRIRR	UID391
Nav1_Nav1-201_S998_1	-0.342671	-0.105023	-0.262902	-0.0621133	-0.416308	-0.356181	-0.00772461	-0.0405266	NaN	NaN	NaN	NaN	NaN	NaN	0.407407	NaN	NaN	NaN	NaN	NaN	NaN	NaN	NaN	NaN	NaN	NaN	0.00719549	NaN	NaN	NaN	NaN	NaN	S	___1	998	Nav1-006;A0A087WSM9;Nav1-201;Nav1-001;Q8CH77;Q8CH77-3;Q8CH77-4	Nav1	13;13;998;998;998;998;604	Nav1-006;Nav1-201	Nav1-201	Neuron navigator 1	___XLSAKGQLTNIVSPTAATTPRITRSNSI;LSMSLSAKGQLTNIVSPTAATTPRITRSNSI	UID392
Nav1_Nav1-201_S1179_1	0.0930192	-0.0505174	-0.389678	0.119555	-0.100175	-0.00966955	-0.0948032	0.260869	0.0972062	NaN	0.125783	-0.0483973	NaN	0.149259	1.50238	-0.396157	NaN	NaN	NaN	-0.0322117	0.118891	NaN	-0.0748361	0.0050406	NaN	-0.0934941	0.515511	-0.301782	NaN	NaN	NaN	0.0113525	S	___1	1179	Nav1-006;A0A087WSM9;Nav1-201;Nav1-001;Q8CH77;Nav1-002;Q8CH77-2;Q8CH77-3;Q8CH77-4	Nav1	186;186;1179;1179;1179;1122;1122;1179;785	Nav1-006;Nav1-201	Nav1-201	Neuron navigator 1	ASEATPKELRIKRQNSSDSISSLNSITSHSS	UID393
Nav1_Nav1-201_S1180_1	NaN	NaN	NaN	NaN	NaN	NaN	NaN	NaN	NaN	NaN	NaN	NaN	NaN	NaN	NaN	NaN	NaN	-0.336701	NaN	NaN	NaN	NaN	NaN	NaN	NaN	NaN	NaN	NaN	NaN	-0.0530446	NaN	NaN	S	___1	1180	Nav1-006;A0A087WSM9;Nav1-201;Nav1-001;Q8CH77;Nav1-002;Q8CH77-2;Q8CH77-3;Q8CH77-4	Nav1	187;187;1180;1180;1180;1123;1123;1180;786	Nav1-006;Nav1-201	Nav1-201	Neuron navigator 1	SEATPKELRIKRQNSSDSISSLNSITSHSSI	UID394
Myc_Myc-004_S164_1	-0.139013	-0.283562	NaN	-0.0874421	-0.165386	-0.219455	NaN	-0.0565212	NaN	NaN	NaN	NaN	NaN	NaN	NaN	NaN	NaN	NaN	NaN	NaN	NaN	NaN	NaN	NaN	NaN	NaN	NaN	NaN	NaN	NaN	NaN	NaN	S	___1	164	Myc-004;Myc-002;Myc-001;Myc-202;Myc-006;F6PX41;A0A087WSQ0;Myc-201;Myc-005;F8WID3;B2RSN1;P01108	Myc	164;164;164;178;178;178;178;179;179;179;179;164	Myc-004	Myc-004	Myc proto-oncogene protein	KLASYQAARKDSTSLSPARGHSVCSTSSLYL	UID402
Myc_Myc-004_S62_1	-0.233634	-0.430353	-0.215412	-0.220228	-0.0667447	-0.00572443	-0.428838	-0.174898	NaN	NaN	NaN	NaN	NaN	NaN	NaN	NaN	NaN	NaN	NaN	NaN	NaN	NaN	NaN	NaN	NaN	NaN	NaN	NaN	NaN	NaN	NaN	NaN	S	___1	62	Myc-004;Myc-002;Myc-001;Myc-202;Myc-006;F6PX41;A0A087WSQ0;Myc-201;Myc-005;F8WID3;B2RSN1;P01108	Myc	62;62;62;76;76;76;76;77;77;77;77;62	Myc-004	Myc-004	Myc proto-oncogene protein	EDIWKKFELLPTPPLSPSRRSGLCSPSYVAV	UID403
Myc_Myc-004_S64_1	NaN	-1.00147	-0.259375	NaN	NaN	0.054779	-0.266437	NaN	NaN	NaN	NaN	NaN	NaN	NaN	NaN	NaN	NaN	NaN	NaN	NaN	NaN	NaN	NaN	NaN	NaN	NaN	NaN	NaN	NaN	NaN	NaN	NaN	S	___1	64	Myc-004;Myc-002;Myc-001;Myc-202;Myc-006;F6PX41;A0A087WSQ0;Myc-201;Myc-005;F8WID3;B2RSN1;P01108	Myc	64;64;64;78;78;78;78;79;79;79;79;64	Myc-004	Myc-004	Myc proto-oncogene protein	IWKKFELLPTPPLSPSRRSGLCSPSYVAVAT	UID404
Myc_Myc-004_S293_1	0.0712136	NaN	NaN	NaN	0.172616	NaN	NaN	NaN	NaN	NaN	NaN	NaN	NaN	NaN	NaN	NaN	NaN	NaN	NaN	NaN	NaN	NaN	NaN	NaN	NaN	NaN	NaN	NaN	NaN	NaN	NaN	NaN	S	___1	293	Myc-004;Myc-002;Myc-001;Myc-202;Myc-006;F6PX41;A0A087WSQ0;Myc-201;Myc-005;F8WID3;B2RSN1;P01108	Myc	293;293;293;307;307;307;307;308;308;308;308;293	Myc-004	Myc-004	Myc proto-oncogene protein	ESGSSPSRGHSKPPHSPLVLKRCHVSTHQHN	UID405
Myc_Myc-004_S71_1	-0.529073	-0.170167	-0.219992	NaN	-0.400244	0.121413	-0.657855	NaN	NaN	NaN	NaN	NaN	NaN	NaN	NaN	NaN	NaN	NaN	NaN	NaN	NaN	NaN	NaN	NaN	NaN	NaN	NaN	NaN	NaN	NaN	NaN	NaN	S	___1	71	Myc-004;Myc-002;Myc-001;Myc-202;Myc-006;F6PX41;A0A087WSQ0;Myc-201;Myc-005;F8WID3;B2RSN1;P01108	Myc	71;71;71;85;85;85;85;86;86;86;86;71	Myc-004	Myc-004	Myc proto-oncogene protein	LPTPPLSPSRRSGLCSPSYVAVATSFSPRED	UID407
Nab1_Nab1-002_S144_1	NaN	NaN	NaN	NaN	NaN	NaN	NaN	NaN	0.275842	NaN	NaN	NaN	NaN	NaN	NaN	NaN	0.395063	-0.140762	NaN	NaN	0.0458623	NaN	NaN	NaN	NaN	NaN	NaN	NaN	0.390338	0.222434	NaN	NaN	S	___1	144	Nab1-002;E9PZ64;Nab1-003;A0A087WSU4;Nab1-001;Q61122	Nab1	144;144;144;144;144;144	Nab1-002	Nab1-002	NGFI-A-binding protein 1	KCAATTCVQSLGQGKSEVGSLALQSVSDSRL	UID410
Nab1_Nab1-002_S148_1	0.339137	0.135272	NaN	NaN	0.0985544	-0.220833	NaN	NaN	NaN	0.465295	0.230203	NaN	0.0837921	0.0339339	0.370945	NaN	0.519341	NaN	0.253021	NaN	NaN	0.618521	0.246226	NaN	0.021764	-0.0870896	0.137504	NaN	0.572308	NaN	0.460795	NaN	S	___1	148	Nab1-002;E9PZ64;Nab1-003;A0A087WSU4;Nab1-001;Q61122	Nab1	148;148;148;148;148;148	Nab1-002	Nab1-002	NGFI-A-binding protein 1	TTCVQSLGQGKSEVGSLALQSVSDSRLWQGH	UID411
Kmt2d_Kmt2d-201_S4789_1	-0.083187	0.0396999	0.0220482	-0.088807	0.010923	0.0117819	-0.00898711	-0.107803	NaN	NaN	NaN	NaN	NaN	NaN	NaN	NaN	NaN	NaN	NaN	NaN	NaN	NaN	NaN	NaN	NaN	NaN	NaN	NaN	NaN	NaN	NaN	NaN	S	___1	4789	Kmt2d-201;Kmt2d-001;A0A0A0MQ73;Q6PDK2	Kmt2d	4789;4789;4789;4789	Kmt2d-201	Kmt2d-201	Histone-lysine N-methyltransferase;Histone-lysine N-methyltransferase 2D	PQLGSGRWEQDNRALSPVIPIIPRTGIPVFP	UID412
Kmt2d_Kmt2d-201_S2318_1	-0.356218	-0.0797525	-0.100051	-0.0853743	-0.0341603	0.0439044	-0.047741	-0.00270033	NaN	0.0662615	NaN	0.111699	0.659651	NaN	-0.0056665	-0.114863	NaN	0.412836	0.151729	-0.0207795	NaN	0.0504668	NaN	0.14274	0.09815	NaN	0.146655	0.401849	NaN	0.0458623	0.0422241	-0.0521618	S	___1	2318	Kmt2d-201;Kmt2d-001;A0A0A0MQ73;Q6PDK2	Kmt2d	2318;2318;2318;2318	Kmt2d-201	Kmt2d-201	Histone-lysine N-methyltransferase;Histone-lysine N-methyltransferase 2D	GLRAQEPPPAQALAPSPPSHPDVFRSGPYPD	UID413
Kmt2d_Kmt2d-201_S2231_1	0.36233	-0.177213	0.0806577	-0.244634	-0.0779545	-0.187576	-0.543194	-0.280808	NaN	NaN	NaN	NaN	NaN	NaN	NaN	NaN	NaN	NaN	NaN	NaN	NaN	NaN	NaN	NaN	NaN	NaN	NaN	NaN	NaN	NaN	NaN	NaN	S	___1	2231	Kmt2d-201;Kmt2d-001;A0A0A0MQ73;Q6PDK2	Kmt2d	2231;2231;2231;2231	Kmt2d-201	Kmt2d-201	Histone-lysine N-methyltransferase;Histone-lysine N-methyltransferase 2D	ESPGVAGGKASEPLLSPPPFGESRKSLEVKK	UID414
Kmt2d_Kmt2d-201_S2299_1	-0.325955	-0.457475	-0.0199162	-0.717857	0.304394	-0.323263	-0.0178113	-0.0300299	0.345283	0.266517	0.174279	-0.0617971	0.136585	NaN	0.142087	0.0803848	0.0261627	-0.00932098	0.0786098	-0.0947261	-0.574154	-0.452155	-0.266246	0.400538	0.00518438	NaN	0.0546401	0.124328	-0.00257025	-0.00701405	0.0223323	0.121546	S	___1	2299	Kmt2d-201;Kmt2d-001;A0A0A0MQ73;Q6PDK2	Kmt2d	2299;2299;2299;2299	Kmt2d-201	Kmt2d-201	Histone-lysine N-methyltransferase;Histone-lysine N-methyltransferase 2D	FKAPLTPRASQVEPQSPGLGLRAQEPPPAQA	UID417
Kmt2d_Kmt2d-201_S2252_1	NaN	NaN	NaN	NaN	NaN	NaN	NaN	NaN	NaN	NaN	0.358959	NaN	NaN	NaN	NaN	NaN	NaN	NaN	NaN	NaN	NaN	NaN	-0.568088	NaN	NaN	NaN	NaN	NaN	NaN	NaN	NaN	NaN	S	___1	2252	Kmt2d-201;Kmt2d-001;A0A0A0MQ73;Q6PDK2	Kmt2d	2252;2252;2252;2252	Kmt2d-201	Kmt2d-201	Histone-lysine N-methyltransferase;Histone-lysine N-methyltransferase 2D	ESRKSLEVKKEELGASSPGYGPPNLGCVDSP	UID424
Kmt2d_Kmt2d-201_S727_1	-0.00631836	0.0448837	-0.0145578	-0.0928324	-0.0743803	0.137372	-0.125274	-0.111648	-0.153061	-0.477944	-1.32688	NaN	NaN	NaN	-0.0610744	NaN	NaN	NaN	-0.119291	-0.39591	0.0485151	-0.39369	-1.53166	NaN	NaN	NaN	0.014641	NaN	NaN	NaN	-0.0302804	-0.407344	S	___1	727	Kmt2d-201;Kmt2d-001;A0A0A0MQ73;Q6PDK2	Kmt2d	727;727;727;727	Kmt2d-201	Kmt2d-201	Histone-lysine N-methyltransferase;Histone-lysine N-methyltransferase 2D	PEELRLCPQPEEPYLSPQPEEPRLCPQPEEL	UID427
Kmt2d_Kmt2d-201_S1219_1	0.182819	0.263155	-0.922347	NaN	0.00647761	0.0699771	0.308943	NaN	NaN	NaN	NaN	NaN	NaN	NaN	NaN	NaN	NaN	NaN	NaN	NaN	NaN	NaN	NaN	NaN	NaN	NaN	NaN	NaN	NaN	NaN	NaN	NaN	S	___1	1219	Kmt2d-201;Kmt2d-001;A0A0A0MQ73;Q6PDK2	Kmt2d	1219;1219;1219;1219	Kmt2d-201	Kmt2d-201	Histone-lysine N-methyltransferase;Histone-lysine N-methyltransferase 2D	VSPARDEGSLRLCTDSLPETDDSLLCDTGTA	UID428
Kmt2d_Kmt2d-201_S1627_1	-0.127384	-0.152564	-0.0838597	0.0292761	-0.148737	-0.523318	-0.202257	-0.121377	-0.411886	-0.0795085	-0.345748	-0.0385396	0.0847447	NaN	NaN	NaN	NaN	NaN	NaN	-0.147905	-0.03934	-0.0853131	-0.260428	-0.148097	-0.665157	NaN	NaN	NaN	NaN	NaN	NaN	-0.514635	S	___1	1627	Kmt2d-201;Kmt2d-001;A0A0A0MQ73;Q6PDK2	Kmt2d	1627;1627;1627;1627	Kmt2d-201	Kmt2d-201	Histone-lysine N-methyltransferase;Histone-lysine N-methyltransferase 2D	GVEQMECEIKLEGPASPDVELGKEETEESKK	UID430
Kmt2d_Kmt2d-201_S3460_1	NaN	NaN	NaN	NaN	NaN	NaN	NaN	NaN	NaN	NaN	NaN	NaN	NaN	NaN	NaN	0.253989	0.0318186	NaN	NaN	-0.699911	NaN	NaN	NaN	NaN	NaN	NaN	NaN	-0.479955	-0.318632	NaN	NaN	-0.347582	S	___1	3460	Kmt2d-201;Kmt2d-001;A0A0A0MQ73;Q6PDK2	Kmt2d	3460;3460;3460;3460	Kmt2d-201	Kmt2d-201	Histone-lysine N-methyltransferase;Histone-lysine N-methyltransferase 2D	PGMNRQQVSLLAQRLSGGSGSDLQNHVAPGS	UID431
Kmt2d_Kmt2d-201_S3463_1	NaN	NaN	NaN	NaN	NaN	NaN	NaN	NaN	NaN	-0.351535	NaN	NaN	NaN	NaN	NaN	NaN	NaN	NaN	NaN	NaN	NaN	0.204892	NaN	NaN	NaN	NaN	NaN	NaN	NaN	NaN	NaN	NaN	S	___1	3463	Kmt2d-201;Kmt2d-001;A0A0A0MQ73;Q6PDK2	Kmt2d	3463;3463;3463;3463	Kmt2d-201	Kmt2d-201	Histone-lysine N-methyltransferase;Histone-lysine N-methyltransferase 2D	NRQQVSLLAQRLSGGSGSDLQNHVAPGSGQE	UID432
Kmt2d_Kmt2d-201_S1562_1	-0.00391499	-0.243967	-0.0440921	-0.372599	0.134221	-0.302849	0.0482362	-0.168739	NaN	NaN	NaN	NaN	NaN	NaN	NaN	NaN	NaN	NaN	NaN	NaN	NaN	NaN	NaN	NaN	NaN	NaN	NaN	NaN	NaN	NaN	NaN	NaN	S	___1	1562	Kmt2d-201;Kmt2d-001;A0A0A0MQ73;Q6PDK2	Kmt2d	1562;1562;1562;1562	Kmt2d-201	Kmt2d-201	Histone-lysine N-methyltransferase;Histone-lysine N-methyltransferase 2D	WLTETGMAVLRNLTMSPLHKRRQRRGRLGLP	UID433
Kmt2d_Kmt2d-201_S3122_1	NaN	NaN	NaN	NaN	NaN	NaN	NaN	NaN	NaN	NaN	NaN	-0.17467	NaN	NaN	NaN	NaN	NaN	NaN	NaN	NaN	NaN	NaN	NaN	0.00963388	NaN	NaN	NaN	NaN	NaN	NaN	NaN	NaN	S	___1	3122	Kmt2d-201;Kmt2d-001;A0A0A0MQ73;Q6PDK2	Kmt2d	3122;3122;3122;3122	Kmt2d-201	Kmt2d-201	Histone-lysine N-methyltransferase;Histone-lysine N-methyltransferase 2D	LPEVKPKVEEGGRHPSPCQFTINTPKVEPAP	UID434
Kmt2d_Kmt2d-201_S2597_1	-0.39741	-0.344154	-0.214324	-0.398018	-0.330338	-0.101056	-0.362492	-0.483097	NaN	-0.142608	-0.0788988	0.548141	0.0652966	0.295135	-0.0363483	-0.0262051	0.0426443	NaN	0.028852	NaN	NaN	0.015783	-0.0336286	0.141694	0.0769695	-0.140953	-0.0246339	0.0060466	-0.0345888	NaN	-0.235739	NaN	S	___1	2597	Kmt2d-201;Kmt2d-001;A0A0A0MQ73;Q6PDK2	Kmt2d	2597;2597;2597;2597	Kmt2d-201	Kmt2d-201	Histone-lysine N-methyltransferase;Histone-lysine N-methyltransferase 2D	LPYLTHGASQRVGITSPVEKREDPGATMSSS	UID435
Kmt2d_Kmt2d-201_S2371_1	NaN	NaN	NaN	NaN	NaN	NaN	NaN	NaN	NaN	NaN	NaN	NaN	NaN	NaN	-0.192629	-0.922784	NaN	-0.909092	NaN	-0.693574	NaN	NaN	NaN	NaN	NaN	NaN	-0.0133197	-0.0427391	NaN	-0.419604	NaN	-0.222061	S	___1	2371	Kmt2d-201;Kmt2d-001;A0A0A0MQ73;Q6PDK2	Kmt2d	2371;2371;2371;2371	Kmt2d-201	Kmt2d-201	Histone-lysine N-methyltransferase;Histone-lysine N-methyltransferase 2D	PPRSLPSDPFSRVPASPQSQSSSQSPLTPRP	UID436
Kmt2d_Kmt2d-201_S4410_1	-0.016191	-0.17236	-0.0927248	-0.0701333	-0.0913101	-0.133448	0.0176369	0.213378	NaN	NaN	NaN	NaN	NaN	NaN	NaN	NaN	NaN	NaN	NaN	NaN	NaN	NaN	NaN	NaN	NaN	NaN	NaN	NaN	NaN	NaN	NaN	NaN	S	___1	4410	Kmt2d-201;Kmt2d-001;A0A0A0MQ73;Q6PDK2	Kmt2d	4410;4410;4410;4410	Kmt2d-201	Kmt2d-201	Histone-lysine N-methyltransferase;Histone-lysine N-methyltransferase 2D	PKPQGPALELPPGRVSPAAAQLADTFFGKGL	UID437
Prrc2c_S4R2J9_S2644_1	NaN	NaN	NaN	NaN	NaN	NaN	NaN	NaN	-0.00517408	0.123931	-0.0297648	0.0962619	-0.0747601	0.15056	NaN	-0.0927401	-0.076691	-0.0193459	0.0447438	NaN	0.0560286	0.123401	-0.0734995	0.0827026	-0.00987292	0.0318186	NaN	0.0844725	-0.0193751	-0.0314889	0.14965	NaN	S	___1	2644	S4R2J9;Prrc2c-005;Prrc2c-006;A0A0A0MQ79;Prrc2c-004;Q3TLH4-5;Q3TLH4;S4R294;Prrc2c-001;S4R209;Prrc2c-003;S4R2L9;Prrc2c-009	Prrc2c	2644;2644;2644;2644;2646;2646;2646;2646;2646;1367;1367;1155;1155	S4R2J9	S4R2J9	Protein PRRC2C	RSTTPTSSPFRATSTSPNSQSSKMNSVVYQK	UID438
Prrc2c_S4R2J9_S2210_1	0.197865	0.267955	1.27792	NaN	-1.1262	-0.606474	0.0460021	NaN	NaN	NaN	NaN	NaN	NaN	NaN	NaN	NaN	NaN	NaN	NaN	NaN	NaN	NaN	NaN	NaN	NaN	NaN	NaN	NaN	NaN	NaN	NaN	NaN	S	___1	2210	S4R2J9;Prrc2c-005;Prrc2c-006;A0A0A0MQ79;Prrc2c-004;Q3TLH4-5;Q3TLH4;S4R294;Prrc2c-001;S4R209;Prrc2c-003;S4R2L9;Prrc2c-009	Prrc2c	2210;2210;2210;2210;2212;2212;2212;2212;2212;928;928;721;721	S4R2J9	S4R2J9	Protein PRRC2C	SLTFKMESARKAWENSPNLREKGSPVTSTAP	UID439
Prrc2c_S4R2J9_S753_1	-0.0632132	0.108892	0.669934	-1.2514	-0.752899	-0.749038	-0.181788	-1.42891	0.32987	0.45038	0.176451	0.438186	0.480989	0.307778	0.274649	0.221196	0.528771	0.735436	0.37951	-0.0798287	0.1125	0.154842	0.0681893	0.172743	0.321235	-0.0465485	-0.0536884	0.230449	-0.0112826	0.40021	0.173767	0.206893	S	___1	753	S4R2J9;Prrc2c-005;Prrc2c-006;A0A0A0MQ79;Prrc2c-004;Q3TLH4-5;Q3TLH4;S4R294;Prrc2c-001	Prrc2c	753;753;753;753;755;755;755;755;755	S4R2J9	S4R2J9	Protein PRRC2C	MIPPKPLIRRDQMEGSPNSSESFEHIARSAR	UID440
Prrc2c_S4R2J9_S1213_1	0.520146	NaN	0.561888	0.0238941	0.449007	NaN	-0.502464	-0.0298974	NaN	NaN	NaN	NaN	NaN	NaN	NaN	NaN	NaN	NaN	NaN	NaN	NaN	NaN	NaN	NaN	NaN	NaN	NaN	NaN	NaN	NaN	NaN	NaN	S	___1	1213	S4R2J9;Prrc2c-005;Prrc2c-006;A0A0A0MQ79;Prrc2c-004;Q3TLH4-5;Q3TLH4;S4R294;Prrc2c-001	Prrc2c	1213;1213;1213;1213;1215;1215;1215;1215;1215	S4R2J9	S4R2J9	Protein PRRC2C	RTEHVPSGPLRQREESETRSESSDFEVVPKR	UID441
Prrc2c_S4R2J9_S1217_1	0.121281	0.463622	-0.00618795	NaN	0.0207689	0.296545	-0.0747145	NaN	NaN	NaN	NaN	NaN	NaN	NaN	NaN	NaN	NaN	NaN	NaN	NaN	NaN	NaN	NaN	NaN	NaN	NaN	NaN	NaN	NaN	NaN	NaN	NaN	S	___1	1217	S4R2J9;Prrc2c-005;Prrc2c-006;A0A0A0MQ79;Prrc2c-004;Q3TLH4-5;Q3TLH4;S4R294;Prrc2c-001	Prrc2c	1217;1217;1217;1217;1219;1219;1219;1219;1219	S4R2J9	S4R2J9	Protein PRRC2C	VPSGPLRQREESETRSESSDFEVVPKRRRQR	UID442
Prrc2c_S4R2J9_S1220_1	-0.600971	NaN	NaN	-0.351479	-0.090849	NaN	NaN	-1.07482	NaN	NaN	NaN	NaN	0.0103502	-0.24127	NaN	-0.284704	-0.126108	-0.499565	NaN	-0.491287	NaN	NaN	NaN	NaN	-0.118899	-0.219169	NaN	-0.35067	-0.0589689	-0.154731	NaN	-0.418273	S	___1	1220	S4R2J9;Prrc2c-005;Prrc2c-006;A0A0A0MQ79;Prrc2c-004;Q3TLH4-5;Q3TLH4;S4R294;Prrc2c-001	Prrc2c	1220;1220;1220;1220;1222;1222;1222;1222;1222	S4R2J9	S4R2J9	Protein PRRC2C	GPLRQREESETRSESSDFEVVPKRRRQRGSE	UID444
Prrc2c_S4R2J9_S849_1	-0.0753376	NaN	-0.19408	NaN	-0.0119807	NaN	0.317651	NaN	NaN	NaN	NaN	NaN	NaN	NaN	NaN	NaN	NaN	NaN	NaN	NaN	NaN	NaN	NaN	NaN	NaN	NaN	NaN	NaN	NaN	NaN	NaN	NaN	S	___1	849	S4R2J9;Prrc2c-005;Prrc2c-006;A0A0A0MQ79;Prrc2c-004;Q3TLH4-5;Q3TLH4;S4R294;Prrc2c-001	Prrc2c	849;849;849;849;851;851;851;851;851	S4R2J9	S4R2J9	Protein PRRC2C	DVARDSTETEEQKFLSRSLEDVKPRHVDTNT	UID445
Prrc2c_S4R2J9_S851_1	-0.132246	-0.169988	-0.0439582	-0.257856	-0.112818	0.0688771	-0.0129266	-0.0193312	0.115566	0.0312541	0.0110662	0.380397	0.102725	0.161694	-0.1922	-0.222582	-0.0664878	0.0965318	0.1137	-0.286234	0.213254	0.257856	0.0781998	0.187261	0.00460933	-0.041922	0.0223323	0.0863761	0.231187	-0.0910027	0.334797	-0.487642	S	___1	851	S4R2J9;Prrc2c-005;Prrc2c-006;A0A0A0MQ79;Prrc2c-004;Q3TLH4-5;Q3TLH4;S4R294;Prrc2c-001	Prrc2c	851;851;851;851;853;853;853;853;853	S4R2J9	S4R2J9	Protein PRRC2C	ARDSTETEEQKFLSRSLEDVKPRHVDTNTQS	UID446
Prrc2c_S4R2J9_S1963_1	0.0255958	-0.128456	0.0371714	-0.226696	0.345964	-0.164755	-0.273936	-0.730081	NaN	NaN	NaN	NaN	NaN	NaN	NaN	NaN	NaN	NaN	NaN	NaN	NaN	NaN	NaN	NaN	NaN	NaN	NaN	NaN	NaN	NaN	NaN	NaN	S	___1	1963	S4R2J9;Prrc2c-005;Prrc2c-006;A0A0A0MQ79;Prrc2c-004;Q3TLH4-5;Q3TLH4;S4R294;Prrc2c-001;S4R209;Prrc2c-003;S4R2L9;Prrc2c-009	Prrc2c	1963;1963;1963;1963;1965;1965;1965;1965;1965;681;681;539;539	S4R2J9	S4R2J9	Protein PRRC2C	APAVLNDISKKLGPISPPQPPSVSAWNKPLT	UID447
Prrc2c_S4R2J9_S100_1	NaN	NaN	NaN	NaN	NaN	NaN	NaN	NaN	NaN	NaN	NaN	0.308011	NaN	NaN	NaN	NaN	NaN	NaN	NaN	NaN	NaN	NaN	NaN	0.121015	NaN	NaN	NaN	NaN	NaN	NaN	NaN	NaN	S	___1	100	S4R2J9;Prrc2c-005;Prrc2c-006;A0A0A0MQ79;Prrc2c-004;Q3TLH4-5;Q3TLH4;S4R294;Prrc2c-001;S4R298;Prrc2c-011;S4R2E2;Prrc2c-008	Prrc2c	100;100;100;100;102;102;102;102;102;102;102;100;100	S4R2J9;S4R2E2	S4R2J9	Protein PRRC2C	ASKQEQHEEEKAPEVSPAQPKPGVAAPPEVA	UID450
Prrc2c_S4R2J9_S1234_1	0.917317	0.414027	0.174918	0.445515	0.717123	0.290778	0.289362	0.641361	NaN	NaN	NaN	NaN	NaN	NaN	NaN	NaN	NaN	NaN	NaN	NaN	NaN	NaN	NaN	NaN	NaN	NaN	NaN	NaN	NaN	NaN	NaN	NaN	S	___1	1234	S4R2J9;Prrc2c-005;Prrc2c-006;A0A0A0MQ79;Prrc2c-004;Q3TLH4-5;Q3TLH4;S4R294;Prrc2c-001	Prrc2c	1234;1234;1234;1234;1236;1236;1236;1236;1236	S4R2J9	S4R2J9	Protein PRRC2C	SSDFEVVPKRRRQRGSETDTDSEVHESASDK	UID451
Prrc2c_S4R2J9_S1514_1	0.52296	-0.663534	1.61636	NaN	-0.838693	-0.921691	-0.333189	NaN	-0.127652	-0.0617518	-0.0926478	0.091666	-0.0466081	-0.0536135	NaN	0.135009	0.11836	-0.0497556	0.0219061	0.226632	-0.0296617	0.0909888	0.186627	0.0866479	0.193078	0.243913	NaN	-0.0149077	-0.111025	-0.0505921	-0.157576	0.128161	S	___1	1514	S4R2J9;Prrc2c-005;Prrc2c-006;A0A0A0MQ79;Prrc2c-004;Q3TLH4-5;Q3TLH4;S4R294;Prrc2c-001;S4R209;Prrc2c-003;S4R2L9;Prrc2c-009	Prrc2c	1514;1514;1514;1514;1516;1516;1516;1516;1516;232;232;90;90	S4R2J9	S4R2J9	Protein PRRC2C	ESVLPPKREIAKRSFSSQRPGVDRQNRRGNN	UID452
Prrc2c_S4R2J9_S897_1	0.0901759	0.318346	0.226878	-0.452649	-0.142337	0.387583	0.179511	-0.277167	NaN	NaN	NaN	NaN	NaN	NaN	NaN	NaN	NaN	NaN	NaN	NaN	NaN	NaN	NaN	NaN	NaN	NaN	NaN	NaN	NaN	NaN	NaN	NaN	S	___1	897	S4R2J9;Prrc2c-005;Prrc2c-006;A0A0A0MQ79;Prrc2c-004;Q3TLH4-5;Q3TLH4;S4R294;Prrc2c-001	Prrc2c	897;897;897;897;899;899;899;899;899	S4R2J9	S4R2J9	Protein PRRC2C	EERISALESQPARKRSVSHGSNHAQNAEEQR	UID453
Prrc2c_S4R2J9_S899_1	-0.0313562	0.353097	0.350837	-0.281001	-0.233871	-0.523484	0.362554	-1.03342	NaN	0.354339	0.155749	0.349705	0.0596321	0.144046	0.0306892	0.307778	0.0930192	NaN	0.1503	-0.248845	NaN	0.221073	0.135009	0.291721	0.165944	0.170951	-0.23618	0.303342	0.0787465	NaN	0.103128	-0.141987	S	___1	899	S4R2J9;Prrc2c-005;Prrc2c-006;A0A0A0MQ79;Prrc2c-004;Q3TLH4-5;Q3TLH4;S4R294;Prrc2c-001	Prrc2c	899;899;899;899;901;901;901;901;901	S4R2J9	S4R2J9	Protein PRRC2C	RISALESQPARKRSVSHGSNHAQNAEEQRNE	UID454
Prrc2c_S4R2J9_S902_1	NaN	NaN	NaN	NaN	NaN	NaN	NaN	NaN	0.311154	NaN	NaN	NaN	NaN	NaN	NaN	NaN	NaN	0.463622	NaN	NaN	0.123004	NaN	NaN	NaN	NaN	NaN	NaN	NaN	NaN	0.226139	NaN	NaN	S	___1	902	S4R2J9;Prrc2c-005;Prrc2c-006;A0A0A0MQ79;Prrc2c-004;Q3TLH4-5;Q3TLH4;S4R294;Prrc2c-001	Prrc2c	902;902;902;902;904;904;904;904;904	S4R2J9	S4R2J9	Protein PRRC2C	ALESQPARKRSVSHGSNHAQNAEEQRNEPSV	UID455
Prrc2c_S4R2J9_S187_1	NaN	NaN	NaN	NaN	NaN	NaN	NaN	NaN	NaN	0.33308	-0.0175339	0.0153548	NaN	NaN	NaN	NaN	NaN	NaN	NaN	NaN	NaN	0.172616	-0.0790818	-0.0397997	NaN	NaN	NaN	NaN	NaN	NaN	NaN	NaN	S	___1	187	S4R2J9;Prrc2c-005;Prrc2c-006;A0A0A0MQ79;Prrc2c-004;Q3TLH4-5;Q3TLH4;S4R294;Prrc2c-001;S4R2E2;Prrc2c-008	Prrc2c	187;187;187;187;189;189;189;189;189;182;182	S4R2J9;S4R2E2	S4R2J9	Protein PRRC2C	PPNVACWRDGGKSAGSPSSDQDEKQLGQDES	UID457
Prrc2c_S4R2J9_S189_1	NaN	0.114367	-0.188299	0.0441843	NaN	0.355693	0.0468402	-0.368328	NaN	NaN	NaN	NaN	NaN	NaN	NaN	NaN	0.0893625	NaN	0.236217	NaN	NaN	NaN	NaN	NaN	NaN	NaN	NaN	NaN	-0.0687254	NaN	-0.0691492	NaN	S	___1	189	S4R2J9;Prrc2c-005;Prrc2c-006;A0A0A0MQ79;Prrc2c-004;Q3TLH4-5;Q3TLH4;S4R294;Prrc2c-001;S4R2E2;Prrc2c-008	Prrc2c	189;189;189;189;191;191;191;191;191;184;184	S4R2J9;S4R2E2	S4R2J9	Protein PRRC2C	NVACWRDGGKSAGSPSSDQDEKQLGQDESTA	UID458
Prrc2c_S4R2J9_S190_1	NaN	0.114367	-0.188299	0.0441843	NaN	0.355693	0.0468402	-0.368328	NaN	NaN	NaN	NaN	NaN	NaN	NaN	NaN	NaN	NaN	NaN	NaN	NaN	NaN	NaN	NaN	NaN	NaN	NaN	NaN	NaN	NaN	NaN	NaN	S	___1	190	S4R2J9;Prrc2c-005;Prrc2c-006;A0A0A0MQ79;Prrc2c-004;Q3TLH4-5;Q3TLH4;S4R294;Prrc2c-001;S4R2E2;Prrc2c-008	Prrc2c	190;190;190;190;192;192;192;192;192;185;185	S4R2J9;S4R2E2	S4R2J9	Protein PRRC2C	VACWRDGGKSAGSPSSDQDEKQLGQDESTAI	UID459
Prrc2c_S4R2J9_S1931_1	NaN	NaN	NaN	0.768925	NaN	NaN	NaN	0.869556	NaN	NaN	NaN	NaN	NaN	NaN	NaN	NaN	NaN	NaN	NaN	NaN	NaN	NaN	NaN	NaN	NaN	NaN	NaN	NaN	NaN	NaN	NaN	NaN	S	___1	1931	S4R2J9;Prrc2c-005;Prrc2c-006;A0A0A0MQ79;Prrc2c-004;Q3TLH4-5;Q3TLH4;S4R294;Prrc2c-001;S4R209;Prrc2c-003;S4R2L9;Prrc2c-009	Prrc2c	1931;1931;1931;1931;1933;1933;1933;1933;1933;649;649;507;507	S4R2J9	S4R2J9	Protein PRRC2C	SNGTDFVAAGKSMPTSQSHGSLTAELWDSKV	UID460
Prrc2c_S4R2J9_S1933_1	0.656359	0.209641	0.626112	0.710349	0.857583	-0.715581	-0.111757	0.474981	NaN	NaN	NaN	NaN	NaN	NaN	NaN	NaN	NaN	NaN	NaN	NaN	NaN	NaN	NaN	NaN	NaN	NaN	NaN	NaN	NaN	NaN	NaN	NaN	S	___1	1933	S4R2J9;Prrc2c-005;Prrc2c-006;A0A0A0MQ79;Prrc2c-004;Q3TLH4-5;Q3TLH4;S4R294;Prrc2c-001;S4R209;Prrc2c-003;S4R2L9;Prrc2c-009	Prrc2c	1933;1933;1933;1933;1935;1935;1935;1935;1935;651;651;509;509	S4R2J9	S4R2J9	Protein PRRC2C	GTDFVAAGKSMPTSQSHGSLTAELWDSKVAA	UID461
Prrc2c_S4R2J9_S387_1	NaN	NaN	NaN	NaN	NaN	NaN	NaN	NaN	NaN	0.584674	NaN	NaN	NaN	NaN	NaN	NaN	NaN	NaN	NaN	NaN	NaN	0.328722	NaN	NaN	NaN	NaN	NaN	NaN	NaN	NaN	NaN	NaN	S	___1	387	S4R2J9;Prrc2c-005;Prrc2c-006;A0A0A0MQ79;Prrc2c-004;Q3TLH4-5;Q3TLH4;S4R294;Prrc2c-001;S4R2E2;Prrc2c-008	Prrc2c	387;387;387;387;389;389;389;389;389;382;382	S4R2J9;S4R2E2	S4R2J9	Protein PRRC2C	TKSSSQIPAQPPVTKSPYGKGPPFNQERGPS	UID462
Prrc2c_S4R2J9_S839_1	0.144568	NaN	0.236829	NaN	-0.0650986	NaN	-0.119651	NaN	NaN	NaN	NaN	NaN	NaN	NaN	NaN	NaN	NaN	NaN	NaN	NaN	NaN	NaN	NaN	NaN	NaN	NaN	NaN	NaN	NaN	NaN	NaN	NaN	S	___1	839	S4R2J9;Prrc2c-005;Prrc2c-006;A0A0A0MQ79;Prrc2c-004;Q3TLH4-5;Q3TLH4;S4R294;Prrc2c-001	Prrc2c	839;839;839;839;841;841;841;841;841	S4R2J9	S4R2J9	Protein PRRC2C	HSQLETHSKTDVARDSTETEEQKFLSRSLED	UID464
Spata5_Spata5-009_S273_1	-0.244583	-0.55421	-2.06546	NaN	-0.186557	-0.32404	-1.61343	NaN	NaN	NaN	NaN	NaN	NaN	0.146655	NaN	NaN	0.10809	0.417812	NaN	-0.288699	NaN	NaN	NaN	NaN	NaN	-0.0076666	NaN	NaN	0.151599	0.113967	NaN	-0.0167455	S	___1	273	Spata5-009;A0A0G2JFY0;Spata5-002;A0A0A0MQ80;Spata5-001;Q3UMC0	Spata5	273;273;272;272;273;273	Spata5-009	Spata5-009	Spermatogenesis-associated protein 5	RTVNKAGEVLLDVTQSPRDGSGLGLEESTGL	UID465
Spata5_Spata5-009_S278_1	0.1644	NaN	-0.221707	NaN	0.0973411	NaN	-0.226189	NaN	NaN	NaN	NaN	NaN	NaN	NaN	NaN	NaN	NaN	NaN	NaN	NaN	NaN	NaN	NaN	NaN	NaN	NaN	NaN	NaN	NaN	NaN	NaN	NaN	S	___1	278	Spata5-009;A0A0G2JFY0;Spata5-002;A0A0A0MQ80;Spata5-001;Q3UMC0	Spata5	278;278;277;277;278;278	Spata5-009	Spata5-009	Spermatogenesis-associated protein 5	AGEVLLDVTQSPRDGSGLGLEESTGLKCSFD	UID466
Spata5_Spata5-009_S285_1	NaN	NaN	0.508429	-0.431987	NaN	NaN	0.168899	-0.783911	NaN	NaN	NaN	NaN	NaN	NaN	NaN	NaN	NaN	NaN	NaN	NaN	NaN	NaN	NaN	NaN	NaN	NaN	NaN	NaN	NaN	NaN	NaN	NaN	S	___1	285	Spata5-009;A0A0G2JFY0;Spata5-002;A0A0A0MQ80;Spata5-001;Q3UMC0	Spata5	285;285;284;284;285;285	Spata5-009	Spata5-009	Spermatogenesis-associated protein 5	VTQSPRDGSGLGLEESTGLKCSFDSSKEGNT	UID467
Spata5_Spata5-009_S18_1	-0.0698455	0.101381	0.0888201	-0.00463851	-0.242379	-0.606716	0.0661237	-0.172929	0.146004	0.307545	0.10675	0.499578	0.118626	0.661841	0.418784	0.305562	0.460795	0.288418	0.25181	-0.12945	-0.0708453	-0.0559062	-0.102372	0.445621	-0.0100327	0.228111	0.0160683	0.137766	0.133169	0.0130691	0.302641	-0.0858182	S	___1	18	Spata5-009;A0A0G2JFY0;Spata5-002;A0A0A0MQ80;Spata5-001;Q3UMC0	Spata5	18;18;18;18;18;18	Spata5-009	Spata5-009	Spermatogenesis-associated protein 5	SKKNRKRQKEGAEGASPSLSAAPSRSGTSTP	UID468
Pitpnc1_Pitpnc1|NM_145823|89820|Mus_S71_1	0.187514	0.0870554	-0.266125	0.0894982	-0.0570764	-0.276503	-0.596951	-0.0477261	-0.830947	0.0533895	-0.0556513	-0.98319	-0.119746	-0.0218923	-0.328544	0.1121	0.167743	-0.60654	-0.110215	-0.364069	-0.321603	0.00201835	-0.0971469	-0.204732	0.0648829	0.201759	0.244522	-0.0056665	0.20063	-0.0865381	-0.0297059	-0.312187	S	___1	71	Pitpnc1|NM_145823|89820|Mus;Pitpnc1-002;A0A0A0MQ88;Q8K4R4	Pitpnc1	71;276;276;299	Pitpnc1|NM_145823|89820|Mus	Pitpnc1|NM_145823|89820|Mus	Cytoplasmic phosphatidylinositol transfer protein 1	APEFLSIPKDRPRKKSAPETLTLPDPEKKAT	UID469
Pitpnc1_Pitpnc1|NM_145823|89820|Mus_S45_1	0.285225	0.208892	NaN	NaN	0.152508	-0.219774	NaN	NaN	NaN	NaN	NaN	NaN	NaN	NaN	NaN	NaN	NaN	NaN	NaN	NaN	NaN	NaN	NaN	NaN	NaN	NaN	NaN	NaN	NaN	NaN	NaN	NaN	S	___1	45	Pitpnc1|NM_145823|89820|Mus;Pitpnc1-002;A0A0A0MQ88;Q8K4R4	Pitpnc1	45;250;250;273	Pitpnc1|NM_145823|89820|Mus	Pitpnc1|NM_145823|89820|Mus	Cytoplasmic phosphatidylinositol transfer protein 1	ISSIALLPSSVRSAPSSAPSTPLSTDAPEFL	UID471
Arhgap12_S4R203_S238_1	NaN	-0.229467	-0.632249	NaN	NaN	0.211261	-0.372636	NaN	NaN	NaN	NaN	NaN	NaN	NaN	NaN	NaN	NaN	NaN	NaN	NaN	NaN	NaN	NaN	NaN	NaN	NaN	NaN	NaN	NaN	NaN	NaN	NaN	S	___1	238	S4R248;Arhgap12-008;Arhgap12-007;A0A0A0MQ95;Arhgap12-001;S4R221;Arhgap12-006;Q8C0D4;S4R1B0;Arhgap12-003;S4R203;Arhgap12-005;B2RUJ8;Arhgap12-002	Arhgap12	238;238;238;238;238;238;238;238;238;238;238;238;238;238	S4R248;S4R203	S4R203	Rho GTPase-activating protein 12	EQMRATTPPNQGRPDSPVYANLQELKISQSA	UID473
Arhgap12_S4R203_S308_1	NaN	NaN	0.374511	NaN	NaN	NaN	-0.124739	NaN	NaN	NaN	NaN	NaN	NaN	NaN	NaN	NaN	NaN	NaN	NaN	NaN	NaN	NaN	NaN	NaN	NaN	NaN	NaN	NaN	NaN	NaN	NaN	NaN	S	___1	308	S4R248;Arhgap12-008;Arhgap12-007;A0A0A0MQ95;S4R203;Arhgap12-005	Arhgap12	308;308;308;308;308;308	S4R248;S4R203	S4R203		PPRWARDVSTSRDFQSPGEQEWLKHVDDQGR	UID474
Arhgap12_S4R203_S163_1	NaN	NaN	NaN	NaN	NaN	NaN	NaN	NaN	NaN	NaN	NaN	NaN	NaN	NaN	-0.697149	NaN	NaN	NaN	NaN	NaN	NaN	NaN	NaN	NaN	NaN	NaN	-0.0258966	NaN	NaN	NaN	NaN	NaN	S	___1	163	S4R248;Arhgap12-008;Arhgap12-007;A0A0A0MQ95;Arhgap12-001;S4R221;Arhgap12-006;Q8C0D4;S4R1B0;Arhgap12-003;S4R2V0;Arhgap12-013;S4R203;Arhgap12-005;B2RUJ8;Arhgap12-002	Arhgap12	163;163;163;163;163;163;163;163;163;163;36;36;163;163;163;163	S4R248;S4R203	S4R203	Rho GTPase-activating protein 12	LDLTHNNGKFNSDSHSPKVSSQNRTRLFGHF	UID475
Arhgap12_S4R203_S211_1	NaN	-0.381235	NaN	-0.34485	NaN	-0.13223	NaN	-0.576648	NaN	-0.316259	NaN	NaN	NaN	NaN	NaN	NaN	NaN	NaN	0.156138	0.0450235	NaN	0.120086	NaN	NaN	NaN	NaN	NaN	NaN	NaN	NaN	0.107018	-0.165839	S	___1	211	S4R248;Arhgap12-008;Arhgap12-007;A0A0A0MQ95;Arhgap12-001;S4R221;Arhgap12-006;Q8C0D4;S4R1B0;Arhgap12-003;S4R2V0;Arhgap12-013;S4R203;Arhgap12-005;B2RUJ8;Arhgap12-002	Arhgap12	211;211;211;211;211;211;211;211;211;211;84;84;211;211;211;211	S4R248;S4R203	S4R203	Rho GTPase-activating protein 12	SCDSAGEGSERIQQDSESGDELSSSSTEQMR	UID476
Arhgap12_S4R203_S213_1	-0.270921	-0.104977	-0.32265	-0.3026	-0.0576169	0.171719	-0.254823	-0.322307	-0.22265	-0.00717357	0.0437644	-0.379827	-0.0650231	0.1149	0.0717627	-0.0393104	0.0874628	-0.207361	0.299362	0.169027	-0.011239	0.206893	0.0615688	-0.0966995	0.0579701	-0.0115734	0.0669503	0.16337	-0.0357714	-0.100933	0.0869197	-0.222229	S	___1	213	S4R248;Arhgap12-008;Arhgap12-007;A0A0A0MQ95;Arhgap12-001;S4R221;Arhgap12-006;Q8C0D4;S4R1B0;Arhgap12-003;S4R2V0;Arhgap12-013;S4R203;Arhgap12-005;B2RUJ8;Arhgap12-002	Arhgap12	213;213;213;213;213;213;213;213;213;213;86;86;213;213;213;213	S4R248;S4R203	S4R203	Rho GTPase-activating protein 12	DSAGEGSERIQQDSESGDELSSSSTEQMRAT	UID477
Arhgap12_S4R248_S397_1	-0.0721187	-0.236232	-0.0250302	NaN	-0.0880707	-0.102001	-0.473631	NaN	NaN	NaN	NaN	NaN	NaN	NaN	0.146916	NaN	0.139993	NaN	0.195474	NaN	NaN	NaN	NaN	NaN	NaN	NaN	0.1038	NaN	-0.0237097	NaN	-0.181673	NaN	S	___1	397	S4R248;Arhgap12-008;Arhgap12-007;A0A0A0MQ95;Arhgap12-001;S4R221;Arhgap12-006;Q8C0D4	Arhgap12	397;397;397;397;444;444;444;444	S4R248	S4R248	Rho GTPase-activating protein 12	KDSPTTTKLCLPENESPPTSSKHQDPGQEKY	UID478
Arhgap12_S4R203_S101_1	NaN	-0.448272	NaN	0.156138	NaN	-0.445932	NaN	-0.142226	NaN	NaN	NaN	NaN	NaN	NaN	NaN	NaN	NaN	NaN	NaN	NaN	NaN	NaN	NaN	NaN	NaN	NaN	NaN	NaN	NaN	NaN	NaN	NaN	S	___1	101	S4R248;Arhgap12-008;Arhgap12-007;A0A0A0MQ95;Arhgap12-001;S4R221;Arhgap12-006;Q8C0D4;S4R1B0;Arhgap12-003;S4R203;Arhgap12-005;B2RUJ8;Arhgap12-002	Arhgap12	101;101;101;101;101;101;101;101;101;101;101;101;101;101	S4R248;S4R203	S4R203	Rho GTPase-activating protein 12	PNNSMKTIQSMHLQRSTENVNKMPELSSFGK	UID479
Arhgap12_S4R203_S192_1	-0.19131	NaN	-1.6359	NaN	-0.233956	NaN	-1.80642	NaN	NaN	NaN	NaN	NaN	NaN	NaN	NaN	NaN	NaN	NaN	NaN	NaN	NaN	NaN	NaN	NaN	NaN	NaN	NaN	NaN	NaN	NaN	NaN	NaN	S	___1	192	S4R248;Arhgap12-008;Arhgap12-007;A0A0A0MQ95;Arhgap12-001;S4R221;Arhgap12-006;Q8C0D4;S4R1B0;Arhgap12-003;S4R2V0;Arhgap12-013;S4R203;Arhgap12-005;B2RUJ8;Arhgap12-002	Arhgap12	192;192;192;192;192;192;192;192;192;192;65;65;192;192;192;192	S4R248;S4R203	S4R203	Rho GTPase-activating protein 12	HFPGPEFLDIEKTSFSQEQSCDSAGEGSERI	UID481
Arhgap12_S4R203_S199_1	-0.252862	-0.457653	0.292193	-1.14503	-0.350743	0.614003	-0.309806	-1.12233	-0.107648	0.11929	0.0211954	-0.11062	0.0455827	0.224534	NaN	0.00690831	0.0356239	-0.327113	-0.0591191	0.130931	0.065848	0.131721	-0.0437352	0.178492	0.131326	0.112633	NaN	-0.024722	-0.0952038	-0.289228	-0.0839973	0.105812	S	___1	199	S4R248;Arhgap12-008;Arhgap12-007;A0A0A0MQ95;Arhgap12-001;S4R221;Arhgap12-006;Q8C0D4;S4R1B0;Arhgap12-003;S4R2V0;Arhgap12-013;S4R203;Arhgap12-005;B2RUJ8;Arhgap12-002	Arhgap12	199;199;199;199;199;199;199;199;199;199;72;72;199;199;199;199	S4R248;S4R203	S4R203	Rho GTPase-activating protein 12	LDIEKTSFSQEQSCDSAGEGSERIQQDSESG	UID482
Arhgap12_S4R203_S512_1	0.177599	-0.124078	0.102994	NaN	-0.101381	-0.0562061	-0.180136	NaN	-0.13714	-0.0878101	0.138159	-0.15502	-0.101443	0.0728604	NaN	-0.197534	NaN	NaN	NaN	-0.043081	-0.0401111	0.0265876	0.0172092	0.00561564	-0.0076666	-0.113895	NaN	-0.361898	0.157561	NaN	NaN	0.0316775	S	___1	512	S4R248;Arhgap12-008;Arhgap12-007;A0A0A0MQ95;Arhgap12-001;S4R221;Arhgap12-006;Q8C0D4;S4R203;Arhgap12-005;B2RUJ8;Arhgap12-002	Arhgap12	537;537;542;542;584;589;589;584;512;512;559;559	S4R248;S4R203	S4R203	Rho GTPase-activating protein 12	QVAEADEAAEEETPDSPGVEKHDKEKDQKEL	UID483
Nccrp1_Nccrp1-001_S68_1	NaN	NaN	-0.0493674	NaN	NaN	NaN	0.419863	NaN	NaN	NaN	NaN	NaN	NaN	NaN	NaN	NaN	NaN	NaN	NaN	NaN	NaN	NaN	NaN	NaN	NaN	NaN	NaN	NaN	NaN	NaN	NaN	NaN	S	___1	68	Nccrp1-001;A0A0A0MQ97;G3X9C2	Nccrp1	68;68;43	Nccrp1-001	Nccrp1-001	F-box only protein 50	HPQSPPPPPSPRSPTSPVTPELPQPNAPTEV	UID485
Jmjd1c_Jmjd1c-001_S1863_1	NaN	0.141433	-0.0370291	NaN	NaN	0.0313951	-0.316151	NaN	NaN	NaN	NaN	NaN	NaN	NaN	NaN	NaN	NaN	NaN	NaN	NaN	NaN	NaN	NaN	NaN	NaN	NaN	NaN	NaN	NaN	NaN	NaN	NaN	S	___1	1863	Jmjd1c-001;Jmjd1c-201;A0A0A0MQ98;Jmjd1c-009;G3UZM1;Q69ZK6;Jmjd1c-003;G3UZX8	Jmjd1c	1863;2043;2043;2044;2044;1863;158;158	Jmjd1c-001	Jmjd1c-001	Probable JmjC domain-containing histone demethylation protein 2C	EDGDQDASDSPNGSTSPPASQSNEQGSTLRD	UID487
Jmjd1c_Jmjd1c-001_S520_1	NaN	NaN	0.592158	NaN	NaN	NaN	-1.59061	NaN	NaN	NaN	NaN	NaN	NaN	NaN	NaN	NaN	NaN	NaN	NaN	NaN	NaN	NaN	NaN	NaN	NaN	NaN	NaN	NaN	NaN	NaN	NaN	NaN	S	___1	520	Jmjd1c-001;Jmjd1c-201;A0A0A0MQ98;Jmjd1c-009;G3UZM1;Q69ZK6;Jmjd1c-008;G3UYW3	Jmjd1c	520;701;701;701;701;520;414;414	Jmjd1c-001	Jmjd1c-001	Probable JmjC domain-containing histone demethylation protein 2C	FHPVPTRGSALETTKSPLIIDKNEHFTVYRD	UID493
Jmjd1c_Jmjd1c-001_S135_1	NaN	NaN	-0.253962	NaN	NaN	NaN	-0.100422	NaN	NaN	NaN	0.18409	-0.233362	-0.235246	NaN	-0.704841	NaN	NaN	NaN	-0.299241	-0.107881	NaN	NaN	0.0308304	-0.256856	-0.38069	NaN	-0.302707	NaN	NaN	NaN	0.62527	-0.360064	S	___1	135	Jmjd1c-001;Jmjd1c-201;A0A0A0MQ98;Jmjd1c-009;G3UZM1;Q69ZK6;Jmjd1c-008;G3UYW3	Jmjd1c	135;316;316;316;316;135;29;29	Jmjd1c-001	Jmjd1c-001	Probable JmjC domain-containing histone demethylation protein 2C	QQQQQRSIRPNKRKGSDSSIPDEEKMKEDKY	UID494
Jmjd1c_Jmjd1c-001_S471_1	-0.188529	-0.13367	-0.169453	-0.0444044	0.098689	0.361881	-0.0713151	-0.118993	0.0729976	0.015783	-0.0901885	-0.123874	0.297837	-0.106809	-0.0145141	0.19497	-0.0940946	-0.0495465	0.128953	0.280125	0.105142	0.0949116	0.0416635	-0.136157	-0.0730745	-0.062038	-0.0129412	0.172231	0.00259443	-0.657536	-0.0771324	-0.0752768	S	___1	471	Jmjd1c-001;Jmjd1c-201;A0A0A0MQ98;Jmjd1c-009;G3UZM1;Q69ZK6;Jmjd1c-008;G3UYW3	Jmjd1c	471;652;652;652;652;471;365;365	Jmjd1c-001	Jmjd1c-001	Probable JmjC domain-containing histone demethylation protein 2C	KSSSSPEVVKPKITHSPDSVKSKAAYGNSQA	UID497
Jmjd1c_Jmjd1c-001_S761_1	NaN	NaN	-0.104915	NaN	NaN	NaN	-0.190371	NaN	NaN	-0.224621	0.187261	-0.13649	NaN	NaN	0.0236102	NaN	0.1125	-0.0846244	NaN	NaN	NaN	0.0976109	0.383718	-0.245437	NaN	NaN	0.0243196	NaN	0.255682	-0.149809	NaN	NaN	S	___1	761	Jmjd1c-001;Jmjd1c-201;A0A0A0MQ98;Jmjd1c-009;G3UZM1;Q69ZK6;Jmjd1c-008;G3UYW3	Jmjd1c	761;942;942;942;942;761;655;655	Jmjd1c-001	Jmjd1c-001	Probable JmjC domain-containing histone demethylation protein 2C	PSSAEPHRPHKITVHSSPPLTKTLADHHKEE	UID498
Jmjd1c_Jmjd1c-001_S762_1	-0.241083	-0.287977	-0.448745	0.0173518	-0.390151	-0.37258	-0.576045	-0.207528	0.0965318	NaN	NaN	NaN	0.0258793	-0.0214383	0.000865329	-0.0375324	NaN	NaN	0.237931	0.126312	-0.0145141	NaN	NaN	NaN	-0.18218	-0.447466	-0.0110064	0.0411028	NaN	NaN	0.0896338	0.675726	S	___1	762	Jmjd1c-001;Jmjd1c-201;A0A0A0MQ98;Jmjd1c-009;G3UZM1;Q69ZK6;Jmjd1c-008;G3UYW3	Jmjd1c	762;943;943;943;943;762;656;656	Jmjd1c-001	Jmjd1c-001	Probable JmjC domain-containing histone demethylation protein 2C	SSAEPHRPHKITVHSSPPLTKTLADHHKEEL	UID499
Jmjd1c_Jmjd1c-001_S1309_1	NaN	NaN	NaN	0.915483	NaN	NaN	NaN	0.950394	NaN	NaN	NaN	NaN	NaN	NaN	NaN	NaN	NaN	NaN	NaN	NaN	NaN	NaN	NaN	NaN	NaN	NaN	NaN	NaN	NaN	NaN	NaN	NaN	S	___1	1309	Jmjd1c-001;Jmjd1c-201;A0A0A0MQ98;Jmjd1c-009;G3UZM1;Q69ZK6	Jmjd1c	1309;1490;1490;1490;1490;1309	Jmjd1c-001	Jmjd1c-001	Probable JmjC domain-containing histone demethylation protein 2C	KKHKAALAAAQFKNSSVSEAELNTVRNQTVA	UID503
Jmjd1c_Jmjd1c-001_S436_1	-0.315235	0.139862	-0.105691	0.130931	-0.213153	0.0892269	-0.0315921	0.00662125	NaN	NaN	NaN	0.134484	-0.427712	NaN	NaN	-0.0546021	-0.160024	-0.639265	NaN	NaN	NaN	NaN	NaN	-0.500953	-0.617521	NaN	NaN	-0.0580523	-0.145158	-0.210112	NaN	NaN	S	___1	436	Jmjd1c-001;Jmjd1c-201;A0A0A0MQ98;Jmjd1c-009;G3UZM1;Q69ZK6;Jmjd1c-008;G3UYW3	Jmjd1c	436;617;617;617;617;436;330;330	Jmjd1c-001	Jmjd1c-001	Probable JmjC domain-containing histone demethylation protein 2C	SLSAVSVTEDQLHKRSPPPETIKAKLTTSVD	UID504
Jmjd1c_Jmjd1c-001_S996_1	0.139208	0.250234	0.0862402	-0.0538082	0.0630887	0.209391	0.0901759	-0.0619326	NaN	NaN	NaN	NaN	-0.290092	NaN	NaN	NaN	NaN	NaN	NaN	NaN	NaN	NaN	NaN	NaN	0.0701145	NaN	NaN	NaN	NaN	NaN	NaN	NaN	S	___1	996	Jmjd1c-001;Jmjd1c-201;A0A0A0MQ98;Jmjd1c-009;G3UZM1;Q69ZK6	Jmjd1c	996;1177;1177;1177;1177;996	Jmjd1c-001	Jmjd1c-001	Probable JmjC domain-containing histone demethylation protein 2C	QSASHSVTTFRSDCRSPTHLTVSSTNALRSM	UID506
Jmjd1c_Jmjd1c-001_S1800_1	NaN	NaN	-0.111508	NaN	NaN	NaN	-0.217877	NaN	NaN	NaN	NaN	NaN	NaN	NaN	NaN	NaN	NaN	NaN	NaN	NaN	NaN	NaN	NaN	NaN	NaN	NaN	NaN	NaN	NaN	NaN	NaN	NaN	S	___1	1800	Jmjd1c-001;Jmjd1c-201;A0A0A0MQ98;Jmjd1c-009;G3UZM1;Q69ZK6;Jmjd1c-003;G3UZX8	Jmjd1c	1800;1980;1980;1981;1981;1800;95;95	Jmjd1c-001	Jmjd1c-001	Probable JmjC domain-containing histone demethylation protein 2C	QQQNSPQKSQTNGNSSPGSASTDSRLTPPES	UID508
Jmjd1c_Jmjd1c-001_S294_1	NaN	-0.169485	-0.12904	0.344942	NaN	0.0535284	0.273098	0.0716254	NaN	NaN	NaN	NaN	NaN	NaN	NaN	NaN	NaN	NaN	NaN	NaN	NaN	NaN	NaN	NaN	NaN	NaN	NaN	NaN	NaN	NaN	NaN	NaN	S	___1	294	Jmjd1c-001;Jmjd1c-201;A0A0A0MQ98;Jmjd1c-009;G3UZM1;Q69ZK6;Jmjd1c-008;G3UYW3	Jmjd1c	294;475;475;475;475;294;188;188	Jmjd1c-001	Jmjd1c-001	Probable JmjC domain-containing histone demethylation protein 2C	MTLRSSEQATVADHNSNDSVLQECNVENQRT	UID511
Jmjd1c_Jmjd1c-001_S297_1	0.14991	NaN	NaN	NaN	0.302407	NaN	NaN	NaN	NaN	NaN	NaN	NaN	NaN	NaN	NaN	NaN	NaN	NaN	NaN	NaN	NaN	NaN	NaN	NaN	NaN	NaN	NaN	NaN	NaN	NaN	NaN	NaN	S	___1	297	Jmjd1c-001;Jmjd1c-201;A0A0A0MQ98;Jmjd1c-009;G3UZM1;Q69ZK6;Jmjd1c-008;G3UYW3	Jmjd1c	297;478;478;478;478;297;191;191	Jmjd1c-001	Jmjd1c-001	Probable JmjC domain-containing histone demethylation protein 2C	RSSEQATVADHNSNDSVLQECNVENQRTVEL	UID512
Jmjd1c_Jmjd1c-001_S459_1	NaN	NaN	-0.228622	NaN	NaN	NaN	-0.180724	NaN	-0.0212918	NaN	-0.0773911	-0.122067	0.166715	-0.0476366	NaN	NaN	NaN	NaN	NaN	NaN	0.0695647	NaN	0.0418037	0.0460021	0.534759	-0.224789	NaN	NaN	NaN	NaN	NaN	NaN	S	___1	459	Jmjd1c-001;Jmjd1c-201;A0A0A0MQ98;Jmjd1c-009;G3UZM1;Q69ZK6;Jmjd1c-008;G3UYW3	Jmjd1c	459;640;640;640;640;459;353;353	Jmjd1c-001	Jmjd1c-001	Probable JmjC domain-containing histone demethylation protein 2C	AKLTTSVDTQKAKSSSSPEVVKPKITHSPDS	UID513
Jmjd1c_Jmjd1c-001_S460_1	-0.203153	-0.110651	-0.0745322	NaN	0.664119	-0.312151	-0.169501	NaN	-0.0799811	-0.223205	-0.574605	0.0409626	0.149389	0.156397	NaN	-0.359638	-0.527575	-0.563838	NaN	0.405012	-0.199537	-0.0618422	0.0427844	0.0913952	0.639417	-0.089866	NaN	0.064469	-0.0901424	-1.03419	NaN	0.172487	S	___1	460	Jmjd1c-001;Jmjd1c-201;A0A0A0MQ98;Jmjd1c-009;G3UZM1;Q69ZK6;Jmjd1c-008;G3UYW3	Jmjd1c	460;641;641;641;641;460;354;354	Jmjd1c-001	Jmjd1c-001	Probable JmjC domain-containing histone demethylation protein 2C	KLTTSVDTQKAKSSSSPEVVKPKITHSPDSV	UID514
Jmjd1c_Jmjd1c-001_S191_1	-0.0836915	0.282618	-0.573381	1.46498	0.525969	0.16543	0.283922	1.67861	NaN	NaN	NaN	NaN	NaN	NaN	NaN	NaN	NaN	NaN	NaN	NaN	NaN	NaN	NaN	NaN	NaN	NaN	NaN	NaN	NaN	NaN	NaN	NaN	S	___1	191	Jmjd1c-001;Jmjd1c-201;A0A0A0MQ98;Jmjd1c-009;G3UZM1;Q69ZK6;Jmjd1c-008;G3UYW3	Jmjd1c	191;372;372;372;372;191;85;85	Jmjd1c-001	Jmjd1c-001	Probable JmjC domain-containing histone demethylation protein 2C	AEKRLSMKRLRTDNASDASESSDAESSSKRV	UID515
Jmjd1c_Jmjd1c-001_S1784_1	-0.0328757	NaN	-0.0918019	0.156914	-0.0853436	NaN	-0.231566	0.0221902	NaN	NaN	NaN	NaN	NaN	NaN	NaN	NaN	NaN	NaN	NaN	NaN	NaN	NaN	NaN	NaN	NaN	NaN	NaN	NaN	NaN	NaN	NaN	NaN	S	___1	1784	Jmjd1c-001;Jmjd1c-201;A0A0A0MQ98;Jmjd1c-009;G3UZM1;Q69ZK6;Jmjd1c-003;G3UZX8	Jmjd1c	1784;1964;1964;1965;1965;1784;79;79	Jmjd1c-001	Jmjd1c-001	Probable JmjC domain-containing histone demethylation protein 2C	NVLHHSNKTSVSLPESQQQNSPQKSQTNGNS	UID519
Jmjd1c_Jmjd1c-001_S1789_1	0.100843	0.00690831	-0.16592	-0.0214089	-0.020882	-0.0885155	-0.290251	0.101919	0.0546401	0.0496307	-0.00508726	-0.0606079	-0.0222292	-0.103364	-0.174703	0.0560286	-0.149393	-0.139395	-0.0308845	0.133564	-0.0464144	0.00129788	0.00590291	0.032242	-0.0448658	-0.0689827	-0.324582	0.0333701	-0.0942024	-0.0681203	0.128689	0.277509	S	___1	1789	Jmjd1c-001;Jmjd1c-201;A0A0A0MQ98;Jmjd1c-009;G3UZM1;Q69ZK6;Jmjd1c-003;G3UZX8	Jmjd1c	1789;1969;1969;1970;1970;1789;84;84	Jmjd1c-001	Jmjd1c-001	Probable JmjC domain-containing histone demethylation protein 2C	SNKTSVSLPESQQQNSPQKSQTNGNSSPGSA	UID520
Jmjd1c_Jmjd1c-001_S869_1	NaN	-0.133638	NaN	-0.204117	NaN	-0.0402002	NaN	0.0697022	NaN	0.290896	NaN	NaN	NaN	NaN	NaN	NaN	NaN	NaN	NaN	NaN	NaN	0.475396	NaN	NaN	NaN	NaN	NaN	NaN	NaN	NaN	NaN	NaN	S	___1	869	Jmjd1c-001;Jmjd1c-201;A0A0A0MQ98;Jmjd1c-009;G3UZM1;Q69ZK6	Jmjd1c	869;1050;1050;1050;1050;869	Jmjd1c-001	Jmjd1c-001	Probable JmjC domain-containing histone demethylation protein 2C	GHEVERENYSRVVPSSSSPKSHAIKQDKDVD	UID521
Jmjd1c_Jmjd1c-001_S870_1	NaN	NaN	NaN	NaN	NaN	NaN	NaN	NaN	0.701948	NaN	0.0703893	0.0961269	NaN	NaN	NaN	-0.0617518	-0.149201	NaN	-0.0582326	NaN	0.819913	NaN	0.187894	-0.0723614	NaN	NaN	NaN	0.160662	-0.0312531	NaN	-0.0931555	NaN	S	___1	870	Jmjd1c-001;Jmjd1c-201;A0A0A0MQ98;Jmjd1c-009;G3UZM1;Q69ZK6	Jmjd1c	870;1051;1051;1051;1051;870	Jmjd1c-001	Jmjd1c-001	Probable JmjC domain-containing histone demethylation protein 2C	HEVERENYSRVVPSSSSPKSHAIKQDKDVDR	UID522
Jmjd1c_Jmjd1c-001_S871_1	NaN	NaN	NaN	NaN	NaN	NaN	NaN	NaN	NaN	NaN	NaN	NaN	NaN	NaN	NaN	NaN	NaN	-0.284054	NaN	NaN	NaN	NaN	NaN	NaN	NaN	NaN	NaN	NaN	NaN	-0.334789	NaN	NaN	S	___1	871	Jmjd1c-001;Jmjd1c-201;A0A0A0MQ98;Jmjd1c-009;G3UZM1;Q69ZK6	Jmjd1c	871;1052;1052;1052;1052;871	Jmjd1c-001	Jmjd1c-001	Probable JmjC domain-containing histone demethylation protein 2C	EVERENYSRVVPSSSSPKSHAIKQDKDVDRS	UID523
Swi5_Swi5-004_S26_1	0.0316775	0.207768	0.726831	-1.22634	-0.458882	-0.277149	0.131326	-0.831127	0.0387171	0.216486	NaN	NaN	NaN	-0.398456	NaN	NaN	NaN	NaN	NaN	NaN	-0.696213	0.304161	NaN	NaN	NaN	-0.0970389	NaN	NaN	NaN	NaN	NaN	NaN	S	___1	26	Swi5-004;Swi5-001;A0A0A0MQ99;Q8K3D3-2;V9GXX7;Swi5-005	Swi5	26;36;36;26;32;32	Swi5-004	Swi5-004	DNA repair protein SWI5 homolog	WGESEFSRLYHGGYRSPQRPFPMIDENNDVS	UID524
Mapkbp1_Mapkbp1-001_S756_1	NaN	NaN	NaN	NaN	NaN	NaN	NaN	NaN	NaN	NaN	NaN	NaN	NaN	NaN	NaN	NaN	NaN	NaN	NaN	0.065848	NaN	NaN	NaN	NaN	NaN	NaN	NaN	NaN	NaN	NaN	NaN	-0.179596	S	___1	756	Mapkbp1-001;A0A0A0MQA2;Q6NS57;Q6NS57-2	Mapkbp1	756;756;756;762	Mapkbp1-001	Mapkbp1-001	Mitogen-activated protein kinase-binding protein 1	ELRQRQRGIKQQGPTSPQRASGAKQHHAPVV	UID525
Tuba4a;Tuba1b;Tuba3a;Tuba1a_Tuba1b-001_S287_1	1.29889	0.95561	-0.367546	NaN	1.34801	0.617581	0.15782	0.300768	NaN	NaN	NaN	NaN	NaN	NaN	NaN	NaN	NaN	NaN	NaN	NaN	NaN	NaN	NaN	NaN	NaN	NaN	NaN	NaN	NaN	NaN	NaN	NaN	S	___1	287	Tuba4a-001;Tuba4a-002;A0A0A0MQA5;P68368;Tuba1b-001;P05213;Tuba3b-001;Tuba3a-001;P05214;Tuba1a-001;P68369	Tuba4a;Tuba1b;Tuba3a;Tuba1a	287;316;316;287;287;287;287;287;287;287;287	Tuba4a-001;Tuba1b-001;Tuba3b-001;Tuba1a-001	Tuba1b-001	Tubulin alpha-4A chain;Tubulin alpha-1B chain;Tubulin alpha-3 chain;Tubulin alpha-1A chain	YAPVISAEKAYHEQLSVAEITNACFEPANQM	UID526
Tuba4a;Tuba1b;Tuba3a;Tuba1a;Tuba1c_Tuba1b-001_S277_1	NaN	0.734482	NaN	NaN	NaN	0.871292	NaN	NaN	NaN	NaN	NaN	NaN	NaN	NaN	NaN	NaN	NaN	NaN	NaN	NaN	NaN	NaN	NaN	NaN	NaN	NaN	NaN	NaN	NaN	NaN	NaN	NaN	S	___1	277	Tuba4a-001;Tuba4a-002;A0A0A0MQA5;P68368;Tuba1b-001;P05213;Tuba3b-001;Tuba3a-001;P05214;Tuba1a-001;P68369;Tuba1c-201;P68373	Tuba4a;Tuba1b;Tuba3a;Tuba1a;Tuba1c	277;306;306;277;277;277;277;277;277;277;277;277;277	Tuba4a-001;Tuba1b-001;Tuba3b-001;Tuba1a-001;Tuba1c-201	Tuba1b-001	Tubulin alpha-4A chain;Tubulin alpha-1B chain;Tubulin alpha-3 chain;Tubulin alpha-1A chain;Tubulin alpha-1C chain	YPRIHFPLATYAPVISAEKAYHEQLSVAEIT;YPRIHFPLATYAPVISAEKAYHEQLTVAEIT	UID527
Tuba4a;Tuba1b;Tuba1c;Tuba8_Tuba1b-001_S232_1	-0.310898	-0.0139459	NaN	NaN	0.0437644	0.0976109	NaN	NaN	NaN	NaN	NaN	NaN	NaN	NaN	NaN	NaN	NaN	NaN	NaN	NaN	NaN	NaN	NaN	NaN	NaN	NaN	NaN	NaN	NaN	NaN	NaN	NaN	S	___1	232	Tuba4a-001;Tuba4a-002;A0A0A0MQA5;P68368;Tuba1b-001;P05213;Tuba1c-201;P68373;Tuba8-001;Q9JJZ2	Tuba4a;Tuba1b;Tuba1c;Tuba8	232;261;261;232;232;232;232;232;232;232	Tuba4a-001;Tuba1b-001;Tuba1c-201;Tuba8-001	Tuba1b-001	Tubulin alpha-4A chain;Tubulin alpha-1B chain;Tubulin alpha-1C chain;Tubulin alpha-8 chain	LDIERPTYTNLNRLISQIVSSITASLRFDGA	UID528
Tuba4a;Tuba1b_Tuba1b-001_S340_1	0.108223	0.110764	-0.0501887	0.371057	0.105008	0.0172092	-0.0164391	0.185359	NaN	NaN	NaN	NaN	NaN	NaN	NaN	NaN	NaN	NaN	NaN	NaN	NaN	NaN	NaN	NaN	NaN	NaN	NaN	NaN	NaN	NaN	NaN	NaN	S	___1	340	Tuba4a-001;Tuba4a-002;A0A0A0MQA5;P68368;Tuba1b-001;P05213	Tuba4a;Tuba1b	340;369;369;340;340;340	Tuba4a-001;Tuba1b-001	Tuba1b-001	Tubulin alpha-4A chain;Tubulin alpha-1B chain	PKDVNAAIAAIKTKRSIQFVDWCPTGFKVGI;PKDVNAAIATIKTKRSIQFVDWCPTGFKVGI	UID529
Tuba4a_Tuba4a-001_S48_1	0.405992	0.0585242	NaN	0.215492	0.499068	0.00934718	NaN	0.00388999	NaN	NaN	NaN	NaN	NaN	NaN	NaN	NaN	NaN	NaN	NaN	NaN	NaN	NaN	NaN	NaN	NaN	NaN	NaN	NaN	NaN	NaN	NaN	NaN	S	___1	48	Tuba4a-001;Tuba4a-002;A0A0A0MQA5;P68368;Tuba4a-008;A0A087WQS4;Tuba4a-004;A0A087WRB4;Tuba4a-007;A0A087WSB0;Tuba4a-006;A0A087WSL5;Tuba4a-003;A0A087WS35	Tuba4a	48;77;77;48;41;41;33;33;33;33;33;33;47;47	Tuba4a-001	Tuba4a-001	Tubulin alpha-4A chain	DGQMPSDKTIGGGDDSFTTFFCETGAGKHVP	UID530
Usp44_Usp44-001_S237_1	-0.20083	NaN	-0.325033	-0.717193	-0.26074	NaN	-0.0101925	0.09815	NaN	NaN	NaN	NaN	NaN	NaN	NaN	NaN	NaN	NaN	NaN	NaN	NaN	NaN	NaN	NaN	NaN	NaN	NaN	NaN	NaN	NaN	NaN	NaN	S	___1	237	Usp44-001;A0A0A0MQB2;Usp44-003;Q8C2S0	Usp44	237;237;237;237	Usp44-001	Usp44-001	Ubiquitin carboxyl-terminal hydrolase 44	TIEIVPVRAPPPPPASPAKDKAALPTSEDRT	UID531
Plekhg5_Plekhg5-002_S294_1	0.345396	NaN	NaN	NaN	-1.15817	NaN	NaN	NaN	NaN	NaN	NaN	NaN	NaN	NaN	NaN	NaN	NaN	NaN	NaN	NaN	NaN	NaN	NaN	NaN	NaN	NaN	NaN	NaN	NaN	NaN	NaN	NaN	S	___1	294	Plekhg5-002;A0A0A0MQC2;Plekhg5-003;B1AS67;Plekhg5-004;Plekhg5-001;Q66T02-2;Q66T02	Plekhg5	294;294;313;313;326;326;326;326	Plekhg5-002	Plekhg5-002	Pleckstrin homology domain-containing family G member 5	WKNRAASRFSGFFSSSPSTSAFSREVDKMEQ	UID532
Plekhg5_Plekhg5-002_S906_1	0.160791	-0.541933	-0.294226	-0.367211	0.434882	-0.318434	-0.0471744	-0.136363	NaN	NaN	NaN	NaN	NaN	NaN	NaN	NaN	NaN	NaN	NaN	-0.129671	NaN	NaN	NaN	NaN	NaN	NaN	NaN	NaN	NaN	NaN	NaN	-0.313136	S	___1	906	Plekhg5-002;A0A0A0MQC2;Plekhg5-003;B1AS67;Plekhg5-004;Plekhg5-001;Q66T02-2;Q66T02	Plekhg5	906;906;925;925;938;938;938;938	Plekhg5-002	Plekhg5-002	Pleckstrin homology domain-containing family G member 5	PVQLLPRPPRLLKSKSEASLLQLLSGTPAAR	UID533
Plekhg5_Plekhg5-002_S909_1	NaN	NaN	NaN	-0.368328	NaN	NaN	NaN	-0.146915	NaN	NaN	NaN	NaN	1.01364	0.880333	NaN	0.183074	NaN	NaN	1.6628	NaN	NaN	NaN	NaN	NaN	0.942233	0.560324	NaN	1.07073	NaN	NaN	2.15368	NaN	S	___1	909	Plekhg5-002;A0A0A0MQC2;Plekhg5-003;B1AS67;Plekhg5-004;Plekhg5-001;Q66T02-2;Q66T02	Plekhg5	909;909;928;928;941;941;941;941	Plekhg5-002	Plekhg5-002	Pleckstrin homology domain-containing family G member 5	LLPRPPRLLKSKSEASLLQLLSGTPAARGVP	UID534
Plekhg5_Plekhg5-002_S904_1	NaN	NaN	NaN	-0.402111	NaN	NaN	NaN	-0.239515	NaN	NaN	NaN	NaN	NaN	NaN	NaN	NaN	NaN	NaN	NaN	NaN	NaN	NaN	NaN	NaN	NaN	NaN	NaN	NaN	NaN	NaN	NaN	NaN	S	___1	904	Plekhg5-002;A0A0A0MQC2;Plekhg5-003;B1AS67;Plekhg5-004;Plekhg5-001;Q66T02-2;Q66T02	Plekhg5	904;904;923;923;936;936;936;936	Plekhg5-002	Plekhg5-002	Pleckstrin homology domain-containing family G member 5	RTPVQLLPRPPRLLKSKSEASLLQLLSGTPA	UID535
Plekhg5_Plekhg5-002_S930_1	-0.00283043	-0.419025	-0.519673	NaN	0.289834	-0.47909	-0.309842	NaN	NaN	NaN	NaN	NaN	NaN	NaN	NaN	NaN	NaN	NaN	NaN	NaN	NaN	NaN	NaN	NaN	NaN	NaN	NaN	NaN	NaN	NaN	NaN	NaN	S	___1	930	Plekhg5-002;A0A0A0MQC2;Plekhg5-003;B1AS67;Plekhg5-004;Plekhg5-001;Q66T02-2;Q66T02	Plekhg5	930;930;949;949;962;962;962;962	Plekhg5-002	Plekhg5-002	Pleckstrin homology domain-containing family G member 5	SGTPAARGVPPAPSRSLSELCLISVAPGVRT	UID536
Plekhg5_Plekhg5-002_S932_1	0.338795	-0.37902	-0.224233	-0.232803	0.55817	-0.217055	0.0529723	-0.479492	NaN	NaN	NaN	NaN	NaN	NaN	NaN	NaN	NaN	NaN	NaN	NaN	NaN	NaN	NaN	NaN	NaN	NaN	NaN	NaN	NaN	NaN	NaN	NaN	S	___1	932	Plekhg5-002;A0A0A0MQC2;Plekhg5-003;B1AS67;Plekhg5-004;Plekhg5-001;Q66T02-2;Q66T02	Plekhg5	932;932;951;951;964;964;964;964	Plekhg5-002	Plekhg5-002	Pleckstrin homology domain-containing family G member 5	TPAARGVPPAPSRSLSELCLISVAPGVRTQR	UID537
Plekhg5_Plekhg5-002_S202_1	0.253868	-0.279722	-0.108394	0.0942361	0.590338	-0.0192873	0.22132	0.0216219	NaN	NaN	NaN	NaN	NaN	NaN	NaN	NaN	NaN	NaN	NaN	NaN	NaN	NaN	NaN	NaN	NaN	NaN	NaN	NaN	NaN	NaN	NaN	NaN	S	___1	202	Plekhg5-002;A0A0A0MQC2;Plekhg5-003;B1AS67;Plekhg5-004;Plekhg5-001;Q66T02-2;Q66T02	Plekhg5	202;202;221;221;234;234;234;234	Plekhg5-002	Plekhg5-002	Pleckstrin homology domain-containing family G member 5	DEGKVEQGVKDSKSLSLPALRPSGAGPPVSE	UID538
Mapt_Mapt-001_S193_1	NaN	NaN	-0.789312	0.578021	NaN	NaN	-0.411157	0.18053	NaN	-1.09302	NaN	NaN	NaN	NaN	NaN	NaN	NaN	NaN	NaN	NaN	NaN	-0.219975	NaN	NaN	NaN	NaN	NaN	NaN	NaN	NaN	NaN	NaN	S	___1	193	Mapt-001;Mapt-006;B1AQW2;Mapt-007;Mapt-002;A0A0A0MQC7;Mapt-003;A2A5Y6;P10637-4;P10637-6;P10637-3;P10637-5;P10637-2;P10637	Mapt	193;211;211;251;554;554;570;570;193;171;193;193;251;554	Mapt-001	Mapt-001	Microtubule-associated protein;Microtubule-associated protein tau	PVPMPDLKNVRSKIGSTENLKHQPGGGKVQI	UID539
Mapt_Mapt-001_S130_1	NaN	-0.275961	NaN	NaN	NaN	0.292075	NaN	NaN	NaN	NaN	NaN	NaN	NaN	NaN	NaN	NaN	NaN	NaN	NaN	NaN	NaN	NaN	NaN	NaN	NaN	NaN	NaN	NaN	NaN	NaN	NaN	NaN	S	___1	130	Mapt-001;Mapt-006;B1AQW2;Mapt-007;Mapt-002;A0A0A0MQC7;Mapt-003;A2A5Y6;P10637-4;P10637-6;P10637-3;P10637-5;P10637-2;P10637	Mapt	130;148;148;188;491;491;507;507;130;108;130;130;188;491	Mapt-001	Mapt-001	Microtubule-associated protein;Microtubule-associated protein tau	GSGEPPKSGERSGYSSPGSPGTPGSRSRTPS	UID540
Mapt_Mapt-001_S133_1	NaN	NaN	NaN	NaN	NaN	NaN	NaN	NaN	0.00575919	NaN	-0.106855	0.48388	NaN	0.917623	NaN	0.193709	NaN	0.482332	-0.186541	-0.260204	-0.0617971	NaN	0.132379	0.279412	NaN	1.18123	NaN	0.744247	NaN	0.459432	0.1396	-0.0636956	S	___1	133	Mapt-001;Mapt-006;B1AQW2;Mapt-007;Mapt-002;A0A0A0MQC7;Mapt-003;A2A5Y6;P10637-4;P10637-6;P10637-3;P10637-5;P10637-2;P10637	Mapt	133;151;151;191;494;494;510;510;133;111;133;133;191;494	Mapt-001	Mapt-001	Microtubule-associated protein;Microtubule-associated protein tau	EPPKSGERSGYSSPGSPGTPGSRSRTPSLPT	UID541
Mapt_Mapt-001_S331_1	-0.236283	-0.472049	-0.283106	NaN	-0.0657477	-0.0640123	-0.327855	NaN	NaN	NaN	NaN	NaN	NaN	NaN	-0.355996	NaN	NaN	NaN	NaN	NaN	NaN	NaN	NaN	NaN	NaN	NaN	0.0123541	NaN	NaN	NaN	NaN	NaN	S	___1	331	Mapt-001;Mapt-006;B1AQW2;Mapt-007;Mapt-002;A0A0A0MQC7;Mapt-003;A2A5Y6;P10637-4;P10637-6;P10637-3;P10637-5;P10637-2;P10637	Mapt	331;349;349;389;692;692;708;708;300;309;300;331;389;692	Mapt-001	Mapt-001	Microtubule-associated protein;Microtubule-associated protein tau	KTDHGAEIVYKSPVVSGDTSPRHLSNVSSTG	UID543
Mapt_Mapt-001_S335_1	NaN	NaN	NaN	NaN	NaN	NaN	NaN	NaN	NaN	NaN	NaN	NaN	NaN	0.592828	NaN	NaN	NaN	NaN	NaN	NaN	NaN	NaN	NaN	NaN	NaN	0.171719	NaN	NaN	NaN	NaN	NaN	NaN	S	___1	335	Mapt-001;Mapt-006;B1AQW2;Mapt-007;Mapt-002;A0A0A0MQC7;Mapt-003;A2A5Y6;P10637-4;P10637-6;P10637-3;P10637-5;P10637-2;P10637	Mapt	335;353;353;393;696;696;712;712;304;313;304;335;393;696	Mapt-001	Mapt-001	Microtubule-associated protein;Microtubule-associated protein tau	GAEIVYKSPVVSGDTSPRHLSNVSSTGSIDM	UID544
Shank3_Shank3-002_S300_1	-0.192497	NaN	NaN	NaN	0.201132	NaN	NaN	NaN	NaN	NaN	NaN	NaN	NaN	NaN	NaN	NaN	NaN	NaN	NaN	NaN	NaN	NaN	NaN	NaN	NaN	NaN	NaN	NaN	NaN	NaN	NaN	NaN	S	___1	300	Shank3-002;Shank3-201;Shank3-001;A0A0A0MQD5;Q4ACU6-2;Q4ACU6	Shank3	300;373;448;448;300;373	Shank3-002	Shank3-002	SH3 and multiple ankyrin repeat domains protein 3	LAGPSGLASPRPLQRSASDINLKGDQPAASP	UID546
Shank3_Shank3-002_S302_1	NaN	0.527471	NaN	NaN	NaN	0.255924	NaN	NaN	NaN	NaN	NaN	NaN	NaN	NaN	NaN	NaN	NaN	NaN	NaN	NaN	NaN	NaN	NaN	NaN	NaN	NaN	NaN	NaN	NaN	NaN	NaN	NaN	S	___1	302	Shank3-002;Shank3-201;Shank3-001;A0A0A0MQD5;Q4ACU6-2;Q4ACU6	Shank3	302;375;450;450;302;375	Shank3-002	Shank3-002	SH3 and multiple ankyrin repeat domains protein 3	GPSGLASPRPLQRSASDINLKGDQPAASPGP	UID547
Ralgapa2_Ralgapa2-008_S491_1	NaN	NaN	0.0100636	NaN	NaN	NaN	3.05106	NaN	NaN	NaN	NaN	NaN	NaN	NaN	NaN	NaN	NaN	NaN	NaN	NaN	NaN	NaN	NaN	NaN	NaN	NaN	NaN	NaN	NaN	NaN	NaN	NaN	S	___1	491	Ralgapa2-008;F7CGP0;Ralgapa2-007;Ralgapa2-001;A0A0A0MQD7;A3KGS3-2;A3KGS3	Ralgapa2	491;491;820;858;858;820;820	Ralgapa2-008	Ralgapa2-008	Ral GTPase-activating protein subunit alpha-2	THEHEGITMLVRRSSSPAELELKDDLQQAHG	UID550
Ralgapa2_Ralgapa2-008_S436_1	-0.0706786	NaN	0.274769	-0.554337	0.454492	NaN	0.016639	0.361207	NaN	NaN	NaN	NaN	NaN	NaN	NaN	NaN	NaN	NaN	NaN	NaN	NaN	NaN	NaN	NaN	NaN	NaN	NaN	NaN	NaN	NaN	NaN	NaN	S	___1	436	Ralgapa2-008;F7CGP0;Ralgapa2-007;Ralgapa2-001;A0A0A0MQD7;A3KGS3-2;A3KGS3	Ralgapa2	436;436;765;765;765;765;765	Ralgapa2-008	Ralgapa2-008	Ral GTPase-activating protein subunit alpha-2	CDYLVVGQQQVPRSSSTSDITERLYSDSSQG	UID551
Ralgapa2_Ralgapa2-008_S157_1	0.000432815	0.0786098	-0.230194	-0.641851	0.0732718	0.308128	0.0335111	-0.576132	NaN	NaN	NaN	NaN	NaN	NaN	NaN	NaN	NaN	NaN	NaN	NaN	NaN	NaN	NaN	NaN	NaN	NaN	NaN	NaN	NaN	NaN	NaN	NaN	S	___1	157	Ralgapa2-008;F7CGP0;Ralgapa2-007;Ralgapa2-001;A0A0A0MQD7;A3KGS3-2;A3KGS3	Ralgapa2	157;157;486;486;486;486;486	Ralgapa2-008	Ralgapa2-008	Ral GTPase-activating protein subunit alpha-2	ESSGHKRSSSWGRTYSFTSAMSRGCVTEEDN	UID552
Ralgps1_Ralgps1-001_S280_1	-0.45338	0.00201835	-0.37159	NaN	0.348572	1.05714	0.596172	NaN	NaN	NaN	NaN	NaN	NaN	NaN	NaN	NaN	NaN	NaN	NaN	NaN	NaN	NaN	NaN	NaN	NaN	NaN	NaN	NaN	NaN	NaN	NaN	NaN	S	___1	280	Ralgps1-001;Ralgps1-005;Ralgps1-004;A0A0A0MQE4;Ralgps1-002;A2AR50-2;A2AR50-3;A2AR50	Ralgps1	280;297;297;297;297;280;297;297	Ralgps1-001	Ralgps1-001	Ras-specific guanine nucleotide-releasing factor RalGPS1	LSLRIEPGSSSPRLVSSKEDLAGPSAGSSSA	UID553
Ralgps1_Ralgps1-001_S281_1	-0.204782	0.00201835	-0.37159	NaN	0.509138	1.05714	0.596172	NaN	NaN	NaN	NaN	NaN	NaN	NaN	NaN	NaN	NaN	NaN	NaN	NaN	NaN	NaN	NaN	NaN	NaN	NaN	NaN	NaN	NaN	NaN	NaN	NaN	S	___1	281	Ralgps1-001;Ralgps1-005;Ralgps1-004;A0A0A0MQE4;Ralgps1-002;A2AR50-2;A2AR50-3;A2AR50	Ralgps1	281;298;298;298;298;281;298;298	Ralgps1-001	Ralgps1-001	Ras-specific guanine nucleotide-releasing factor RalGPS1	SLRIEPGSSSPRLVSSKEDLAGPSAGSSSAR	UID554
Camsap1_Camsap1-001_S1069_1	-0.211214	0.0423642	-0.0926939	0.0941009	-0.189993	0.311619	-0.147474	0.0319598	NaN	NaN	NaN	NaN	-0.374991	NaN	NaN	NaN	NaN	NaN	NaN	NaN	NaN	NaN	NaN	NaN	0.191689	NaN	NaN	NaN	NaN	NaN	NaN	NaN	S	___1	1069	Camsap1-001;A0A0A0MQE5;Camsap1-202;Camsap1-201;A2AHC3	Camsap1	1069;1069;1069;1069;1069	Camsap1-001	Camsap1-001	Calmodulin-regulated spectrin-associated protein 1	QDQKIKAPVHFVEPLSPTGVPGHRKPPRLGQ	UID555
Camsap1_Camsap1-001_S415_1	NaN	-1.85632	NaN	NaN	NaN	-2.56422	NaN	NaN	NaN	NaN	NaN	NaN	NaN	NaN	NaN	NaN	NaN	NaN	NaN	NaN	NaN	NaN	NaN	NaN	NaN	NaN	NaN	NaN	NaN	NaN	NaN	NaN	S	___1	415	Camsap1-001;A0A0A0MQE5;Camsap1-202;Camsap1-201;A2AHC3;Camsap1-002;A2AHC4;A2AHC3-2	Camsap1	415;415;415;415;415;435;435;435	Camsap1-001	Camsap1-001	Calmodulin-regulated spectrin-associated protein 1	HSEEPECLGKGASTFSPSHPLLPLRQKQQKV	UID557
Camsap1_Camsap1-001_S823_1	NaN	NaN	NaN	NaN	NaN	NaN	NaN	NaN	NaN	NaN	NaN	NaN	NaN	NaN	NaN	NaN	NaN	NaN	-0.440557	NaN	NaN	NaN	NaN	NaN	NaN	NaN	NaN	NaN	NaN	NaN	0.695905	NaN	S	___1	823	Camsap1-001;A0A0A0MQE5;Camsap1-202;Camsap1-201;A2AHC3;Camsap1-002;A2AHC4;A2AHC3-2	Camsap1	823;823;823;823;823;843;843;843	Camsap1-001	Camsap1-001	Calmodulin-regulated spectrin-associated protein 1	VKMTSFAERKLQRLNSCETKSSTSSSQKTTP	UID558
Camsap1_Camsap1-001_S469_1	0.106482	NaN	NaN	NaN	0.199876	NaN	NaN	NaN	NaN	NaN	NaN	NaN	NaN	NaN	NaN	NaN	NaN	NaN	NaN	NaN	NaN	NaN	NaN	NaN	NaN	NaN	NaN	NaN	NaN	NaN	NaN	NaN	S	___1	469	Camsap1-001;A0A0A0MQE5;Camsap1-202;Camsap1-201;A2AHC3;Camsap1-002;A2AHC4;A2AHC3-2	Camsap1	469;469;469;469;469;489;489;489	Camsap1-001	Camsap1-001	Calmodulin-regulated spectrin-associated protein 1	RGAIGAWPDKKNRPVSQPTSFALHHAASCDV	UID559
Camsap1_Camsap1-001_S734_1	-0.131392	-0.00316296	NaN	NaN	0.051024	-0.00898711	NaN	NaN	NaN	NaN	NaN	NaN	NaN	NaN	NaN	NaN	NaN	NaN	NaN	NaN	NaN	NaN	NaN	NaN	NaN	NaN	NaN	NaN	NaN	NaN	NaN	NaN	S	___1	734	Camsap1-001;A0A0A0MQE5;Camsap1-202;Camsap1-201;A2AHC3;Camsap1-002;A2AHC4;A2AHC3-2	Camsap1	734;734;734;734;734;754;754;754	Camsap1-001	Camsap1-001	Calmodulin-regulated spectrin-associated protein 1	PSSHDSEPWTILRQDSDSDVVDVEDTEQDFI	UID560
Camsap1_Camsap1-001_S1133_1	-0.0824689	-0.061255	-0.105023	NaN	0.236829	-0.133353	-0.164205	NaN	0.16723	0.380286	-0.067712	-0.246567	-0.139665	-0.0485017	-0.314643	-0.178437	-0.316492	-0.0700272	-0.202721	0.0966667	-0.166584	-0.0293083	-0.22624	-0.0860172	-0.142831	-0.292899	-0.0471297	-0.300768	-0.366429	-0.0573916	-0.17718	0.45586	S	___1	1133	Camsap1-001;A0A0A0MQE5;Camsap1-202;Camsap1-201;A2AHC3	Camsap1	1133;1133;1133;1133;1133	Camsap1-001	Camsap1-001	Calmodulin-regulated spectrin-associated protein 1	TLPQSRSLPPSTHPRSPSDPGGELPEKCLFD	UID563
Camsap1_Camsap1-001_S1135_1	0.493852	NaN	-0.23243	0.028852	0.33411	NaN	-0.071967	-0.32572	NaN	NaN	NaN	NaN	NaN	NaN	NaN	NaN	NaN	NaN	-0.200482	NaN	NaN	NaN	NaN	NaN	NaN	NaN	NaN	NaN	NaN	NaN	0.0556121	NaN	S	___1	1135	Camsap1-001;A0A0A0MQE5;Camsap1-202;Camsap1-201;A2AHC3	Camsap1	1135;1135;1135;1135;1135	Camsap1-001	Camsap1-001	Calmodulin-regulated spectrin-associated protein 1	PQSRSLPPSTHPRSPSDPGGELPEKCLFDSY	UID564
Camsap1_Camsap1-001_S1353_1	NaN	NaN	NaN	NaN	NaN	NaN	NaN	NaN	NaN	NaN	NaN	NaN	NaN	-0.120279	NaN	0.0363276	-0.014383	NaN	NaN	0.413919	NaN	NaN	NaN	NaN	NaN	0.0455827	NaN	-0.204699	-0.190915	NaN	NaN	0.495593	S	___1	1353	Camsap1-001;A0A0A0MQE5;Camsap1-202;Camsap1-201;A2AHC3	Camsap1	1353;1353;1353;1353;1353	Camsap1-001	Camsap1-001	Calmodulin-regulated spectrin-associated protein 1	GLGKPKSKPKKPRPKSVHREESYSDSGTKCS	UID565
Camsap1_Camsap1-001_S550_1	-0.151843	0.44074	NaN	NaN	-0.374468	0.063641	NaN	NaN	NaN	NaN	NaN	NaN	NaN	NaN	NaN	NaN	NaN	NaN	NaN	NaN	NaN	NaN	NaN	NaN	NaN	NaN	NaN	NaN	NaN	NaN	NaN	NaN	S	___1	550	Camsap1-001;A0A0A0MQE5;Camsap1-202;Camsap1-201;A2AHC3;Camsap1-002;A2AHC4;A2AHC3-2	Camsap1	550;550;550;550;550;570;570;570	Camsap1-001	Camsap1-001	Calmodulin-regulated spectrin-associated protein 1	EDEDEELVAIIRTDVSPPSPQMPRTSPQAPG	UID566
Camsap1_Camsap1-001_S553_1	0.0413831	0.156526	-0.220984	-0.0247073	-0.0623091	-0.0658081	0.275126	0.0728604	-0.24006	-0.116723	-0.0413132	-0.0142664	-0.49419	-0.310075	4.43396	1.30071	-0.08916	-0.300182	-0.457772	-0.168901	-0.293253	-0.164626	0.00776951	0.210638	0.326767	0.121944	-0.904872	-0.196525	-0.31651	0.0366088	1.58775	0.608052	S	___1	553	Camsap1-001;A0A0A0MQE5;Camsap1-202;Camsap1-201;A2AHC3;Camsap1-002;A2AHC4;A2AHC3-2	Camsap1	553;553;553;553;553;573;573;573	Camsap1-001	Camsap1-001	Calmodulin-regulated spectrin-associated protein 1	DEELVAIIRTDVSPPSPQMPRTSPQAPGLVA	UID567
Camsap1_Camsap1-001_S560_1	-0.036585	0.119821	0.0193461	0.0594937	-0.00514517	0.0828389	0.126841	-0.208694	-0.159976	-0.100917	-0.0177091	-0.0598107	-0.288399	-0.155518	NaN	-0.188217	-0.0967612	-0.216468	-0.294703	0.0261627	-0.0732567	-0.222683	-0.105396	0.127501	-0.0452975	0.0536674	NaN	-0.496448	-0.168625	0.0117819	-0.207728	0.207643	S	___1	560	Camsap1-001;A0A0A0MQE5;Camsap1-202;Camsap1-201;A2AHC3;Camsap1-002;A2AHC4;A2AHC3-2	Camsap1	560;560;560;560;560;580;580;580	Camsap1-001	Camsap1-001	Calmodulin-regulated spectrin-associated protein 1	IRTDVSPPSPQMPRTSPQAPGLVASIRSPQR	UID568
Camsap1_Camsap1-001_S569_1	-0.277849	-0.138839	-0.00676763	NaN	-0.408761	-0.249908	0.42094	NaN	NaN	NaN	NaN	NaN	NaN	NaN	NaN	NaN	NaN	NaN	NaN	NaN	NaN	NaN	NaN	NaN	NaN	NaN	NaN	NaN	NaN	NaN	NaN	NaN	S	___1	569	Camsap1-001;A0A0A0MQE5;Camsap1-202;Camsap1-201;A2AHC3;Camsap1-002;A2AHC4;A2AHC3-2	Camsap1	569;569;569;569;569;589;589;589	Camsap1-001	Camsap1-001	Calmodulin-regulated spectrin-associated protein 1	PQMPRTSPQAPGLVASIRSPQRQADTLESKP	UID569
Camsap1_Camsap1-001_S572_1	0.219958	-0.0704211	NaN	NaN	0.142217	-0.189121	NaN	NaN	NaN	NaN	NaN	NaN	NaN	NaN	NaN	NaN	NaN	NaN	NaN	NaN	NaN	NaN	NaN	NaN	NaN	NaN	NaN	NaN	NaN	NaN	NaN	NaN	S	___1	572	Camsap1-001;A0A0A0MQE5;Camsap1-202;Camsap1-201;A2AHC3;Camsap1-002;A2AHC4;A2AHC3-2	Camsap1	572;572;572;572;572;592;592;592	Camsap1-001	Camsap1-001	Calmodulin-regulated spectrin-associated protein 1	PRTSPQAPGLVASIRSPQRQADTLESKPDSF	UID570
Camsap1_Camsap1-001_S718_1	-0.156659	0.0942361	NaN	-0.112537	-0.0707544	0.0993626	NaN	0.0888201	NaN	NaN	NaN	NaN	NaN	NaN	NaN	NaN	NaN	NaN	NaN	NaN	NaN	NaN	NaN	NaN	NaN	NaN	NaN	NaN	NaN	NaN	NaN	NaN	S	___1	718	Camsap1-001;A0A0A0MQE5;Camsap1-202;Camsap1-201;A2AHC3;Camsap1-002;A2AHC4;A2AHC3-2	Camsap1	718;718;718;718;718;738;738;738	Camsap1-001	Camsap1-001	Calmodulin-regulated spectrin-associated protein 1	GRAEEDEGRWYVGSQSPSSHDSEPWTILRQD	UID572
Arhgap21_B7ZCJ0_S1427_1	NaN	0.100305	-0.155052	NaN	NaN	0.018919	-0.193041	NaN	NaN	NaN	NaN	NaN	NaN	NaN	NaN	NaN	NaN	NaN	NaN	NaN	NaN	NaN	NaN	NaN	NaN	NaN	NaN	NaN	NaN	NaN	NaN	NaN	S	___1	1427	B7ZCJ0;Arhgap21-013;Arhgap21-001;A0A0A0MQE8;B7ZCJ1;Arhgap21-201;Arhgap21-012;Q6DFV3	Arhgap21	1427;1427;1431;1431;1437;1437;1437;1426	B7ZCJ0	B7ZCJ0	Rho GTPase-activating protein 21	SRKRKKPKEKAQPSSSEDELDSVFFKKENTE	UID575
Arhgap21_B7ZCJ0_S42_1	0.139339	0.387252	-0.0091903	0.171079	0.135272	0.187134	0.129745	0.148999	NaN	NaN	NaN	NaN	NaN	NaN	NaN	NaN	NaN	NaN	NaN	NaN	NaN	NaN	NaN	NaN	NaN	NaN	NaN	NaN	NaN	NaN	NaN	NaN	S	___1	42	B7ZCJ0;Arhgap21-013;Arhgap21-001;A0A0A0MQE8;B7ZCJ1;Arhgap21-201;Arhgap21-012;Q6DFV3;Arhgap21-004;A2BHQ2	Arhgap21	42;42;36;36;42;42;42;41;43;43	B7ZCJ0	B7ZCJ0	Rho GTPase-activating protein 21	EVSKNKDGKDQGEPVSPSEDEPFSWPGPKTV	UID576
Arhgap21_B7ZCJ0_S1876_1	NaN	NaN	NaN	NaN	NaN	NaN	NaN	NaN	-0.103488	-0.231583	-0.0790969	0.0878702	NaN	-0.0106575	0.0104934	-0.0465485	-0.187724	NaN	NaN	NaN	-0.120812	0.0601858	0.0719	0.0214797	NaN	-0.0536434	0.0518593	-0.107803	-0.205996	NaN	NaN	NaN	S	___1	1876	B7ZCJ0;Arhgap21-013;Arhgap21-001;A0A0A0MQE8;B7ZCJ1;Arhgap21-201;Arhgap21-012;Q6DFV3	Arhgap21	1876;1876;1880;1880;1886;1886;1886;1875	B7ZCJ0	B7ZCJ0	Rho GTPase-activating protein 21	QAESPSVLGTPISTHSPPSQQPEARVAATST	UID579
Arhgap21_B7ZCJ0_S610_1	-0.402188	NaN	0.482745	-0.587771	0.0398403	NaN	0.400101	-0.265691	NaN	NaN	NaN	NaN	NaN	NaN	NaN	NaN	NaN	NaN	NaN	NaN	NaN	NaN	NaN	NaN	NaN	NaN	NaN	NaN	NaN	NaN	NaN	NaN	S	___1	610	B7ZCJ0;Arhgap21-013;Arhgap21-001;A0A0A0MQE8;B7ZCJ1;Arhgap21-201;Arhgap21-012;Q6DFV3;G3UWM5;Arhgap21-005	Arhgap21	610;610;614;614;620;620;620;609;449;449	B7ZCJ0	B7ZCJ0	Rho GTPase-activating protein 21	TTTGVSLQRGIAQDRSPLVKVRSNSLKVPPP	UID580
Arhgap21_B7ZCJ0_S1729_1	-0.24214	0.612494	-0.543131	NaN	0.341986	-0.212099	0.110096	NaN	NaN	NaN	-0.554358	-0.258339	-0.403313	NaN	0.0126402	-0.0199454	0.00934718	0.0930192	0.0626743	0.0928839	NaN	NaN	-0.347362	-0.360731	-0.236759	NaN	-0.12904	-0.434052	-0.0292494	-0.149361	-0.391588	0.179511	S	___1	1729	B7ZCJ0;Arhgap21-013;Arhgap21-001;A0A0A0MQE8;B7ZCJ1;Arhgap21-201;Arhgap21-012;Q6DFV3	Arhgap21	1729;1729;1733;1733;1739;1739;1739;1728	B7ZCJ0	B7ZCJ0	Rho GTPase-activating protein 21	TPALAKMFDVMKKGKSTGSLLTPSRSESEKQ	UID581
Arhgap21_B7ZCJ0_S918_1	0.826925	0.416191	-0.139299	-0.0257497	0.376846	0.281194	-0.112412	-0.594138	-0.327602	-0.341939	-0.333443	-0.352271	-0.577229	-0.0987836	-0.0862623	0.0543624	-0.264114	NaN	-0.219539	0.513592	0.102994	-0.294332	-0.285917	-0.270156	-0.398132	-0.0651287	-0.173808	-0.326444	-0.349952	NaN	-0.55385	0.83754	S	___1	918	B7ZCJ0;Arhgap21-013;Arhgap21-001;A0A0A0MQE8;B7ZCJ1;Arhgap21-201;Arhgap21-012;Q6DFV3;G3UWM5;Arhgap21-005;G3UX38;Arhgap21-018	Arhgap21	918;918;922;922;928;928;928;917;757;757;32;32	B7ZCJ0	B7ZCJ0	Rho GTPase-activating protein 21	TDSQKSSEDSGSRKGSSSEVFSDAAREGWLQ	UID582
Arhgap21_B7ZCJ0_S919_1	NaN	NaN	NaN	NaN	NaN	NaN	NaN	NaN	0.177727	NaN	NaN	NaN	NaN	NaN	NaN	NaN	NaN	NaN	NaN	NaN	-0.0473832	NaN	NaN	NaN	NaN	NaN	NaN	NaN	NaN	NaN	NaN	NaN	S	___1	919	B7ZCJ0;Arhgap21-013;Arhgap21-001;A0A0A0MQE8;B7ZCJ1;Arhgap21-201;Arhgap21-012;Q6DFV3;G3UWM5;Arhgap21-005;G3UX38;Arhgap21-018	Arhgap21	919;919;923;923;929;929;929;918;758;758;33;33	B7ZCJ0	B7ZCJ0	Rho GTPase-activating protein 21	DSQKSSEDSGSRKGSSSEVFSDAAREGWLQF	UID583
Arhgap21_B7ZCJ0_S1109_1	-0.448469	NaN	NaN	NaN	-0.29168	NaN	NaN	NaN	NaN	NaN	NaN	NaN	NaN	NaN	NaN	NaN	NaN	NaN	NaN	NaN	NaN	NaN	NaN	NaN	NaN	NaN	NaN	NaN	NaN	NaN	NaN	NaN	S	___1	1109	B7ZCJ0;Arhgap21-013;Arhgap21-001;A0A0A0MQE8;B7ZCJ1;Arhgap21-201;Arhgap21-012;Q6DFV3;G3UWM5;Arhgap21-005;G3UX38;Arhgap21-018	Arhgap21	1109;1109;1113;1113;1119;1119;1119;1108;948;948;224;224	B7ZCJ0	B7ZCJ0	Rho GTPase-activating protein 21	PKEESERKLLSKDDTSPPKDKGTWRRGIPSI	UID586
Arhgap21_B7ZCJ0_S1592_1	NaN	NaN	NaN	NaN	NaN	NaN	NaN	NaN	NaN	NaN	NaN	NaN	NaN	NaN	-0.557731	NaN	NaN	NaN	NaN	NaN	NaN	NaN	NaN	NaN	NaN	NaN	0.109294	NaN	NaN	NaN	NaN	NaN	S	___1	1592	B7ZCJ0;Arhgap21-013;Arhgap21-001;A0A0A0MQE8;B7ZCJ1;Arhgap21-201;Arhgap21-012;Q6DFV3	Arhgap21	1592;1592;1596;1596;1602;1602;1602;1591	B7ZCJ0	B7ZCJ0	Rho GTPase-activating protein 21	TSSTTYLTSLDSSRLSPEVQSVAESKGDEAD	UID587
Arhgap21_B7ZCJ0_S1502_1	-0.0164098	0.714311	0.0280033	0.372283	-0.337594	-0.00238238	0.244644	-0.0169206	NaN	NaN	NaN	NaN	NaN	NaN	NaN	NaN	NaN	NaN	NaN	NaN	NaN	NaN	NaN	NaN	NaN	NaN	NaN	NaN	NaN	NaN	NaN	NaN	S	___1	1502	B7ZCJ0;Arhgap21-013;Arhgap21-001;A0A0A0MQE8;B7ZCJ1;Arhgap21-201;Arhgap21-012;Q6DFV3	Arhgap21	1502;1502;1506;1506;1512;1512;1512;1501	B7ZCJ0	B7ZCJ0	Rho GTPase-activating protein 21	PWEEPSPPHSSKRNRSPTLSCRLAMLKEGPR	UID588
Arhgap21_B7ZCJ0_S851_1	NaN	0.212134	-0.299951	-0.0931248	NaN	0.312549	-0.108767	-0.506025	-0.454348	-0.372804	-0.381592	-0.281001	-0.720612	NaN	NaN	NaN	NaN	NaN	NaN	NaN	-0.00570993	-0.293872	-0.408301	-0.0930633	-0.665546	NaN	NaN	NaN	NaN	NaN	NaN	NaN	S	___1	851	B7ZCJ0;Arhgap21-013;Arhgap21-001;A0A0A0MQE8;B7ZCJ1;Arhgap21-201;Arhgap21-012;Q6DFV3;G3UWM5;Arhgap21-005	Arhgap21	851;851;855;855;861;861;861;850;690;690	B7ZCJ0	B7ZCJ0	Rho GTPase-activating protein 21	PPSLTTSAPLIRRQLSHDQESVGPPSLDGQH	UID589
Arhgap21_B7ZCJ0_S1656_1	-0.0118207	0.400538	-0.117975	0.573181	0.183709	0.264957	0.0928839	0.35061	NaN	-0.684967	-0.487925	0.268315	NaN	-2.22972	NaN	NaN	NaN	NaN	NaN	NaN	NaN	0.206393	0.00187425	-0.581821	NaN	-1.37015	NaN	NaN	NaN	NaN	NaN	NaN	S	___1	1656	B7ZCJ0;Arhgap21-013;Arhgap21-001;A0A0A0MQE8;B7ZCJ1;Arhgap21-201;Arhgap21-012;Q6DFV3	Arhgap21	1656;1656;1660;1660;1666;1666;1666;1655	B7ZCJ0	B7ZCJ0	Rho GTPase-activating protein 21	FRGKFQEVARVSRRNSEGSEASCTEGSLTPS	UID590
Arhgap21_B7ZCJ0_S1659_1	NaN	NaN	NaN	NaN	NaN	NaN	NaN	NaN	NaN	NaN	-0.294809	NaN	NaN	NaN	NaN	NaN	NaN	NaN	NaN	NaN	NaN	NaN	0.119423	NaN	NaN	NaN	NaN	NaN	NaN	NaN	NaN	NaN	S	___1	1659	B7ZCJ0;Arhgap21-013;Arhgap21-001;A0A0A0MQE8;B7ZCJ1;Arhgap21-201;Arhgap21-012;Q6DFV3	Arhgap21	1659;1659;1663;1663;1669;1669;1669;1658	B7ZCJ0	B7ZCJ0	Rho GTPase-activating protein 21	KFQEVARVSRRNSEGSEASCTEGSLTPSLDS	UID591
Arhgap21_B7ZCJ0_S470_1	NaN	NaN	NaN	NaN	NaN	NaN	NaN	NaN	NaN	NaN	-0.394126	-0.220211	NaN	NaN	NaN	NaN	0.184471	NaN	NaN	NaN	NaN	NaN	-0.184703	-0.398246	NaN	NaN	NaN	NaN	-0.399255	NaN	NaN	NaN	S	___1	470	B7ZCJ0;Arhgap21-013;Arhgap21-001;A0A0A0MQE8;B7ZCJ1;Arhgap21-201;Arhgap21-012;Q6DFV3;G3UWM5;Arhgap21-005	Arhgap21	470;470;474;474;480;480;480;469;309;309	B7ZCJ0	B7ZCJ0	Rho GTPase-activating protein 21	QERLEDSVLMKYCPRSASQGALTSPPVSFNN	UID593
Arhgap21_B7ZCJ0_S472_1	-0.0829579	0.00374607	NaN	0.0418037	0.182819	-0.108068	NaN	-0.00903064	-0.305824	-0.273378	-0.305967	-0.399559	NaN	NaN	NaN	NaN	-0.151026	-0.40679	NaN	-0.242823	-0.126329	-0.109468	-0.273605	-0.228622	NaN	NaN	NaN	NaN	-0.287466	-1.00283	NaN	-0.182639	S	___1	472	B7ZCJ0;Arhgap21-013;Arhgap21-001;A0A0A0MQE8;B7ZCJ1;Arhgap21-201;Arhgap21-012;Q6DFV3;G3UWM5;Arhgap21-005	Arhgap21	472;472;476;476;482;482;482;471;311;311	B7ZCJ0	B7ZCJ0	Rho GTPase-activating protein 21	RLEDSVLMKYCPRSASQGALTSPPVSFNNHR	UID594
Arhgap21_B7ZCJ0_S875_1	-0.0263961	0.425137	0.268315	0.582171	-0.0627159	0.368601	0.217851	0.0380147	-0.301088	-0.359453	-0.215982	-0.547362	NaN	-0.129971	NaN	-0.377951	NaN	NaN	NaN	0.12618	-0.122099	-0.345876	-0.371553	-0.535896	NaN	0.0254541	NaN	-0.290586	NaN	NaN	NaN	0.223423	S	___1	875	B7ZCJ0;Arhgap21-013;Arhgap21-001;A0A0A0MQE8;B7ZCJ1;Arhgap21-201;Arhgap21-012;Q6DFV3;G3UWM5;Arhgap21-005	Arhgap21	875;875;879;879;885;885;885;874;714;714	B7ZCJ0	B7ZCJ0	Rho GTPase-activating protein 21	PSLDGQHSSKTERSKSYDEGLDDYREDAKLS	UID596
Arhgap21_B7ZCJ0_S438_1	-0.272803	-0.356439	-0.00865324	-0.0617217	-0.320919	-0.594552	0.24817	-0.425966	NaN	NaN	NaN	NaN	NaN	NaN	NaN	NaN	NaN	NaN	NaN	NaN	NaN	NaN	NaN	NaN	NaN	NaN	NaN	NaN	NaN	NaN	NaN	NaN	S	___1	438	B7ZCJ0;Arhgap21-013;Arhgap21-001;A0A0A0MQE8;B7ZCJ1;Arhgap21-201;Arhgap21-012;Q6DFV3;G3UWM5;Arhgap21-005	Arhgap21	438;438;442;442;448;448;448;437;277;277	B7ZCJ0	B7ZCJ0	Rho GTPase-activating protein 21	VVPTRTTLQVRRRSTSHDRVPQSVQIRQRSV	UID599
Arhgap21_B7ZCJ0_S454_1	-0.0298974	0.0806577	-0.0845174	-0.0229472	0.0302654	0.146395	0.0356239	-0.0425756	NaN	NaN	NaN	NaN	NaN	NaN	NaN	NaN	NaN	NaN	NaN	NaN	NaN	NaN	NaN	NaN	NaN	NaN	NaN	NaN	NaN	NaN	NaN	NaN	S	___1	454	B7ZCJ0;Arhgap21-013;Arhgap21-001;A0A0A0MQE8;B7ZCJ1;Arhgap21-201;Arhgap21-012;Q6DFV3;G3UWM5;Arhgap21-005	Arhgap21	454;454;458;458;464;464;464;453;293;293	B7ZCJ0	B7ZCJ0	Rho GTPase-activating protein 21	HDRVPQSVQIRQRSVSQERLEDSVLMKYCPR	UID600
Arhgap21_B7ZCJ0_S1093_1	-0.0552315	-0.185392	NaN	NaN	0.0892269	-0.151715	NaN	NaN	NaN	NaN	NaN	NaN	NaN	NaN	NaN	NaN	NaN	NaN	NaN	NaN	NaN	NaN	NaN	NaN	NaN	NaN	NaN	NaN	NaN	NaN	NaN	NaN	S	___1	1093	B7ZCJ0;Arhgap21-013;Arhgap21-001;A0A0A0MQE8;B7ZCJ1;Arhgap21-201;Arhgap21-012;Q6DFV3;G3UWM5;Arhgap21-005;G3UX38;Arhgap21-018	Arhgap21	1093;1093;1097;1097;1103;1103;1103;1092;932;932;208;208	B7ZCJ0	B7ZCJ0	Rho GTPase-activating protein 21	TLLGAKSEPKTQSPHSPKEESERKLLSKDDT	UID604
Arhgap21_B7ZCJ0_S315_1	NaN	NaN	NaN	NaN	NaN	NaN	NaN	NaN	NaN	NaN	NaN	NaN	NaN	-0.494028	NaN	NaN	NaN	NaN	-0.162331	0.0048968	NaN	NaN	NaN	NaN	NaN	-0.428216	NaN	NaN	NaN	NaN	0.0539454	0.065848	S	___1	315	B7ZCJ0;Arhgap21-013;Arhgap21-001;A0A0A0MQE8;B7ZCJ1;Arhgap21-201;Arhgap21-012;Q6DFV3;G3UWM5;Arhgap21-005	Arhgap21	315;315;319;319;325;325;325;314;154;154	B7ZCJ0	B7ZCJ0	Rho GTPase-activating protein 21	GVNEQASTKAASRTTSPASVPTAHLIHQTTG	UID607
Arhgap21_B7ZCJ0_S1848_1	NaN	NaN	NaN	NaN	NaN	NaN	NaN	NaN	-0.487743	0.264476	NaN	-0.758721	NaN	NaN	-0.24696	NaN	0.0538064	NaN	-0.183277	NaN	-1.67374	0.0719	NaN	-0.266628	NaN	NaN	-0.0776499	NaN	0.141171	NaN	-0.0815832	NaN	S	___1	1848	B7ZCJ0;Arhgap21-013;Arhgap21-001;A0A0A0MQE8;B7ZCJ1;Arhgap21-201;Arhgap21-012;Q6DFV3	Arhgap21	1848;1848;1852;1852;1858;1858;1858;1847	B7ZCJ0	B7ZCJ0	Rho GTPase-activating protein 21	DLSISDWLARERVRTSASDLSRGEGLEPQAE	UID609
Gapdh;Gm3839_NP_032110GeneID:14433Gapdh_S208_1	0.464355	-0.0350617	-0.496529	-0.0723463	0.559834	-0.156097	-0.13695	-0.0168622	NaN	NaN	NaN	-0.0841656	-0.141605	NaN	-0.0453124	0.0182068	-0.0484569	NaN	-0.281141	0.0690147	NaN	NaN	NaN	-0.00216568	-0.128377	NaN	-0.0161764	-0.132088	-0.156611	NaN	-0.289668	-0.0519374	S	___1	208	NP_032110GeneID:14433Gapdh;Gapdh-201;Gapdh-001;NP_001276655GeneID:14433Gapdh;Gapdh-003;A0A0A0MQF6;P16858;RP23-288O12.2-001;A0A1D5RLD8;S4R257;Gapdh-017;S4R1W1;Gm3839-001	Gapdh;Gm3839	208;208;208;234;234;234;208;208;208;165;165;208;208	NP_032110GeneID:14433Gapdh;S4R1W1	NP_032110GeneID:14433Gapdh	Glyceraldehyde-3-phosphate dehydrogenase	LWRDGRGAAQNIIPASTGAAKAVGKVIPELN	UID610
Gapdh;Gm15294_NP_032110GeneID:14433Gapdh_S146_1	0.271545	0.294194	0.257614	-0.104186	-0.292811	0.53456	-0.147666	0.0720372	NaN	0.200881	NaN	NaN	NaN	NaN	NaN	NaN	NaN	NaN	NaN	NaN	NaN	0.233152	NaN	NaN	NaN	NaN	NaN	NaN	NaN	NaN	NaN	NaN	S	___1	146	NP_032110GeneID:14433Gapdh;Gapdh-201;Gapdh-001;NP_001276655GeneID:14433Gapdh;Gapdh-003;A0A0A0MQF6;P16858;RP23-288O12.2-001;A0A1D5RLD8;S4R257;Gapdh-017;V9GXA7;Gm15294-002	Gapdh;Gm15294	146;146;146;172;172;172;146;146;146;103;103;16;16	NP_032110GeneID:14433Gapdh	NP_032110GeneID:14433Gapdh	Glyceraldehyde-3-phosphate dehydrogenase	MGVNHEKYDNSLKIVSNASCTTNCLAPLAKV	UID611
Gapdh;Gm15294_NP_032110GeneID:14433Gapdh_S149_1	0.0677764	0.188021	-0.164464	-0.180495	0.24123	0.111165	0.114634	-0.122853	NaN	NaN	NaN	NaN	NaN	1.43034	-0.361583	-0.177931	-0.259306	0.430071	0.131326	0.425352	NaN	NaN	NaN	NaN	NaN	0.418244	0.34551	0.34301	0.319965	0.00173014	-0.102775	0.402613	S	___1	149	NP_032110GeneID:14433Gapdh;Gapdh-201;Gapdh-001;NP_001276655GeneID:14433Gapdh;Gapdh-003;A0A0A0MQF6;P16858;RP23-288O12.2-001;A0A1D5RLD8;S4R257;Gapdh-017;V9GXA7;Gm15294-002	Gapdh;Gm15294	149;149;149;175;175;175;149;149;149;106;106;19;19	NP_032110GeneID:14433Gapdh	NP_032110GeneID:14433Gapdh	Glyceraldehyde-3-phosphate dehydrogenase	NHEKYDNSLKIVSNASCTTNCLAPLAKVIHD	UID612
Gapdh;Gm3839_NP_032110GeneID:14433Gapdh_S310_1	-0.382344	0.0973411	-0.184703	0.129613	-0.872393	-0.067712	0.309293	0.0837921	NaN	NaN	NaN	NaN	NaN	NaN	NaN	NaN	NaN	NaN	NaN	NaN	NaN	NaN	NaN	NaN	NaN	NaN	NaN	NaN	NaN	NaN	NaN	NaN	S	___1	310	NP_032110GeneID:14433Gapdh;Gapdh-201;Gapdh-001;NP_001276655GeneID:14433Gapdh;Gapdh-003;A0A0A0MQF6;P16858;RP23-288O12.2-001;A0A1D5RLD8;S4R257;Gapdh-017;S4R1W1;Gm3839-001	Gapdh;Gm3839	310;310;310;336;336;336;310;310;310;267;267;310;310	NP_032110GeneID:14433Gapdh;S4R1W1	NP_032110GeneID:14433Gapdh	Glyceraldehyde-3-phosphate dehydrogenase	AGAGIALNDNFVKLISWYDNEYGYSNRVVDL	UID613
Gapdh;Gm3839_NP_032110GeneID:14433Gapdh_S319_1	-0.129418	0.221444	0.275842	0.0515809	-0.313997	0.335597	-0.175908	-0.105442	NaN	NaN	NaN	NaN	NaN	NaN	NaN	NaN	NaN	NaN	NaN	NaN	NaN	NaN	NaN	NaN	NaN	NaN	NaN	NaN	NaN	NaN	NaN	NaN	S	___1	319	NP_032110GeneID:14433Gapdh;Gapdh-201;Gapdh-001;NP_001276655GeneID:14433Gapdh;Gapdh-003;A0A0A0MQF6;P16858;RP23-288O12.2-001;A0A1D5RLD8;S4R257;Gapdh-017;S4R1W1;Gm3839-001	Gapdh;Gm3839	319;319;319;345;345;345;319;319;319;276;276;319;319	NP_032110GeneID:14433Gapdh;S4R1W1	NP_032110GeneID:14433Gapdh	Glyceraldehyde-3-phosphate dehydrogenase	NFVKLISWYDNEYGYSNRVVDLMAYMASKE_	UID614
Gapdh;Gm3839_NP_032110GeneID:14433Gapdh_S239_1	0.0589399	0.316725	-0.248605	0.1145	0.0641931	0.411643	-0.0468168	0.155749	NaN	NaN	NaN	NaN	NaN	NaN	NaN	NaN	NaN	NaN	NaN	NaN	NaN	NaN	NaN	NaN	NaN	NaN	NaN	NaN	NaN	NaN	NaN	NaN	S	___1	239	NP_032110GeneID:14433Gapdh;Gapdh-201;Gapdh-001;NP_001276655GeneID:14433Gapdh;Gapdh-003;A0A0A0MQF6;P16858;S4R257;Gapdh-017;S4R1W1;Gm3839-001	Gapdh;Gm3839	239;239;239;265;265;265;239;196;196;239;239	NP_032110GeneID:14433Gapdh;S4R1W1	NP_032110GeneID:14433Gapdh	Glyceraldehyde-3-phosphate dehydrogenase	GKLTGMAFRVPTPNVSVVDLTCRLEKPAKYD;GKLTGMAFRVPTPNVSVVDLTCRLENPAKYD	UID615
Gapdh;Gm11214;Gm3839_NP_032110GeneID:14433Gapdh_S331_1	NaN	-0.0870436	0.00791302	NaN	NaN	0.0551957	0.223299	NaN	NaN	NaN	NaN	NaN	NaN	NaN	NaN	NaN	NaN	NaN	NaN	NaN	NaN	NaN	NaN	NaN	NaN	NaN	NaN	NaN	NaN	NaN	NaN	NaN	S	___1	331	NP_032110GeneID:14433Gapdh;Gapdh-201;Gapdh-001;NP_001276655GeneID:14433Gapdh;Gapdh-003;A0A0A0MQF6;P16858;RP23-288O12.2-001;A0A1D5RLD8;V9GX06;Gm11214-002;S4R1W1;Gm3839-001	Gapdh;Gm11214;Gm3839	331;331;331;357;357;357;331;331;331;181;181;331;331	NP_032110GeneID:14433Gapdh;V9GX06;S4R1W1	NP_032110GeneID:14433Gapdh	Glyceraldehyde-3-phosphate dehydrogenase	YGYSNRVVDLMAYMASKE_____________;YSYSNKVVDLMAYMASKE_____________	UID616
Nr6a1_Nr6a1-002_S191_1	0.341644	NaN	NaN	NaN	0.103531	NaN	NaN	NaN	NaN	NaN	NaN	NaN	NaN	NaN	-0.311345	-0.537278	NaN	NaN	NaN	NaN	NaN	NaN	NaN	NaN	NaN	NaN	-0.251848	-0.834519	NaN	NaN	NaN	NaN	S	___1	191	Nr6a1-002;A0A0A0MQG4;Nr6a1-201;Nr6a1-001;Q64249-2;Q64249;Z4YMW4;Nr6a1-003;Nr6a1-202;Q64249-3	Nr6a1	191;191;206;206;191;206;149;149;149;149	Nr6a1-002	Nr6a1-002	Nuclear receptor subfamily 6 group A member 1	DHSSPGNRASESNQPSPGSTLSSSRSVELNG	UID617
Nr6a1_Nr6a1-002_S9_1	NaN	NaN	NaN	NaN	NaN	NaN	NaN	NaN	NaN	NaN	NaN	NaN	NaN	NaN	-0.287026	NaN	NaN	NaN	NaN	NaN	NaN	NaN	NaN	NaN	NaN	NaN	-0.0748817	NaN	NaN	NaN	NaN	NaN	S	___1	9	Nr6a1-002;A0A0A0MQG4;Nr6a1-201;Nr6a1-001;Q64249-2;Q64249	Nr6a1	9;9;9;9;9;9	Nr6a1-002	Nr6a1-002	Nuclear receptor subfamily 6 group A member 1	_______MERDERPPSGGGGGGGSAGFLEPP	UID618
Srebf1_Srebf1-007_S72_1	-0.301586	-0.24619	-0.266646	NaN	-0.206146	0.0976109	-0.782496	NaN	NaN	NaN	NaN	NaN	NaN	NaN	NaN	NaN	NaN	NaN	NaN	NaN	NaN	NaN	NaN	NaN	NaN	NaN	NaN	NaN	NaN	NaN	NaN	NaN	S	___1	72	Srebf1-007;A0A0A0MQK3;Srebf1-006;F6XZS9;Srebf1-005;Q9WTN3-3;Q9WTN3	Srebf1	72;72;43;43;96;72;96	Srebf1-007	Srebf1-007	Sterol regulatory element-binding protein 1;Processed sterol regulatory element-binding protein 1	LEAFLGGPKVTPAPLSPPPSAPAALKMYPSV	UID619
Eif5a;Eif5a2_Eif5a-009_S44_1	NaN	0.466966	NaN	NaN	NaN	-0.540694	NaN	NaN	NaN	NaN	NaN	NaN	NaN	NaN	NaN	NaN	NaN	NaN	NaN	NaN	NaN	NaN	NaN	NaN	NaN	NaN	NaN	NaN	NaN	NaN	NaN	NaN	S	___1	44	Eif5a-009;A0A0A0MQM0;Eif5a-201;Eif5a-012;Eif5a-011;Eif5a-008;Eif5a-007;Eif5a-006;Eif5a-005;Eif5a-004;Eif5a-003;Eif5a-002;Eif5a-001;P63242;Eif5a2-001;Q8BGY2	Eif5a;Eif5a2	44;44;44;44;44;44;44;44;44;44;44;44;44;44;44;44	Eif5a-009	Eif5a-009	Eukaryotic translation initiation factor 5A;Eukaryotic translation initiation factor 5A-1;Eukaryotic translation initiation factor 5A-2	GFVVLKGRPCKIVEMSTSKTGKHGHAKVHLV	UID620
Eif5a;Eif5a2_Eif5a-009_S46_1	-0.199388	NaN	NaN	NaN	-0.271844	NaN	NaN	NaN	NaN	NaN	NaN	NaN	NaN	NaN	NaN	NaN	NaN	NaN	NaN	NaN	NaN	NaN	NaN	NaN	NaN	NaN	NaN	NaN	NaN	NaN	NaN	NaN	S	___1	46	Eif5a-009;A0A0A0MQM0;Eif5a-201;Eif5a-012;Eif5a-011;Eif5a-008;Eif5a-007;Eif5a-006;Eif5a-005;Eif5a-004;Eif5a-003;Eif5a-002;Eif5a-001;P63242;Eif5a2-001;Q8BGY2	Eif5a;Eif5a2	46;46;46;46;46;46;46;46;46;46;46;46;46;46;46;46	Eif5a-009	Eif5a-009	Eukaryotic translation initiation factor 5A;Eukaryotic translation initiation factor 5A-1;Eukaryotic translation initiation factor 5A-2	VVLKGRPCKIVEMSTSKTGKHGHAKVHLVGI	UID621
Mlf1_Mlf1-004_S34_1	-0.443007	-0.230431	-0.430023	0.179893	-0.13204	-0.0951267	-0.227895	0.0519985	NaN	NaN	NaN	NaN	NaN	NaN	NaN	NaN	NaN	NaN	NaN	NaN	NaN	NaN	NaN	NaN	NaN	NaN	NaN	NaN	NaN	NaN	NaN	NaN	S	___1	34	Mlf1-004;A0A0A6YVP7;Mlf1-001;Q8JZS2;Mlf1-002;Q9QWV4	Mlf1	34;34;34;34;34;34	Mlf1-004	Mlf1-004	Myeloid leukemia factor 1	FLAHRESMRNMMRSFSEPLGRDLLSISDGRG	UID627
Gm9774;Adrm1_Gm9774-001_S405_1	0.159371	0.0768327	-0.0348105	NaN	-0.0521768	0.00863036	-0.254771	NaN	NaN	NaN	NaN	NaN	0.0732718	NaN	NaN	0.137766	-0.163591	0.0641931	0.123004	0.125254	NaN	NaN	NaN	NaN	0.165815	NaN	NaN	0.159887	-0.144233	-0.270138	-0.353653	0.211884	S	___1	405	Gm9774-001;Adrm1-001;A0A0A6YVU8;Q9JKV1;Gm9774-201;D3YUD8	Gm9774;Adrm1	405;405;405;405;307;307	Gm9774-001	Gm9774-001	Proteasomal ubiquitin receptor ADRM1	KEGDTKDKKDEEEDMSLD_____________	UID628
Gm9774;Adrm1_Gm9774-001_S211_1	NaN	NaN	NaN	-0.53822	NaN	NaN	NaN	-0.322758	-0.306377	-0.0384063	-0.219354	-0.418523	NaN	NaN	NaN	0.000288558	0.0890913	0.203765	NaN	NaN	-0.305164	0.145351	-0.102837	-0.0449551	NaN	NaN	NaN	-0.331354	0.00762616	0.0844725	NaN	NaN	S	___1	211	Gm9774-001;Adrm1-001;A0A0A6YVU8;Q9JKV1	Gm9774;Adrm1	211;211;211;211	Gm9774-001	Gm9774-001	Proteasomal ubiquitin receptor ADRM1	GSSGPPASSSSSSSRSQSAAVTPSSSTSSAR	UID629
Gm9774;Adrm1_Gm9774-001_S213_1	0.0719	-0.133353	NaN	NaN	0.365916	0.671384	NaN	NaN	NaN	NaN	NaN	NaN	NaN	NaN	NaN	NaN	NaN	NaN	NaN	NaN	NaN	NaN	NaN	NaN	NaN	NaN	NaN	NaN	NaN	NaN	NaN	NaN	S	___1	213	Gm9774-001;Adrm1-001;A0A0A6YVU8;Q9JKV1	Gm9774;Adrm1	213;213;213;213	Gm9774-001	Gm9774-001	Proteasomal ubiquitin receptor ADRM1	SGPPASSSSSSSRSQSAAVTPSSSTSSARAT	UID630
Lin9_Lin9-001_S81_1	-0.752194	0.450063	-0.35452	-0.611777	-0.386864	0.618709	-0.233753	-0.971233	NaN	NaN	NaN	NaN	NaN	NaN	NaN	NaN	NaN	NaN	NaN	NaN	NaN	NaN	NaN	NaN	NaN	NaN	NaN	NaN	NaN	NaN	NaN	NaN	S	___1	81	Lin9-001;A0A0A6YVZ7;Q8C735-2;Q8C735;Lin9-002;A0A0A6YWF7;Q8C735-3	Lin9	81;81;65;65;65;65;65	Lin9-001	Lin9-001	Protein lin-9 homolog	AVEMPFRNSKRSRLFSDEDDRQINTKSPKRN	UID639
Lin9_Lin9-001_S325_1	-0.100561	-0.00394396	0.448795	NaN	-0.37722	-0.275088	-0.210763	NaN	NaN	NaN	NaN	NaN	NaN	NaN	NaN	NaN	NaN	NaN	NaN	NaN	NaN	NaN	NaN	NaN	NaN	NaN	NaN	NaN	NaN	NaN	NaN	NaN	S	___1	325	Lin9-001;A0A0A6YVZ7;Q8C735-2;Q8C735;Lin9-007;A0A0A6YWD3	Lin9	325;325;309;309;285;285	Lin9-001	Lin9-001	Protein lin-9 homolog	FFMTPPRLHYTPPLQSPITDGDPLLGQSPWR	UID640
Enah_Enah-004_S703_1	-0.319586	NaN	NaN	-1.25812	-0.824469	NaN	NaN	-1.43624	NaN	NaN	NaN	NaN	NaN	NaN	NaN	NaN	NaN	NaN	NaN	NaN	NaN	NaN	NaN	NaN	NaN	NaN	NaN	NaN	NaN	NaN	NaN	NaN	S	___1	703	Enah-004;A0A0A6YW06;Q03173-4;Enah-201;Enah-003;J3QNM3;Enah-202;Enah-005;E9QKQ9;Enah-001;E9QLZ9;Q03173-6;Q03173-3;Q03173-5;Q03173;Enah-006;A0A0A6YXC8;Q03173-2;Enah-009;E9QKR1	Enah	703;703;701;425;459;707;707;707;707;722;722;425;459;705;720;442;442;308;459;459	Enah-004;Enah-009	Enah-004	Protein enabled homolog	RNEDAEPITAKAPSTSTPEPTRKPWERTNTM	UID641
Enah_Enah-004_S125_1	0.25181	0.42664	-0.0796762	0.0494913	0.43776	0.312433	0.0150693	-0.747294	0.313362	0.138683	0.296428	0.210638	0.461319	0.602362	-0.500585	-0.615309	-0.520521	-0.118602	-0.611601	-0.745164	0.213627	0.181293	-0.0523114	0.197488	0.387362	0.884715	0.0048968	0.397365	0.323312	0.300651	0.234133	-0.758135	S	___1	125	Enah-004;A0A0A6YW06;Q03173-4;Enah-201;Enah-003;J3QNM3;Enah-202;Enah-005;E9QKQ9;Enah-001;E9QLZ9;Q03173-6;Q03173-3;Q03173-5;Q03173;Enah-006;A0A0A6YXC8;Enah-009;E9QKR1	Enah	125;125;125;125;125;129;129;129;129;144;144;125;125;129;144;145;145;125;125	Enah-004;Enah-009	Enah-004	Protein enabled homolog	VLNSQEAGPTLPRQNSQLPAQVQNGPSQEEL	UID645
Enah_Enah-004_S723_1	0.0519985	-0.303543	-0.0846091	-0.652198	0.0482362	-0.322433	0.106214	-0.456148	NaN	NaN	NaN	NaN	NaN	NaN	NaN	NaN	NaN	NaN	NaN	NaN	NaN	NaN	NaN	NaN	NaN	NaN	NaN	NaN	NaN	NaN	NaN	NaN	S	___1	723	Enah-004;A0A0A6YW06;Q03173-4;Enah-201;Enah-003;J3QNM3;Enah-202;Enah-005;E9QKQ9;Enah-001;E9QLZ9;Q03173-6;Q03173-3;Q03173-5;Q03173;Enah-006;A0A0A6YXC8;Q03173-2	Enah	723;723;721;445;479;727;727;727;727;742;742;445;479;725;740;462;462;328	Enah-004	Enah-004	Protein enabled homolog	TRKPWERTNTMNGSKSPVISRPKSTPSSQPS	UID651
Enah_Enah-004_S620_1	0.125651	NaN	-0.201775	-0.726878	0.899098	NaN	0.424707	-0.129182	NaN	NaN	NaN	NaN	NaN	NaN	NaN	NaN	NaN	NaN	NaN	NaN	NaN	NaN	NaN	NaN	NaN	NaN	NaN	NaN	NaN	NaN	NaN	NaN	S	___1	620	Enah-004;A0A0A6YW06;Q03173-4;Enah-201;Enah-003;J3QNM3;Enah-202;Enah-005;E9QKQ9;Enah-001;E9QLZ9;Q03173-6;Q03173-3;Q03173-5;Q03173;Enah-006;A0A0A6YXC8;Q03173-2;Enah-009;E9QKR1	Enah	620;620;618;342;376;624;624;624;624;639;639;342;376;622;637;359;359;225;376;376	Enah-004;Enah-009	Enah-004	Protein enabled homolog	TGLAAAIAGAKLRKVSRVEDGSFPGGGNTGS	UID652
Enah_Enah-004_S626_1	NaN	0.562377	NaN	NaN	NaN	0.66948	NaN	NaN	NaN	NaN	NaN	NaN	NaN	NaN	NaN	NaN	NaN	NaN	NaN	NaN	NaN	NaN	NaN	NaN	NaN	NaN	NaN	NaN	NaN	NaN	NaN	NaN	S	___1	626	Enah-004;A0A0A6YW06;Q03173-4;Enah-201;Enah-003;J3QNM3;Enah-202;Enah-005;E9QKQ9;Enah-001;E9QLZ9;Q03173-6;Q03173-3;Q03173-5;Q03173;Enah-006;A0A0A6YXC8;Q03173-2;Enah-009;E9QKR1	Enah	626;626;624;348;382;630;630;630;630;645;645;348;382;628;643;365;365;231;382;382	Enah-004;Enah-009	Enah-004	Protein enabled homolog	IAGAKLRKVSRVEDGSFPGGGNTGSVSLASS	UID653
Usp4_Usp4-004_S628_1	NaN	NaN	NaN	0.652509	NaN	NaN	NaN	0.486148	-0.222279	NaN	0.0097772	NaN	NaN	NaN	-0.253997	NaN	NaN	NaN	NaN	NaN	-0.151763	NaN	0.139993	NaN	NaN	NaN	-0.252965	NaN	NaN	NaN	NaN	NaN	S	___1	628	Usp4-004;A0A0A6YW28;Usp4-001;P35123;Usp4-002;A0A0A6YVY7;Usp4-005;A0A0A6YWM7	Usp4	628;628;675;675;675;675;203;203	Usp4-004	Usp4-004	Ubiquitin carboxyl-terminal hydrolase;Ubiquitin carboxyl-terminal hydrolase 4	EEEEMDHQEEGKEQLSEVEGSGEDDQGDDHS	UID655
Usp4_Usp4-004_S633_1	0.281669	0.144438	0.0050406	NaN	0.505789	0.0993626	0.182819	NaN	NaN	NaN	NaN	-0.363178	NaN	-0.0296911	NaN	NaN	NaN	NaN	NaN	NaN	NaN	NaN	NaN	-0.353026	NaN	0.0359054	NaN	NaN	NaN	NaN	NaN	NaN	S	___1	633	Usp4-004;A0A0A6YW28;Usp4-001;P35123;Usp4-002;A0A0A6YVY7;Usp4-005;A0A0A6YWM7	Usp4	633;633;680;680;680;680;208;208	Usp4-004	Usp4-004	Ubiquitin carboxyl-terminal hydrolase;Ubiquitin carboxyl-terminal hydrolase 4	DHQEEGKEQLSEVEGSGEDDQGDDHSESAQK	UID656
Map4k4_Map4k4-002_S795_1	0.0894982	NaN	-0.0264108	0.838589	0.0593554	NaN	-0.013742	1.18802	NaN	NaN	NaN	NaN	-0.593311	-0.338469	0.0211954	-0.081278	0.242938	0.00144204	0.015783	0.0626743	NaN	NaN	NaN	NaN	-0.106327	0.0728604	0.0366088	-0.38579	-0.0100762	-0.223525	-0.417829	0.348459	S	___1	795	Map4k4-002;A0A0A6YWR8;Map4k4-201;Map4k4-004;E9PVG7;A0A0A6YW53;P97820;Map4k4-003;B7ZNR9;Map4k4-020;A0A0A6YWJ2;Map4k4-005;B2RUE8;Map4k4-017;A0A0A6YWM8;Map4k4-019;F8VPL5	Map4k4	795;795;849;849;849;849;794;769;769;204;204;718;718;769;769;799;799	Map4k4-002;Map4k4-005;Map4k4-019	Map4k4-002	Mitogen-activated protein kinase kinase kinase kinase 4	GADDSTSGPEDTRAASSPNLSNGETESVKTM	UID657
Map4k4_Map4k4-002_S796_1	0.248292	0.137241	-0.0264108	NaN	0.19497	0.174023	-0.013742	NaN	-0.18996	-0.363234	-0.209912	-0.0518477	-0.305788	-0.102605	-0.18774	-0.311864	-0.210129	0.0113525	-0.228554	-0.589789	-0.161847	-0.197269	-0.22334	0.0113525	-0.15555	0.0261627	-0.206479	-0.322469	-0.330665	-0.0848386	-0.280107	-0.0242524	S	___1	796	Map4k4-002;A0A0A6YWR8;Map4k4-201;Map4k4-004;E9PVG7;A0A0A6YW53;P97820;Map4k4-003;B7ZNR9;Map4k4-020;A0A0A6YWJ2;Map4k4-005;B2RUE8;Map4k4-017;A0A0A6YWM8;Map4k4-019;F8VPL5	Map4k4	796;796;850;850;850;850;795;770;770;205;205;719;719;770;770;800;800	Map4k4-002;Map4k4-005;Map4k4-019	Map4k4-002	Mitogen-activated protein kinase kinase kinase kinase 4	ADDSTSGPEDTRAASSPNLSNGETESVKTMI	UID658
Map4k4_Map4k4-002_S800_1	-0.0782438	0.068602	0.311968	-0.143787	0.184217	0.152118	0.599413	0.194213	NaN	NaN	-0.644239	0.402067	NaN	NaN	-0.374599	NaN	NaN	NaN	NaN	NaN	NaN	NaN	-0.129418	-0.0141644	NaN	NaN	0.0374524	NaN	NaN	NaN	NaN	NaN	S	___1	800	Map4k4-002;A0A0A6YWR8;Map4k4-201;Map4k4-004;E9PVG7;A0A0A6YW53;P97820;Map4k4-003;B7ZNR9;Map4k4-020;A0A0A6YWJ2;Map4k4-005;B2RUE8;Map4k4-017;A0A0A6YWM8;Map4k4-019;F8VPL5	Map4k4	800;800;854;854;854;854;799;774;774;209;209;723;723;774;774;804;804	Map4k4-002;Map4k4-005;Map4k4-019	Map4k4-002	Mitogen-activated protein kinase kinase kinase kinase 4	TSGPEDTRAASSPNLSNGETESVKTMIVHDD	UID659
Map4k4_Map4k4-002_S630_1	-0.189072	-0.166292	NaN	NaN	-0.00782619	0.463309	NaN	NaN	NaN	NaN	NaN	NaN	-0.00400182	0.466131	NaN	NaN	NaN	NaN	NaN	NaN	NaN	NaN	NaN	NaN	-0.15502	0.293606	NaN	NaN	NaN	NaN	NaN	NaN	S	___1	630	Map4k4-002;A0A0A6YWR8;Map4k4-201;Map4k4-004;E9PVG7;A0A0A6YW53;P97820;Map4k4-003;B7ZNR9;Map4k4-020;A0A0A6YWJ2;Map4k4-005;B2RUE8;Map4k4-017;A0A0A6YWM8	Map4k4	630;630;684;684;684;684;629;607;607;42;42;553;553;607;607	Map4k4-002;Map4k4-005	Map4k4-002	Mitogen-activated protein kinase kinase kinase kinase 4	PVRTTSRSPVLSRRDSPLQGGGQQNSQAGQR	UID660
Map4k4_Map4k4-002_S647_1	0.0650208	0.120219	1.10333	-1.73365	-0.674959	0.111565	-0.0291611	-1.74541	-0.366374	-0.288858	-0.252707	-0.0230059	-0.19413	-0.10036	-0.207061	-0.0535835	0.067501	0.0972062	-0.0822704	0.267476	-0.129292	-0.227388	-0.210262	-0.0772541	-0.0445236	0.0652966	-0.182115	-0.217289	-0.0642687	-0.0720429	-0.0477112	0.442864	S	___1	647	Map4k4-002;A0A0A6YWR8;Map4k4-201;Map4k4-004;E9PVG7;A0A0A6YW53;P97820;Map4k4-003;B7ZNR9;Map4k4-020;A0A0A6YWJ2;Map4k4-005;B2RUE8;Map4k4-017;A0A0A6YWM8	Map4k4	647;647;701;701;701;701;646;624;624;59;59;570;570;624;624	Map4k4-002;Map4k4-005	Map4k4-002	Mitogen-activated protein kinase kinase kinase kinase 4	LQGGGQQNSQAGQRNSTSSIEPRLLWERVEK	UID661
Map4k4_Map4k4-002_S850_1	NaN	NaN	0.628447	NaN	NaN	NaN	0.0486547	NaN	NaN	NaN	NaN	NaN	NaN	NaN	NaN	NaN	NaN	NaN	NaN	NaN	NaN	NaN	NaN	NaN	NaN	NaN	NaN	NaN	NaN	NaN	NaN	NaN	S	___1	850	Map4k4-002;A0A0A6YWR8;Map4k4-201;Map4k4-004;E9PVG7;A0A0A6YW53;P97820;Map4k4-003;B7ZNR9;Map4k4-005;B2RUE8;Map4k4-017;A0A0A6YWM8;Map4k4-019;F8VPL5	Map4k4	850;850;904;904;904;904;849;824;824;837;837;888;888;854;854	Map4k4-002;Map4k4-005;Map4k4-019	Map4k4-002	Mitogen-activated protein kinase kinase kinase kinase 4	TQSASSTLQKHKSSSSFTPFIDPRLLQISPS	UID667
Map4k4_Map4k4-002_S863_1	NaN	-0.174589	NaN	NaN	NaN	-0.319136	NaN	NaN	NaN	NaN	NaN	NaN	NaN	NaN	NaN	NaN	NaN	NaN	NaN	NaN	NaN	NaN	NaN	NaN	NaN	NaN	NaN	NaN	NaN	NaN	NaN	NaN	S	___1	863	Map4k4-002;A0A0A6YWR8;Map4k4-201;Map4k4-004;E9PVG7;A0A0A6YW53;P97820;Map4k4-003;B7ZNR9;Map4k4-005;B2RUE8;Map4k4-017;A0A0A6YWM8;Map4k4-019;F8VPL5	Map4k4	863;863;917;917;917;917;862;837;837;850;850;901;901;867;867	Map4k4-002;Map4k4-005;Map4k4-019	Map4k4-002	Mitogen-activated protein kinase kinase kinase kinase 4	SSSFTPFIDPRLLQISPSSGTTVTSVVGFSC	UID668
Map4k4_Map4k4-002_S550_1	-0.0462654	NaN	0.171079	-0.682418	-0.333789	NaN	0.164915	-0.079036	NaN	NaN	-0.039177	NaN	-0.0359933	0.141433	0.10742	0.0601858	-0.0205745	0.164915	NaN	NaN	NaN	NaN	-0.125715	NaN	-0.171336	-0.0729835	-0.951987	0.0272955	-0.0887456	-0.0598558	NaN	NaN	S	___1	550	Map4k4-002;A0A0A6YWR8;Map4k4-201;Map4k4-004;E9PVG7;A0A0A6YW53;P97820	Map4k4	550;550;604;604;604;604;549	Map4k4-002	Map4k4-002	Mitogen-activated protein kinase kinase kinase kinase 4	REVQWSHLASLKNNVSPVSRSHSFSDPSPKF	UID669
Map4k4_Map4k4-002_S553_1	NaN	NaN	NaN	NaN	NaN	NaN	NaN	NaN	-0.678187	-0.29988	-0.368905	0.0479571	-0.718616	-0.295093	-0.534705	-0.210296	-0.421206	0.00187425	-0.327819	-0.78138	-0.374748	-0.357382	-0.130444	-0.0750488	-0.0774063	0.0546401	-0.131977	-0.13155	-0.660908	-0.302155	0.0803848	-0.0462952	S	___1	553	Map4k4-002;A0A0A6YWR8;Map4k4-201;Map4k4-004;E9PVG7;A0A0A6YW53;P97820	Map4k4	553;553;607;607;607;607;552	Map4k4-002	Map4k4-002	Mitogen-activated protein kinase kinase kinase kinase 4	QWSHLASLKNNVSPVSRSHSFSDPSPKFAHH	UID670
Map4k4_Map4k4-002_S837_1	0.735349	NaN	0.278104	NaN	0.27965	NaN	-0.166033	NaN	-0.692968	-1.23253	-0.939842	-0.819139	-0.884141	NaN	NaN	0.0875986	-0.0993244	-0.172636	-0.328924	0.405121	-0.496244	-0.842905	-0.618384	-0.687939	0.171847	NaN	NaN	-0.681839	-0.62756	-0.319028	-0.571107	0.378512	S	___1	837	Map4k4-002;A0A0A6YWR8;Map4k4-201;Map4k4-004;E9PVG7;A0A0A6YW53;P97820;Map4k4-003;B7ZNR9;Map4k4-019;F8VPL5	Map4k4	837;837;891;891;891;891;836;811;811;841;841	Map4k4-002;Map4k4-019	Map4k4-002	Mitogen-activated protein kinase kinase kinase kinase 4	MTPSKEGTLIVRQTQSASSTLQKHKSSSSFT	UID671
Map4k4_Map4k4-002_S555_1	NaN	NaN	NaN	NaN	NaN	NaN	NaN	NaN	NaN	-0.255873	NaN	NaN	NaN	NaN	NaN	NaN	NaN	NaN	NaN	NaN	NaN	-0.231041	NaN	NaN	NaN	NaN	NaN	NaN	NaN	NaN	NaN	NaN	S	___1	555	Map4k4-002;A0A0A6YWR8;Map4k4-201;Map4k4-004;E9PVG7;A0A0A6YW53;P97820	Map4k4	555;555;609;609;609;609;554	Map4k4-002	Map4k4-002	Mitogen-activated protein kinase kinase kinase kinase 4	SHLASLKNNVSPVSRSHSFSDPSPKFAHHHL	UID672
Map4k4_Map4k4-002_S557_1	0.0223323	NaN	-0.2572	-0.668822	-0.477763	NaN	0.710966	-0.841999	-0.208194	-0.141287	-0.187543	0.355355	-0.143707	0.00259443	NaN	-0.472569	-0.461224	-0.248999	-0.63207	-0.411311	-0.237422	-0.504796	-0.212601	-0.0189219	-0.295447	-0.0765998	NaN	-0.190865	-0.235705	0.0367495	-0.0995718	-0.174524	S	___1	557	Map4k4-002;A0A0A6YWR8;Map4k4-201;Map4k4-004;E9PVG7;A0A0A6YW53;P97820	Map4k4	557;557;611;611;611;611;556	Map4k4-002	Map4k4-002	Mitogen-activated protein kinase kinase kinase kinase 4	LASLKNNVSPVSRSHSFSDPSPKFAHHHLRS	UID673
Map4k4_Map4k4-002_S562_1	0.311968	-0.181968	0.469678	-0.611248	0.549916	-0.408972	0.598365	0.816723	-0.676342	-0.730129	-0.487965	-0.329051	NaN	-0.0880861	-0.0485167	NaN	0.0901759	NaN	NaN	-1.00121	-0.224031	-0.197981	-0.0884695	-0.112709	NaN	0.164658	0.0247452	NaN	-0.0449849	NaN	NaN	-0.57366	S	___1	562	Map4k4-002;A0A0A6YWR8;Map4k4-201;Map4k4-004;E9PVG7;A0A0A6YW53;P97820	Map4k4	562;562;616;616;616;616;561	Map4k4-002	Map4k4-002	Mitogen-activated protein kinase kinase kinase kinase 4	NNVSPVSRSHSFSDPSPKFAHHHLRSQDPCP	UID675
Map4k4_Map4k4-002_S620_1	NaN	0.0854246	NaN	0.00662125	NaN	0.178619	NaN	0.476434	NaN	NaN	NaN	NaN	NaN	NaN	NaN	NaN	NaN	NaN	NaN	NaN	NaN	NaN	NaN	NaN	NaN	NaN	NaN	NaN	NaN	NaN	NaN	NaN	S	___1	620	Map4k4-002;A0A0A6YWR8;Map4k4-201;Map4k4-004;E9PVG7;A0A0A6YW53;P97820;Map4k4-003;B7ZNR9;Map4k4-020;A0A0A6YWJ2;Map4k4-005;B2RUE8;Map4k4-017;A0A0A6YWM8;Map4k4-019;F8VPL5	Map4k4	620;620;674;674;674;674;619;597;597;32;32;543;543;597;597;628;628	Map4k4-002;Map4k4-005;Map4k4-019	Map4k4-002	Mitogen-activated protein kinase kinase kinase kinase 4	ALQRPAEPQVPVRTTSRSPVLSRRDSPLQGG;SDSDEVPPRVPVRTTSRSPVLSRRDSPLQGG;YDPADRAREVPVRTTSRSPVLSRRDSPLQGG	UID676
Map4k4_Map4k4-002_S622_1	0.0786098	0.0854246	0.000288558	-0.252742	0.724388	0.178619	0.101516	-0.657559	NaN	NaN	NaN	NaN	NaN	NaN	NaN	NaN	NaN	NaN	NaN	NaN	NaN	NaN	NaN	NaN	NaN	NaN	NaN	NaN	NaN	NaN	NaN	NaN	S	___1	622	Map4k4-002;A0A0A6YWR8;Map4k4-201;Map4k4-004;E9PVG7;A0A0A6YW53;P97820;Map4k4-003;B7ZNR9;Map4k4-020;A0A0A6YWJ2;Map4k4-005;B2RUE8;Map4k4-017;A0A0A6YWM8;Map4k4-019;F8VPL5	Map4k4	622;622;676;676;676;676;621;599;599;34;34;545;545;599;599;630;630	Map4k4-002;Map4k4-005;Map4k4-019	Map4k4-002	Mitogen-activated protein kinase kinase kinase kinase 4	PADRAREVPVRTTSRSPVLSRRDSPLQGGGQ;QRPAEPQVPVRTTSRSPVLSRRDSPLQGGGQ;SDEVPPRVPVRTTSRSPVLSRRDSPLQGGGQ	UID677
Ptch1_Ptch1-005_S1046_1	-0.462376	-1.11522	-0.492931	NaN	-0.314679	-0.453913	-0.181199	NaN	NaN	NaN	NaN	NaN	NaN	NaN	NaN	NaN	NaN	NaN	NaN	NaN	NaN	NaN	NaN	NaN	NaN	NaN	NaN	NaN	NaN	NaN	NaN	NaN	S	___1	1046	Ptch1-005;A0A0A6YWC4;Ptch1-001;Q61115	Ptch1	1046;1046;1183;1183	Ptch1-005	Ptch1-005	Protein patched homolog 1	PEVSPANGLNRLPTPSPEPPPSVVRFAVPPG	UID678
Rapgef2_Rapgef2-002_S583_1	-0.0679085	NaN	-0.1955	-0.42979	0.176833	NaN	-0.702632	-0.667767	NaN	NaN	NaN	NaN	NaN	NaN	NaN	NaN	NaN	NaN	NaN	NaN	NaN	NaN	NaN	NaN	NaN	NaN	NaN	NaN	NaN	NaN	NaN	NaN	S	___1	583	Rapgef2-002;E9QNQ4;Rapgef2-001;Rapgef2-006;A0A0A6YWG7;Q8CHG7	Rapgef2	583;583;585;733;733;585	Rapgef2-002	Rapgef2-002	Rap guanine nucleotide exchange factor 2	KHIPAALPVSGTLSSSNPDLLQSHHRILDFS	UID683
Rapgef2_Rapgef2-002_S1020_1	-0.248245	-0.114285	-1.09937	0.525067	-0.314535	-0.205879	-0.778061	-0.407134	NaN	NaN	-0.269443	NaN	-0.177588	0.382612	NaN	0.248656	0.248899	-0.303579	0.00273846	-0.229991	NaN	NaN	-0.0592694	NaN	0.15082	0.174534	NaN	0.0448837	0.213876	-0.066518	0.0666747	0.0788831	S	___1	1020	Rapgef2-002;E9QNQ4;Rapgef2-001;Rapgef2-006;A0A0A6YWG7;Q8CHG7	Rapgef2	1020;1020;1022;1170;1170;1022	Rapgef2-002	Rapgef2-002	Rap guanine nucleotide exchange factor 2	LPKNPGDKKPVKSETSPVAPRAGPQQKVQPQ	UID684
Rapgef2_Rapgef2-002_S928_1	NaN	NaN	NaN	NaN	NaN	NaN	NaN	NaN	-0.0340126	0.000288558	-0.130792	NaN	NaN	NaN	NaN	NaN	NaN	NaN	NaN	NaN	-0.444891	-0.248948	-0.144393	NaN	NaN	NaN	NaN	NaN	NaN	NaN	NaN	NaN	S	___1	928	Rapgef2-002;E9QNQ4;Rapgef2-001;Rapgef2-006;A0A0A6YWG7;Q8CHG7	Rapgef2	928;928;930;1078;1078;930	Rapgef2-002	Rapgef2-002	Rap guanine nucleotide exchange factor 2	MDPALMFRTRKKKWRSLGSLSQGSANATVLD	UID685
Rapgef2_Rapgef2-002_S931_1	NaN	NaN	NaN	NaN	NaN	NaN	NaN	NaN	NaN	NaN	NaN	-0.162977	NaN	NaN	-0.408282	NaN	NaN	NaN	NaN	NaN	NaN	NaN	NaN	-0.259047	NaN	NaN	-0.291256	NaN	NaN	NaN	NaN	NaN	S	___1	931	Rapgef2-002;E9QNQ4;Rapgef2-001;Rapgef2-006;A0A0A6YWG7;Q8CHG7	Rapgef2	931;931;933;1081;1081;933	Rapgef2-002	Rapgef2-002	Rap guanine nucleotide exchange factor 2	ALMFRTRKKKWRSLGSLSQGSANATVLDVAQ	UID686
Dclk2_Dclk2-004_S373_1	-0.371553	-0.207778	-0.10656	NaN	-0.199057	-0.0532691	-0.22366	NaN	NaN	NaN	NaN	NaN	NaN	NaN	NaN	NaN	NaN	NaN	NaN	NaN	NaN	NaN	NaN	NaN	NaN	NaN	NaN	NaN	NaN	NaN	NaN	NaN	S	___1	373	Dclk2-004;A0A0A6YX33;Dclk2-005;A0A0A6YWI6;Dclk2-003;Dclk2-008;A0A0A6YX71;Dclk2-002;Dclk2-001;Q6PGN3-6;Q6PGN3-5;Q6PGN3-4;Q6PGN3-2;Q6PGN3;Q6PGN3-3	Dclk2	373;373;373;373;374;390;390;373;374;374;389;390;373;374;389	Dclk2-004	Dclk2-004	Serine/threonine-protein kinase DCLK2	SSSNVNGGPELDRCLSPEGVNGNRCSESFPL	UID687
Dclk2_Dclk2-004_S360_1	-0.101784	-0.305503	-0.508321	-0.481747	-0.0464889	-0.292652	-0.130571	-0.478145	0.298541	NaN	-0.0558612	NaN	0.0590784	-0.0479348	NaN	-0.114473	-0.305254	-0.523712	-0.224756	-0.175322	-0.187691	NaN	-0.165062	NaN	0.0822938	0.0668125	NaN	0.196481	0.057277	-0.220362	0.00532815	-0.475756	S	___1	360	Dclk2-004;A0A0A6YX33;Dclk2-005;A0A0A6YWI6;Dclk2-003;Dclk2-008;A0A0A6YX71;Dclk2-002;Dclk2-001;Q6PGN3-6;Q6PGN3-5;Q6PGN3-4;Q6PGN3-2;Q6PGN3;Q6PGN3-3	Dclk2	360;360;360;360;361;377;377;360;361;361;376;377;360;361;376	Dclk2-004	Dclk2-004	Serine/threonine-protein kinase DCLK2	GSFRGLKISAQGRSSSNVNGGPELDRCLSPE	UID690
Dclk2_Dclk2-004_S343_1	1.469	1.43446	NaN	NaN	-0.0367775	-0.170556	NaN	NaN	NaN	NaN	NaN	NaN	NaN	NaN	NaN	NaN	NaN	NaN	NaN	NaN	NaN	NaN	NaN	NaN	NaN	NaN	NaN	NaN	NaN	NaN	NaN	NaN	S	___1	343	Dclk2-004;A0A0A6YX33;Dclk2-005;A0A0A6YWI6;Dclk2-003;Dclk2-008;A0A0A6YX71;Dclk2-002;Dclk2-001;Q6PGN3-6;Q6PGN3-5;Q6PGN3-4;Q6PGN3-2;Q6PGN3;Q6PGN3-3	Dclk2	343;343;343;343;343;359;359;343;343;343;359;359;343;343;359	Dclk2-004	Dclk2-004	Serine/threonine-protein kinase DCLK2	LSTPKSTKSSSSSPTSPGSFRGLKISAQGRS	UID691
Dclk2_Dclk2-004_S346_1	-0.0884695	NaN	NaN	NaN	-0.0160743	NaN	NaN	NaN	NaN	NaN	NaN	NaN	NaN	NaN	NaN	NaN	NaN	NaN	NaN	NaN	NaN	NaN	NaN	NaN	NaN	NaN	NaN	NaN	NaN	NaN	NaN	NaN	S	___1	346	Dclk2-004;A0A0A6YX33;Dclk2-005;A0A0A6YWI6;Dclk2-003;Dclk2-008;A0A0A6YX71;Dclk2-002;Dclk2-001;Q6PGN3-6;Q6PGN3-5;Q6PGN3-4;Q6PGN3-2;Q6PGN3;Q6PGN3-3	Dclk2	346;346;346;346;346;362;362;346;346;346;362;362;346;346;362	Dclk2-004	Dclk2-004	Serine/threonine-protein kinase DCLK2	PKSTKSSSSSPTSPGSFRGLKISAQGRSSSN	UID692
Zfp704;Znf704_Zfp704-002_S297_1	NaN	0.228726	NaN	NaN	NaN	0.124461	NaN	NaN	NaN	NaN	NaN	NaN	NaN	NaN	NaN	NaN	NaN	NaN	NaN	NaN	NaN	NaN	NaN	NaN	NaN	NaN	NaN	NaN	NaN	NaN	NaN	NaN	S	___1	297	Zfp704-002;A0A0A6YWL6;Zfp704-001;Q9ERQ3	Zfp704;Znf704	297;297;447;447	Zfp704-002	Zfp704-002	Zinc finger protein 704	PCAKTDTKLVTPLSRSAPTTLYLVHTDHAYQ	UID693
Zfp704;Znf704_Zfp704-002_S228_1	NaN	0.293724	NaN	NaN	NaN	-0.11724	NaN	NaN	NaN	NaN	NaN	NaN	NaN	NaN	NaN	NaN	NaN	NaN	NaN	NaN	NaN	NaN	NaN	NaN	NaN	NaN	NaN	NaN	NaN	NaN	NaN	NaN	S	___1	228	Zfp704-002;A0A0A6YWL6;Zfp704-001;Q9ERQ3	Zfp704;Znf704	228;228;378;378	Zfp704-002	Zfp704-002	Zinc finger protein 704	IQKHIRAVHLGRVGESDCSDGEEDFYYTEIK	UID694
Zfp704;Znf704_Zfp704-002_S231_1	NaN	0.642378	NaN	NaN	NaN	-0.144584	NaN	NaN	NaN	NaN	NaN	NaN	NaN	NaN	NaN	NaN	NaN	NaN	NaN	NaN	NaN	NaN	NaN	NaN	NaN	NaN	NaN	NaN	NaN	NaN	NaN	NaN	S	___1	231	Zfp704-002;A0A0A6YWL6;Zfp704-001;Q9ERQ3	Zfp704;Znf704	231;231;381;381	Zfp704-002	Zfp704-002	Zinc finger protein 704	HIRAVHLGRVGESDCSDGEEDFYYTEIKLNT	UID695
Rab3gap2_Rab3gap2-003_S449_1	-0.262607	0.606632	0.227988	0.461529	-0.49877	0.161823	0.113567	0.255682	NaN	NaN	NaN	NaN	NaN	0.0426443	0.0271541	-0.0497257	NaN	0.0524158	-0.00228126	-0.107834	NaN	NaN	NaN	NaN	NaN	0.107286	-0.0496361	-0.235858	NaN	-0.00827593	-0.172083	0.117562	S	___1	449	Rab3gap2-003;A0A0A6YWM5;Rab3gap2-001;E9QKE4;Q8BMG7	Rab3gap2	449;449;449;449;448	Rab3gap2-003	Rab3gap2-003	Rab3 GTPase-activating protein non-catalytic subunit	IVEDLHERVPEKGGFSPFGNTQGPSRVAQFL	UID696
Map4k4_Map4k4-005_S824_1	NaN	NaN	NaN	NaN	NaN	NaN	NaN	NaN	NaN	NaN	NaN	NaN	-1.04219	-0.711228	-0.475495	-0.31829	-0.355387	-0.225683	-0.477522	NaN	NaN	NaN	NaN	NaN	-0.505247	-0.298566	-0.168755	-1.1392	-0.695863	-0.254943	-1.00303	NaN	S	___1	824	Map4k4-005;B2RUE8;Map4k4-017;A0A0A6YWM8	Map4k4	824;824;875;875	Map4k4-005	Map4k4-005		SPQTPQDKLTANETQSASSTLQKHKSSSSFT	UID697
Map4k4_Map4k4-005_S827_1	NaN	NaN	NaN	NaN	NaN	NaN	NaN	NaN	NaN	NaN	NaN	NaN	NaN	NaN	NaN	NaN	NaN	NaN	-0.601956	NaN	NaN	NaN	NaN	NaN	NaN	NaN	NaN	NaN	NaN	NaN	-0.800802	NaN	S	___1	827	Map4k4-005;B2RUE8;Map4k4-017;A0A0A6YWM8	Map4k4	827;827;878;878	Map4k4-005	Map4k4-005		TPQDKLTANETQSASSTLQKHKSSSSFTPFI	UID699
Diexf_Diexf-001_S166_1	NaN	NaN	0.429857	NaN	NaN	NaN	0.489646	NaN	NaN	NaN	NaN	NaN	NaN	NaN	NaN	NaN	NaN	NaN	NaN	NaN	NaN	NaN	NaN	NaN	NaN	NaN	NaN	NaN	NaN	NaN	NaN	NaN	S	___1	166	Diexf-001;A0A0A6YWS6;Diexf-002;A0A0R4J114;Q8BTT6	Diexf	166;166;166;166;170	Diexf-001	Diexf-001	Digestive organ expansion factor homolog	KEKDGEEPPGVSQKSSEEFTDVKHESLFSLE	UID700
Jade1_Jade1-007_S90_1	-0.0810795	-0.301053	0.0692898	-0.0826675	-0.0836609	-0.139538	-0.2388	0.147567	0.182947	0.49293	0.489748	0.750606	0.533264	0.714927	0.373063	0.511772	0.488515	0.685716	0.582074	-0.314194	0.0297002	0.500802	0.659194	0.784001	0.500598	0.447949	0.0186342	0.49375	0.587653	0.489132	0.447526	-0.0527154	S	___1	90	Jade1-007;A0A0A6YWV0	Jade1	90;90	Jade1-007	Jade1-007		DPWRQEWEKGVQVPVSPGTIPQPVARPKKYI	UID701
Usp19_Usp19-016_S163_1	0.164915	0.997473	NaN	NaN	-0.452294	0.504366	NaN	NaN	NaN	NaN	NaN	NaN	NaN	NaN	NaN	NaN	NaN	NaN	NaN	NaN	NaN	NaN	NaN	NaN	NaN	NaN	NaN	NaN	NaN	NaN	NaN	NaN	S	___1	163	Usp19-016;A0A0A6YWX1;Usp19-004;J3KMM1;Usp19-003;E9Q9M5;Usp19-002;Usp19-001;Q3UJD6-2;Q3UJD6;Usp19-013;A0A0A6YXT9	Usp19	163;163;163;163;162;162;162;162;162;162;28;28	Usp19-016	Usp19-016	Ubiquitin carboxyl-terminal hydrolase;Ubiquitin carboxyl-terminal hydrolase 19	ELVPGLQCQENGQELSPIALEPGSEPRRAKQ	UID702
Usp19_Usp19-016_S221_1	0.0142124	NaN	-0.815453	NaN	0.273814	NaN	-0.00977119	NaN	NaN	NaN	NaN	NaN	NaN	NaN	NaN	NaN	NaN	NaN	NaN	NaN	NaN	NaN	NaN	NaN	NaN	NaN	NaN	NaN	NaN	NaN	NaN	NaN	S	___1	221	Usp19-016;A0A0A6YWX1;Usp19-004;J3KMM1;Usp19-003;E9Q9M5;Usp19-002;Usp19-001;Q3UJD6-2;Q3UJD6	Usp19	221;221;221;221;220;220;220;220;220;220	Usp19-016	Usp19-016	Ubiquitin carboxyl-terminal hydrolase;Ubiquitin carboxyl-terminal hydrolase 19	AKRAVHLRRGPEGEGSMDGPGPQGDAPSFLS	UID703
Tdrd12_Tdrd12-004_S211_1	-0.963729	-0.319964	0.0842003	0.661111	-1.16505	0.105812	-0.213103	-0.198444	NaN	NaN	NaN	NaN	NaN	NaN	NaN	NaN	NaN	NaN	NaN	NaN	NaN	NaN	NaN	NaN	NaN	NaN	NaN	NaN	NaN	NaN	NaN	NaN	S	___1	211	Tdrd12-004;A0A0A6YX17;Q9CWU0;Tdrd12-005;A0A087WQS9;Tdrd12-002;A0A0U1RNL0;Tdrd12-001;Q9CWU0-2;Tdrd12-003;D3YZI6	Tdrd12	211;211;211;211;211;158;158;211;211;158;158	Tdrd12-004	Tdrd12-004	Putative ATP-dependent RNA helicase TDRD12	CVNDDLVAKNFAYYVSPMGNKNLNPLEKPRQ	UID705
Sft2d2_Sft2d2-002_S9_1	NaN	0.284988	NaN	0.17031	NaN	-0.579426	NaN	-0.989679	NaN	NaN	NaN	NaN	NaN	NaN	NaN	NaN	NaN	NaN	NaN	NaN	NaN	NaN	NaN	NaN	NaN	NaN	NaN	NaN	NaN	NaN	NaN	NaN	S	___1	9	Sft2d2-002;A0A0A6YX21;Sft2d2-004;A0A0A6YY20;Sft2d2-001;Q8VD57	Sft2d2	9;9;9;9;9;9	Sft2d2-002	Sft2d2-002	Vesicle transport protein SFT2B	_______MDKLKKVLSGQDTEDRSGLSEVVE	UID707
Prkar2a_Prkar2a-002_S97_1	0.212881	0.250719	0.0903115	0.290424	0.225275	0.151859	0.0521377	0.381394	-0.0999119	-0.0224636	0.0465609	0.00848693	-0.0821635	0.0353423	NaN	-0.285513	-0.575207	-0.342909	NaN	-0.467474	-0.139363	-0.0627913	-0.300697	-0.0750032	-0.0391473	0.1333	NaN	-0.139331	-0.0967766	-0.204349	NaN	-0.461978	S	___1	97	Prkar2a-002;A0A0A6YX73;Q8K1M3;Prkar2a-001;P12367	Prkar2a	97;97;97;97;96	Prkar2a-002	Prkar2a-002	cAMP-dependent protein kinase type II-alpha regulatory subunit	ADLEVPVPSKFTRRVSVCAETFNPDEEEEDN	UID708
Stx6_Stx6-009_S2_1	-0.21073	NaN	-0.676964	NaN	-0.114566	NaN	-0.470609	NaN	NaN	NaN	NaN	NaN	NaN	NaN	NaN	NaN	NaN	NaN	NaN	NaN	NaN	NaN	NaN	NaN	NaN	NaN	NaN	NaN	NaN	NaN	NaN	NaN	S	___1	2	Stx6-009;A0A0A6YXG0;Stx6-003;Stx6-001;Q9JKK1-2;Q9JKK1	Stx6	2;2;2;2;2;2	Stx6-009	Stx6-009	Syntaxin-6	______________MSMEDPFFVVKGEVQKA	UID709
Osbpl9_Osbpl9-012_S309_1	-0.166972	NaN	NaN	NaN	-0.045759	NaN	NaN	NaN	NaN	NaN	NaN	NaN	NaN	NaN	NaN	NaN	NaN	NaN	NaN	NaN	NaN	NaN	NaN	NaN	NaN	NaN	NaN	NaN	NaN	NaN	NaN	NaN	S	___1	309	Osbpl9-012;F6UHR6;Osbpl9-010;E9PXZ2;Osbpl9-001;Osbpl9-019;A0A0A6YXH3;A2A8Z1;Q5FWX7;Osbpl9-014;Osbpl9-003;Osbpl9-013;E9Q6C1;A2A8Z1-2	Osbpl9	309;309;313;313;326;336;336;326;216;216;229;246;246;229	Osbpl9-012	Osbpl9-012	Oxysterol-binding protein;Oxysterol-binding protein-related protein 9	LIDSSGSASVLTHSSSGNSLKRPDTTESLNS	UID712
Osbpl9_Osbpl9-012_S312_1	NaN	-0.109405	-0.398303	NaN	NaN	0.262433	-0.739613	NaN	NaN	NaN	NaN	NaN	NaN	NaN	NaN	NaN	NaN	NaN	NaN	NaN	NaN	NaN	NaN	NaN	NaN	NaN	NaN	NaN	NaN	NaN	NaN	NaN	S	___1	312	Osbpl9-012;F6UHR6;Osbpl9-010;E9PXZ2;Osbpl9-001;Osbpl9-019;A0A0A6YXH3;A2A8Z1;Q5FWX7;Osbpl9-014;Osbpl9-003;Osbpl9-013;E9Q6C1;A2A8Z1-2	Osbpl9	312;312;316;316;329;339;339;329;219;219;232;249;249;232	Osbpl9-012	Osbpl9-012	Oxysterol-binding protein;Oxysterol-binding protein-related protein 9	SSGSASVLTHSSSGNSLKRPDTTESLNSSMS	UID713
Larp1b_Q3TQS1_S60_1	0.129217	0.162468	0.041243	0.0446039	0.0316775	0.156138	-0.00602862	-0.197997	-0.00801477	-0.20317	-0.208761	-0.253687	-0.295571	-0.110184	-0.154859	-0.119777	-0.442399	NaN	-1.34015	0.142217	-0.231837	-0.244822	-0.255994	0.0132121	-0.239668	-0.0150826	-0.321802	-0.1794	-0.434793	-0.591701	-0.456148	-0.219253	S	___1	60	Q3TQS1;Larp1b-003;Larp1b-002;Larp1b-001;F6U5V1;Larp1b-005;A0A0A6YXJ7	Larp1b	60;60;60;60;60;42;42	Q3TQS1	Q3TQS1		KENREAKLDGPTENISEDEAQSSSQRKRGWR	UID717
Schip1_Schip1-008_S299_1	-0.100716	-0.358657	0.049352	NaN	-0.497282	-0.30843	-0.254444	NaN	NaN	NaN	NaN	NaN	NaN	NaN	NaN	NaN	NaN	NaN	NaN	NaN	NaN	NaN	NaN	NaN	NaN	NaN	NaN	NaN	NaN	NaN	NaN	NaN	S	___1	299	Schip1-008;A0A0A6YXQ5;Schip1-009;Schip1-004;Schip1-002;Gm21949-001;Q3TI53-1;Q3TI53;Q3TI53-7;Schip1-001;Schip1-003;Schip1-005;S4R1J0;Q3TI53-3;Q3TI53-6	Schip1	299;299;299;299;327;402;299;327;402;87;99;104;104;87;99	Schip1-008	Schip1-008	Schwannomin-interacting protein 1	DADDSKTETSLDTPLSPMSKQSSSYSDRDTT	UID723
Mrpl30_Mrpl30-007_S96_1	NaN	NaN	NaN	NaN	NaN	NaN	NaN	NaN	NaN	NaN	NaN	NaN	NaN	NaN	NaN	NaN	NaN	NaN	NaN	-0.137981	NaN	NaN	NaN	NaN	NaN	NaN	NaN	NaN	NaN	NaN	NaN	0.0475383	S	___1	96	Mrpl30-007;A0A0A6YXW4;NP_081374GeneID:107734Mrpl30;Mrpl30-008;Mrpl30-006;Mrpl30-001;Q9D7N6	Mrpl30	96;96;96;96;96;96;96	Mrpl30-007	Mrpl30-007	39S ribosomal protein L30, mitochondrial	WEKDTIKMLGLQKAHSPQIHKNIPSVNAKLK	UID724
Pfkfb3_Pfkfb3-019_S458_1	NaN	0.395282	NaN	NaN	NaN	0.931078	NaN	NaN	NaN	NaN	NaN	NaN	NaN	NaN	NaN	NaN	NaN	NaN	NaN	NaN	NaN	NaN	NaN	NaN	NaN	NaN	NaN	NaN	NaN	NaN	NaN	NaN	S	___1	458	Pfkfb3-019;A0A0A6YY64;Pfkfb3-006;A2AUP3;Pfkfb3-012;A2AUP5;Pfkfb3-002;A2AUP1;Q7TS91;Pfkfb3-201;Pfkfb3-001;Pfkfb3-005;A2AUP4;Pfkfb3-007;A7UAK8;Q3U3S6;Pfkfb3-014;Pfkfb3-202;Pfkfb3-013;A7UAK5	Pfkfb3	458;458;478;478;478;478;478;478;478;478;478;507;507;507;507;507;507;507;507;507	Pfkfb3-019	Pfkfb3-019		TPLASPEPTKKPRINSFEERVASTSAALPSC	UID725
Pfkfb3_Pfkfb3-019_S441_1	0.0581087	NaN	-0.676849	NaN	0.317767	NaN	-0.174833	NaN	NaN	NaN	-0.663122	NaN	-0.26583	-0.606144	NaN	-0.163332	-0.222936	0.00906043	-0.607463	NaN	NaN	NaN	-0.0740766	NaN	0.210763	0.0684644	NaN	-0.643969	-0.226206	-0.301639	-0.952071	NaN	S	___1	441	Pfkfb3-019;A0A0A6YY64;Pfkfb3-006;A2AUP3;Pfkfb3-012;A2AUP5;Pfkfb3-002;A2AUP1;Q7TS91;Pfkfb3-201;Pfkfb3-001;Pfkfb3-005;A2AUP4;Pfkfb3-007;A7UAK8;Q3U3S6;Pfkfb3-014;Pfkfb3-202;Pfkfb3-013;A7UAK5	Pfkfb3	441;441;461;461;461;461;461;461;461;461;461;490;490;490;490;490;490;490;490;490	Pfkfb3-019	Pfkfb3-019		SEDAKKGPNPLMRRNSVTPLASPEPTKKPRI	UID726
Camsap2_Camsap2-001_S365_1	NaN	0.419539	NaN	NaN	NaN	0.0842003	NaN	NaN	NaN	NaN	NaN	NaN	NaN	NaN	NaN	NaN	NaN	NaN	NaN	NaN	NaN	NaN	NaN	NaN	NaN	NaN	NaN	NaN	NaN	NaN	NaN	NaN	S	___1	365	Camsap2-001;Camsap2-003;A0A0A6YY67;H7BX08;Camsap2-201;Q8C1B1;Q8C1B1-2	Camsap2	365;376;376;382;382;365;365	Camsap2-001	Camsap2-001	Calmodulin-regulated spectrin-associated protein 2	VPVLNAAKRNIRDSSSSSDFSSRYTRPQTHS	UID728
Camsap2_Camsap2-001_S647_1	-0.00233905	NaN	0.52657	NaN	-0.211298	NaN	0.407951	NaN	NaN	NaN	NaN	NaN	NaN	NaN	NaN	NaN	NaN	NaN	NaN	NaN	NaN	NaN	NaN	NaN	NaN	NaN	NaN	NaN	NaN	NaN	NaN	NaN	S	___1	647	Camsap2-001;Camsap2-003;A0A0A6YY67;H7BX08;Camsap2-201;Q8C1B1;Q8C1B1-2	Camsap2	647;658;658;664;664;647;647	Camsap2-001	Camsap2-001	Calmodulin-regulated spectrin-associated protein 2	LQDYDLRASNPREALSPCPSTISTKSQPGSS	UID729
Camsap2_Camsap2-001_S905_1	NaN	-0.194774	NaN	NaN	NaN	-0.403427	NaN	NaN	NaN	NaN	NaN	NaN	NaN	NaN	NaN	NaN	NaN	NaN	NaN	NaN	NaN	NaN	NaN	NaN	NaN	NaN	NaN	NaN	NaN	NaN	NaN	NaN	S	___1	905	Camsap2-001;Camsap2-003;A0A0A6YY67;H7BX08;Camsap2-201;Q8C1B1;Q8C1B1-2;Camsap2-002;A0A0A6YXV8	Camsap2	905;916;916;922;922;905;905;249;249	Camsap2-001	Camsap2-001	Calmodulin-regulated spectrin-associated protein 2	QEMLMQMREQQAWVISPPQPSPQKQIRDFKP	UID730
Camsap2_Camsap2-001_S910_1	NaN	0.557484	NaN	NaN	NaN	-0.00975664	NaN	NaN	NaN	NaN	NaN	NaN	NaN	NaN	NaN	NaN	NaN	NaN	NaN	NaN	NaN	NaN	NaN	NaN	NaN	NaN	NaN	NaN	NaN	NaN	NaN	NaN	S	___1	910	Camsap2-001;Camsap2-003;A0A0A6YY67;H7BX08;Camsap2-201;Q8C1B1;Q8C1B1-2;Camsap2-002;A0A0A6YXV8	Camsap2	910;921;921;927;927;910;910;254;254	Camsap2-001	Camsap2-001	Calmodulin-regulated spectrin-associated protein 2	QMREQQAWVISPPQPSPQKQIRDFKPRQAGL	UID731
Camsap2_Camsap2-001_S1120_1	0.108491	0.196985	-0.0596754	-0.0094953	0.273695	0.130272	-0.184949	-0.389111	-0.391872	-0.237354	-0.270608	0.0167816	-0.183228	-0.0394439	-0.752996	-0.246361	-0.240827	1.34477	0.0935602	-0.0571665	-0.017899	-0.267027	-0.291274	-0.145829	-0.617565	-0.303988	0.0668125	0.36614	2.71585	0.574828	-0.57145	-0.0372956	S	___1	1120	Camsap2-001;Camsap2-003;A0A0A6YY67;H7BX08;Camsap2-201;Q8C1B1;Q8C1B1-2;Camsap2-002;A0A0A6YXV8	Camsap2	1120;1131;1131;1137;1137;1120;1120;464;464	Camsap2-001	Camsap2-001	Calmodulin-regulated spectrin-associated protein 2	PPEKADVSVEKLDGESDKEQFDDDQKVCCGF	UID732
Camsap2_Camsap2-001_S573_1	0.028852	0.260989	-0.0630172	0.00302647	-0.179041	0.19333	-0.489504	-0.611204	-0.0413726	-0.299418	-0.0445086	0.052555	NaN	-0.12636	0.0851526	-0.223374	-0.120828	-0.124535	-0.0912486	-0.270434	-0.0242524	-0.0735451	-0.0942179	-0.35463	NaN	-0.1202	-0.122319	-0.33559	-0.353966	-0.0633338	-0.327131	0.253505	S	___1	573	Camsap2-001;Camsap2-003;A0A0A6YY67;H7BX08;Camsap2-201;Q8C1B1;Q8C1B1-2	Camsap2	573;584;584;590;590;573;573	Camsap2-001	Camsap2-001	Calmodulin-regulated spectrin-associated protein 2	QDLSILNSNIKLNQSSPDNLTDTKGALSPIT	UID733
Camsap2_Camsap2-001_S391_1	NaN	NaN	0.140386	NaN	NaN	NaN	-0.152725	NaN	NaN	NaN	NaN	NaN	NaN	NaN	NaN	NaN	NaN	NaN	NaN	NaN	NaN	NaN	NaN	NaN	NaN	NaN	NaN	NaN	NaN	NaN	NaN	NaN	S	___1	391	Camsap2-001;Camsap2-003;A0A0A6YY67;H7BX08;Camsap2-201;Q8C1B1;Q8C1B1-2	Camsap2	391;402;402;408;408;391;391	Camsap2-001	Camsap2-001	Calmodulin-regulated spectrin-associated protein 2	PQTHSSASGGIRRSSSMSYVDGFIGTWPKEK	UID736
Camsap2_Camsap2-001_S1285_1	0.367483	0.358059	NaN	0.0843364	-0.405413	0.0426443	NaN	-1.24756	NaN	NaN	NaN	NaN	NaN	NaN	NaN	NaN	NaN	NaN	NaN	NaN	NaN	NaN	NaN	NaN	NaN	NaN	NaN	NaN	NaN	NaN	NaN	NaN	S	___1	1285	Camsap2-001;Camsap2-003;A0A0A6YY67;H7BX08;Camsap2-201;Q8C1B1;Q8C1B1-2;Camsap2-002;A0A0A6YXV8	Camsap2	1285;1296;1296;1302;1302;1285;1294;638;638	Camsap2-001	Camsap2-001	Calmodulin-regulated spectrin-associated protein 2	DSESVHSGKRTPRSESVEGFLSPSRCGSRNG	UID738
Camsap2_Camsap2-001_S1291_1	-0.438112	-0.325268	0.32964	NaN	-0.543846	-0.248005	0.103397	NaN	NaN	NaN	NaN	NaN	NaN	NaN	NaN	NaN	NaN	NaN	NaN	NaN	NaN	NaN	NaN	NaN	NaN	NaN	NaN	NaN	NaN	NaN	NaN	NaN	S	___1	1291	Camsap2-001;Camsap2-003;A0A0A6YY67;H7BX08;Camsap2-201;Q8C1B1;Q8C1B1-2;Camsap2-002;A0A0A6YXV8	Camsap2	1291;1302;1302;1308;1308;1291;1300;644;644	Camsap2-001	Camsap2-001	Calmodulin-regulated spectrin-associated protein 2	SGKRTPRSESVEGFLSPSRCGSRNGEKDWEN	UID739
Camsap2_Camsap2-001_S439_1	0.122606	-0.481405	-0.0948648	-0.566955	0.067914	-0.431034	-0.334116	-0.5205	0.141302	-0.110776	-0.0507564	0.0156403	-0.643991	-0.0342785	NaN	-0.191623	-0.289051	-0.493987	-0.260221	NaN	-0.0903575	-0.205131	-0.0889297	0.168257	-0.146308	-0.0155929	NaN	0.0392789	-0.373552	-0.111929	-0.368179	NaN	S	___1	439	Camsap2-001;Camsap2-003;A0A0A6YY67;H7BX08;Camsap2-201;Q8C1B1;Q8C1B1-2	Camsap2	439;450;450;456;456;439;439	Camsap2-001	Camsap2-001	Calmodulin-regulated spectrin-associated protein 2	SAQSSTPNRGIIRSVSNEGLTLNNSRASKHI	UID740
Camsap2_Camsap2-001_S836_1	NaN	-0.236333	NaN	-0.0651741	NaN	2.99812	NaN	3.50309	NaN	NaN	NaN	NaN	NaN	NaN	NaN	NaN	NaN	NaN	NaN	NaN	NaN	NaN	NaN	NaN	NaN	NaN	NaN	NaN	NaN	NaN	NaN	NaN	S	___1	836	Camsap2-001;Camsap2-003;A0A0A6YY67;H7BX08;Camsap2-201;Q8C1B1;Q8C1B1-2;Camsap2-002;A0A0A6YXV8	Camsap2	836;847;847;853;853;836;836;180;180	Camsap2-001	Camsap2-001	Calmodulin-regulated spectrin-associated protein 2	DIKESMETPPGRWLKSPTTPVDPERQWNLTS	UID741
Pcdh7_Pcdh7-002_S1177_1	NaN	NaN	NaN	NaN	NaN	NaN	NaN	NaN	NaN	NaN	NaN	NaN	NaN	-0.952685	NaN	-0.79947	NaN	NaN	NaN	NaN	NaN	NaN	NaN	NaN	NaN	-0.247628	NaN	-1.5378	NaN	NaN	NaN	NaN	S	___1	1177	Pcdh7-002;E9Q2S0;Pcdh7-001;A0A0A6YY83	Pcdh7	1177;1177;1185;1185	Pcdh7-002	Pcdh7-002		SQPKLSTFMPVDERGSQEKLANGEAAIMGDR	UID742
Pcdh7_Pcdh7-002_S1011_1	NaN	NaN	NaN	NaN	NaN	NaN	NaN	NaN	-1.74342	-1.43589	-1.37445	-1.60169	NaN	NaN	NaN	-1.53257	-1.57154	-1.56375	-1.75575	NaN	-1.06169	-1.22439	-2.03109	-1.57592	NaN	NaN	NaN	-1.56533	-1.71738	-1.33352	-1.75292	NaN	S	___1	1011	Pcdh7-002;E9Q2S0;Pcdh7-001;A0A0A6YY83;Pcdh7-007;A0A0G2JG16;Pcdh7-005;A0A0A6YW34;Pcdh7-004;A0A0A6YY48;Pcdh7-003;A2RS43	Pcdh7	1011;1011;1011;1011;35;35;326;326;672;672;1011;1011	Pcdh7-002	Pcdh7-002		YKSSSPLPTVQLHPQSPTAGKKHQAVQDLPP	UID744
Pcdh7_Pcdh7-002_S989_1	NaN	NaN	NaN	NaN	NaN	NaN	NaN	NaN	NaN	NaN	NaN	NaN	NaN	NaN	NaN	-1.47149	NaN	NaN	-0.10841	NaN	NaN	NaN	NaN	NaN	NaN	NaN	NaN	0.890641	NaN	NaN	-1.56657	NaN	S	___1	989	Pcdh7-002;E9Q2S0;Pcdh7-001;A0A0A6YY83;Pcdh7-007;A0A0G2JG16;Pcdh7-005;A0A0A6YW34;Pcdh7-004;A0A0A6YY48;Pcdh7-003;A2RS43	Pcdh7	989;989;989;989;13;13;304;304;650;650;989;989	Pcdh7-002	Pcdh7-002		SPSMGRYRSVNGGPGSPDLARHYKSSSPLPT	UID745
Ncam1_Ncam1-006_S748_1	NaN	NaN	-0.0176507	NaN	NaN	NaN	-0.46959	NaN	NaN	NaN	NaN	NaN	NaN	NaN	NaN	NaN	NaN	NaN	NaN	-0.389111	NaN	NaN	NaN	NaN	NaN	NaN	NaN	NaN	NaN	NaN	NaN	-0.901419	S	___1	748	Ncam1-006;A0A0A6YY91;P13595;Ncam1-001;A0A0A6YY47;Ncam1-002;E9QB01;P13595-2	Ncam1	748;748;774;774;774;775;775;774	Ncam1-006	Ncam1-006	Neural cell adhesion molecule 1	GKDMEEGKAAFSKDESKEPIVEVRTEEERTP	UID746
Ncam1_Ncam1-006_S860_1	NaN	NaN	NaN	-0.493845	NaN	NaN	NaN	-0.401501	NaN	NaN	NaN	NaN	NaN	NaN	NaN	NaN	NaN	NaN	NaN	NaN	NaN	NaN	NaN	NaN	NaN	NaN	NaN	NaN	NaN	NaN	NaN	NaN	S	___1	860	Ncam1-006;A0A0A6YY91;P13595	Ncam1	860;860;886	Ncam1-006	Ncam1-006	Neural cell adhesion molecule 1	PAGQATPSKGVTASSSSPASAPKVAPLVDLS	UID747
Ncam1_Ncam1-006_S861_1	-0.514614	NaN	NaN	NaN	-0.0837374	NaN	NaN	NaN	-0.633949	-0.349162	-0.395321	0.21661	-0.461879	-0.0737425	-0.618119	-0.471969	-0.360046	0.0728604	-0.286586	NaN	-0.18728	-0.0715728	-0.0394439	0.158854	-0.505226	0.182692	-0.456425	-0.341025	-0.172132	0.109695	-0.351442	NaN	S	___1	861	Ncam1-006;A0A0A6YY91;P13595	Ncam1	861;861;887	Ncam1-006	Ncam1-006	Neural cell adhesion molecule 1	AGQATPSKGVTASSSSPASAPKVAPLVDLSD	UID748
Ncam1_Ncam1-006_S979_1	-0.512472	-0.161637	-0.064676	-0.351093	-0.239106	-0.0824079	-0.288347	-0.405356	-0.531385	-0.292528	NaN	NaN	-0.412808	-0.0358454	-0.475976	-0.454723	-0.574369	-0.0660347	-0.508465	-0.179106	-0.249599	-0.186131	NaN	NaN	-0.216066	0.110363	-0.390472	-0.435671	-0.318524	0.238787	-0.312348	-0.454644	S	___1	979	Ncam1-006;A0A0A6YY91;P13595	Ncam1	979;979;1005	Ncam1-006	Ncam1-006	Neural cell adhesion molecule 1	PGTVKNPPEAATAPASPKSKAATTNPSQGED	UID749
Snw1_Snw1-201_S14_1	-0.543846	-0.00737659	NaN	NaN	-0.388488	0.309758	NaN	NaN	NaN	NaN	NaN	NaN	NaN	NaN	NaN	NaN	NaN	NaN	NaN	NaN	NaN	NaN	NaN	NaN	NaN	NaN	NaN	NaN	NaN	NaN	NaN	NaN	S	___1	14	Snw1-201;A0A0B4J1E2;Q9CSN1	Snw1	14;14;14	Snw1-201	Snw1-201	SNW domain-containing protein 1	__MALTSFLPAPTQLSQDQLEAEERARSQRS	UID750
Snw1_Snw1-201_S224_1	-0.209645	0.0497701	0.0172092	-0.0816901	-0.22489	-0.270747	-0.173726	0.232784	-0.443517	-0.386468	-0.150129	-0.226797	-0.402283	-0.104635	-0.292457	0.402286	NaN	0.450591	-0.133591	0.207268	-0.0479796	-0.0970852	-0.115894	-0.0535086	0.29125	0.0330882	-0.501545	0.145221	NaN	-0.141924	-0.200962	-0.154538	S	___1	224	Snw1-201;A0A0B4J1E2;Q9CSN1	Snw1	224;224;224	Snw1-201	Snw1-201	SNW domain-containing protein 1	PPRFKINKKIPRGPPSPPAPVMHSPSRKMTV	UID751
Snw1_Snw1-201_S190_1	-0.0748513	NaN	NaN	NaN	-0.583506	NaN	NaN	NaN	NaN	NaN	NaN	NaN	NaN	NaN	NaN	NaN	NaN	NaN	NaN	NaN	NaN	NaN	NaN	NaN	NaN	NaN	NaN	NaN	NaN	NaN	NaN	NaN	S	___1	190	Snw1-201;A0A0B4J1E2;Q9CSN1	Snw1	190;190;190	Snw1-201	Snw1-201	SNW domain-containing protein 1	QYIRYTPSQQGVAFNSGAKQRVIRMVEMQKD	UID754
Ighmbp2_Ighmbp2-003_S797_1	-0.394771	NaN	NaN	NaN	-0.510601	NaN	NaN	NaN	NaN	NaN	NaN	NaN	NaN	NaN	NaN	NaN	NaN	NaN	NaN	NaN	NaN	NaN	NaN	NaN	NaN	NaN	NaN	NaN	NaN	NaN	NaN	NaN	S	___1	797	Ighmbp2-003;D3Z5P5;Ighmbp2-001;A0A0B4J1E3;P40694	Ighmbp2	797;797;797;797;797	Ighmbp2-003	Ighmbp2-003	DNA-binding protein SMUBP-2	RRSPASSGSVAPQPSSPPSPAQAEPEPRAEE	UID755
Ighmbp2_Ighmbp2-003_S800_1	0.0067647	NaN	NaN	NaN	0.102591	NaN	NaN	NaN	0.0471196	NaN	0.274053	0.194213	NaN	NaN	NaN	NaN	NaN	NaN	NaN	NaN	0.374956	NaN	0.296193	0.459746	NaN	NaN	NaN	NaN	NaN	NaN	NaN	NaN	S	___1	800	Ighmbp2-003;D3Z5P5;Ighmbp2-001;A0A0B4J1E3;P40694	Ighmbp2	800;800;800;800;800	Ighmbp2-003	Ighmbp2-003	DNA-binding protein SMUBP-2	PASSGSVAPQPSSPPSPAQAEPEPRAEEPVT	UID756
Kpna4_Kpna4-201_S60_1	0.0575542	-0.0894515	0.941106	-1.31768	-0.654218	0.0863761	-0.743762	-2.32424	-0.0338206	0.0308304	0.0270125	0.0144981	-0.168885	-0.0456697	2.62789	0.325271	0.35095	-0.058518	-0.191327	-0.0980422	-0.248725	-0.154105	-0.138632	-0.092494	0.142479	0.359184	-0.161347	-0.143819	-0.213939	0.486354	0.770702	0.76774	S	___1	60	Kpna4-201;Kpna4-001;A0A0B4J1E7;O35343;Kpna4-002;D3YTN1	Kpna4	60;162;162;60;36;36	Kpna4-201	Kpna4-201	Importin subunit alpha-3	LLKRRNVPQEDICEDSDIDGDYRVQNTSLEA	UID757
Obsl1_Obsl1-010_S10_1	NaN	0.41446	NaN	NaN	NaN	0.307545	NaN	NaN	NaN	NaN	NaN	NaN	NaN	NaN	0.0226164	NaN	1.58741	-0.0883161	-0.15388	NaN	NaN	NaN	NaN	NaN	NaN	NaN	0.297368	NaN	-0.298637	0.0594937	-0.332698	NaN	S	___1	10	Obsl1-010;A0A0B4J1L4;Obsl1-001;D3YYU8	Obsl1	10;10;10;10	Obsl1-010	Obsl1-010	Obscurin-like protein 1	______MKAGSGDQGSPPCFLRFPRPVRVVS	UID760
BC037034_BC037034-003_S248_1	NaN	NaN	NaN	NaN	NaN	NaN	NaN	NaN	NaN	0.0289935	-0.875328	0.224905	-0.208144	0.0278618	NaN	-0.117099	-0.260255	0.122739	-0.420917	-0.34474	NaN	0.0968015	-0.830485	-0.300626	0.211635	0.155879	NaN	0.0154976	0.0557509	0.177344	0.0713507	-0.336318	S	___1	248	BC037034-003;A0A0G2JDC3;E9Q2V5;BC037034-001;Q3UTZ3	BC037034	248;248;517;517;517	BC037034-003	BC037034-003	Uncharacterized protein C7orf43 homolog	RDLVERHQASLGRSQSFSHQQPSRSHLMRSG	UID761
Lphn2;Adgrl2_Adgrl2-007_S1256_1	NaN	0.329985	NaN	-0.152196	NaN	0.306029	NaN	0.271067	NaN	NaN	NaN	NaN	-0.101892	NaN	-0.145462	-0.0894822	-0.145669	NaN	-0.0726648	NaN	NaN	NaN	NaN	NaN	-0.321045	NaN	0.116897	-0.234805	-0.303152	NaN	-0.297112	NaN	S	___1	1256	Adgrl2-007;A0A0G2JFV3;Adgrl2-018;A0A0G2JDE3;Adgrl2-006;A0A0G2JG66;Adgrl2-005;A0A0G2JDF4;Adgrl2-012;A0A0G2JFF5;Adgrl2-004;A0A0G2JDK6;Adgrl2-201;Adgrl2-008;A0A0G2JGM8;Q8JZZ7;Q8JZZ7-2;Q0P6A0;Adgrl2-202;Adgrl2-009;A0A0G2JGC2	Lphn2;Adgrl2	1256;1256;1318;1318;1350;1350;1367;1367;1382;1382;1393;1393;1402;1402;1402;1402;1466;154;154;386;386	Adgrl2-007	Adgrl2-007	Latrophilin-2	ADDHLQSPNRDSLYTSMPNLRDSPYPESSPD	UID763
Lphn2;Adgrl2_Adgrl2-007_S1277_1	NaN	0.371838	NaN	NaN	NaN	0.502942	NaN	NaN	NaN	NaN	NaN	NaN	NaN	NaN	NaN	NaN	NaN	NaN	NaN	NaN	NaN	NaN	NaN	NaN	NaN	NaN	NaN	NaN	NaN	NaN	NaN	NaN	S	___1	1277	Adgrl2-007;A0A0G2JFV3;Adgrl2-018;A0A0G2JDE3;Adgrl2-006;A0A0G2JG66;Adgrl2-005;A0A0G2JDF4;Adgrl2-012;A0A0G2JFF5;Adgrl2-004;A0A0G2JDK6;Adgrl2-201;Adgrl2-008;A0A0G2JGM8;Q8JZZ7;Q8JZZ7-2;Q0P6A0;Adgrl2-202;Adgrl2-009;A0A0G2JGC2	Lphn2;Adgrl2	1277;1277;1339;1339;1371;1371;1388;1388;1403;1403;1414;1414;1423;1423;1423;1423;1487;175;175;407;407	Adgrl2-007	Adgrl2-007	Latrophilin-2	DSPYPESSPDMAEDLSPSRRSENEDIYYKSM	UID764
Lphn2;Adgrl2_Adgrl2-007_S1312_1	0.18916	0.321928	0.123004	0.0604624	0.161694	0.416083	0.254231	0.115566	-0.365779	-0.284968	-0.342049	-0.600708	-0.381404	-0.44719	-0.395378	-0.34311	-0.496814	-0.550592	-0.441615	0.334797	-0.0167309	-0.339254	-0.499055	-0.455673	-0.417386	-0.503711	-0.0102361	-0.466078	-0.450636	-0.623465	-0.565289	0.641269	S	___1	1312	Adgrl2-007;A0A0G2JFV3;Adgrl2-018;A0A0G2JDE3;Adgrl2-006;A0A0G2JG66;Adgrl2-005;A0A0G2JDF4;Adgrl2-012;A0A0G2JFF5;Adgrl2-004;A0A0G2JDK6;Adgrl2-201;Adgrl2-008;A0A0G2JGM8;Q8JZZ7;Q8JZZ7-2;Q0P6A0;Adgrl2-202;Adgrl2-009;A0A0G2JGC2	Lphn2;Adgrl2	1312;1312;1374;1374;1406;1406;1423;1423;1438;1438;1449;1449;1458;1458;1458;1458;1522;210;210;442;442	Adgrl2-007	Adgrl2-007	Latrophilin-2	AGRHLHMCYQISRGNSDGYIIPINKEGCIPE	UID765
Lphn2;Adgrl2_Adgrl2-007_S1291_1	0.650489	0.0583859	-0.178812	0.171847	1.16266	0.000432815	0.422986	0.430499	-0.406178	-0.32191	-0.234703	-0.412827	-0.575099	-0.365463	-0.261933	-0.322397	-0.289016	-0.950899	-0.269582	0.554736	0.1145	-0.0461612	-0.520811	-0.421921	-0.555227	-0.405681	-0.0311056	-0.279371	-0.396213	-0.641896	-0.495613	0.971148	S	___1	1291	Adgrl2-007;A0A0G2JFV3;Adgrl2-018;A0A0G2JDE3;Adgrl2-006;A0A0G2JG66;Adgrl2-005;A0A0G2JDF4;Adgrl2-012;A0A0G2JFF5;Adgrl2-004;A0A0G2JDK6;Adgrl2-201;Adgrl2-008;A0A0G2JGM8;Q8JZZ7;Q8JZZ7-2;Q0P6A0;Adgrl2-202;Adgrl2-009;A0A0G2JGC2	Lphn2;Adgrl2	1291;1291;1353;1353;1385;1385;1402;1402;1417;1417;1428;1428;1437;1437;1437;1437;1501;189;189;421;421	Adgrl2-007	Adgrl2-007	Latrophilin-2	LSPSRRSENEDIYYKSMPNLGAGRHLHMCYQ	UID766
Trmt13_Trmt13-008_S8_1	NaN	-0.135095	NaN	-0.10566	NaN	-0.241885	NaN	0.164915	NaN	NaN	NaN	NaN	NaN	NaN	NaN	NaN	NaN	NaN	NaN	NaN	NaN	NaN	NaN	NaN	NaN	NaN	NaN	NaN	NaN	NaN	NaN	NaN	S	___1	8	Trmt13-008;A0A0G2JDL0;V9GXM2;Trmt13-003;V9GWW9;Trmt13-004;Trmt13-001;Q8BYH3	Trmt13	8;8;8;8;8;8;8;8	Trmt13-008	Trmt13-008	tRNA:m(4)X modification enzyme TRM13 homolog	________MEAPAATSPSIGFPIDGRCNYFV	UID769
Mapkapk5_Mapkapk5-002_S212_1	-0.135348	-0.326823	NaN	NaN	0.172872	-0.341775	NaN	NaN	NaN	NaN	NaN	NaN	NaN	NaN	NaN	NaN	NaN	NaN	NaN	NaN	NaN	NaN	NaN	NaN	NaN	NaN	NaN	NaN	NaN	NaN	NaN	NaN	S	___1	212	Mapkapk5-002;Gm42878-201;Gm42878-001;A0A0G2JDU2;Mapkapk5-001;O54992-2;O54992-5;O54992;Mapkapk5-004;Mapkapk5-005;O54992-4;O54992-3	Mapkapk5	212;212;212;212;212;212;212;212;63;63;63;63	Mapkapk5-002	Mapkapk5-002	MAP kinase-activated protein kinase 5	AQRRHQKEKSGIIPTSPTPYTYNKSCDLWSL	UID770
_Papd7-001_S74_1	NaN	0.10165	NaN	NaN	NaN	0.180912	NaN	NaN	NaN	NaN	NaN	NaN	NaN	NaN	NaN	NaN	NaN	NaN	NaN	NaN	NaN	NaN	NaN	NaN	NaN	NaN	NaN	NaN	NaN	NaN	NaN	NaN	S	___1	74	Papd7-001;A0A0G2JDV2		74;74	Papd7-001	Papd7-001		RAAPAAGGPGPAPAASSPPPAPGPAALPPAL	UID771
_Papd7-001_S170_1	NaN	NaN	NaN	NaN	NaN	NaN	NaN	NaN	-0.364496	-0.275926	0.0106367	NaN	NaN	0.0717627	NaN	NaN	NaN	NaN	NaN	NaN	-0.0259406	0.0706641	0.214498	NaN	NaN	-0.37118	NaN	NaN	NaN	NaN	NaN	NaN	S	___1	170	Papd7-001;A0A0G2JDV2		170;170	Papd7-001	Papd7-001		AAHAHPGPRGSTPAGSPPQHQFHPGRRKREN	UID772
Papd7_Papd7-001_S552_1	NaN	-0.282211	NaN	NaN	NaN	0.154324	NaN	NaN	NaN	NaN	NaN	NaN	NaN	NaN	NaN	NaN	NaN	NaN	NaN	NaN	NaN	NaN	NaN	NaN	NaN	NaN	NaN	NaN	NaN	NaN	NaN	NaN	S	___1	552	Papd7-001;A0A0G2JDV2;Papd7-201;Q6PB75	Papd7	552;552;309;309	Papd7-001	Papd7-001	Non-canonical poly(A) RNA polymerase PAPD7	YRRWIKEKWGSRILPSPDLDNRIKIKERITT	UID773
_Agap3-004_S59_1	NaN	NaN	NaN	NaN	NaN	NaN	NaN	NaN	NaN	NaN	NaN	NaN	0.719227	0.301119	-0.163381	0.126709	0.105008	0.123666	0.409038	NaN	NaN	NaN	NaN	NaN	-0.037636	0.217479	-0.0609841	-0.0417289	-0.238068	0.185993	0.560324	NaN	S	___1	59	Agap3-004;A0A0G2JDW1		59;59	Agap3-004	Agap3-004		QAALCAAREQPSRPRSVCSGTPGSAPSGARG	UID774
Rps27_Rps27-009_S9_1	-0.168463	-0.246464	0.067088	-0.149441	-0.0991853	-0.103643	-0.0978107	0.015212	1.08509	1.38162	0.707348	0.822363	0.221444	0.266996	0.114234	0.153286	0.169668	0.411535	0.214622	0.00259443	0.981853	1.3527	1.01056	0.777367	0.0350608	0.0354831	0.0455827	0.19131	0.192952	0.267236	0.215368	0.00891703	S	___1	9	Rps27-009;A0A0G2JDW7;Rps27rt-001;Rps27-001;Q6ZWU9;Rps27-005;A0A0G2JG29	Rps27	9;9;11;11;11;11;11	Rps27-009	Rps27-009	40S ribosomal protein S27	_______LAKDLLHPSPEEEKRKHKKKRLVQ	UID775
Rps27;Rps27l_Rps27-009_S76_1	0.397584	0.666211	-0.808589	0.473839	1.34164	0.426426	0.41565	0.560422	NaN	NaN	NaN	NaN	NaN	NaN	-3.83013	NaN	NaN	NaN	NaN	NaN	NaN	NaN	NaN	NaN	NaN	NaN	-2.11204	NaN	NaN	NaN	NaN	NaN	S	___1	76	Rps27-009;A0A0G2JDW7;Rps27rt-001;Rps27-001;Q6ZWU9;Rps27-002;A0A0G2JEX7;Rps27l-001;Q6ZWY3	Rps27;Rps27l	76;76;78;78;78;46;46;78;78	Rps27-009;Rps27l-001	Rps27-009	40S ribosomal protein S27;40S ribosomal protein S27-like	LCQPTGGKARLTEGCSFRRKQH_________	UID776
Rps27;Rps27l_Rps27-009_S25_1	-0.0604575	0.221196	0.571822	0.312084	-0.334989	0.0985544	-0.0271015	-0.060969	NaN	NaN	NaN	NaN	NaN	NaN	NaN	NaN	NaN	NaN	NaN	NaN	NaN	NaN	NaN	NaN	NaN	NaN	NaN	NaN	NaN	NaN	NaN	NaN	S	___1	25	Rps27-009;A0A0G2JDW7;Rps27rt-001;Rps27-001;Q6ZWU9;Rps27-005;A0A0G2JG29;Rps27l-001;Q6ZWY3;Rps27l-003;D6RH49;Rps27l-002;D3YYB0	Rps27;Rps27l	25;25;27;27;27;27;27;27;27;27;27;27;27	Rps27-009;Rps27l-001	Rps27-009	40S ribosomal protein S27;40S ribosomal protein S27-like	LEEEKKKHKKKRLVQSPNSYFMDVKCPGCYK;PEEEKRKHKKKRLVQSPNSYFMDVKCPGCYK	UID777
Slc7a7_Slc7a7-007_S19_1	0.294547	0.268554	0.316493	0.203389	-0.0524161	0.0787465	0.123136	-0.12466	0.492725	0.31487	0.156914	-0.158172	0.0585242	-0.109359	0.474047	0.285343	0.169412	-0.0310319	0.147046	0.528571	0.124328	0.194465	0.0930192	-0.0139459	0.228973	0.215989	0.178109	0.0743684	0.00633395	0.0962619	0.391988	0.551787	S	___1	19	Slc7a7-007;A0A0G2JEB8;Slc7a7-008;A0A0G2JE10;Slc7a7-005;Slc7a7-002;Slc7a7-001;Q9Z1K8	Slc7a7	19;19;19;19;19;19;19;19	Slc7a7-007	Slc7a7-007	Y+L amino acid transporter 1	STKYEVAAQHEADDGSALGDGASPVAEQVKL	UID778
Slc7a7_Slc7a7-007_S26_1	NaN	-0.121424	NaN	NaN	NaN	-0.350559	NaN	NaN	NaN	NaN	NaN	NaN	NaN	NaN	NaN	NaN	NaN	NaN	NaN	NaN	NaN	NaN	NaN	NaN	NaN	NaN	NaN	NaN	NaN	NaN	NaN	NaN	S	___1	26	Slc7a7-007;A0A0G2JEB8;Slc7a7-008;A0A0G2JE10;Slc7a7-005;Slc7a7-002;Slc7a7-001;Q9Z1K8	Slc7a7	26;26;26;26;26;26;26;26	Slc7a7-007	Slc7a7-007	Y+L amino acid transporter 1	AQHEADDGSALGDGASPVAEQVKLKKEISLL	UID779
Dclk1_Dclk1-007_S46_1	NaN	NaN	NaN	NaN	NaN	NaN	NaN	NaN	NaN	NaN	NaN	NaN	NaN	-0.718664	NaN	NaN	NaN	NaN	-0.944915	NaN	NaN	NaN	NaN	NaN	NaN	-1.29559	NaN	NaN	NaN	NaN	-1.55915	NaN	S	___1	46	Dclk1-007;A0A0G2JGH1;Q1EDH1;Dclk1-006;H7BX36;Dclk1-202;Dclk1-004;A0A0G2JE54;Q8CCN4;Dclk1-005;Dclk1-008;A0A0G2JEN4;Dclk1-001;A0A0G2JGQ6;Dclk1-201;Q9JLM8	Dclk1	46;46;46;46;46;46;46;46;46;46;46;46;353;353;353;353	Dclk1-007	Dclk1-007	Serine/threonine-protein kinase DCLK1	PGSLRKQRISQHGGSSTSLSSTKVCSSMDEN	UID780
Sh2b3_Sh2b3-006_S102_1	0.0632269	0.562767	0.00302647	-0.280107	0.191689	0.109829	-0.17829	-0.45332	NaN	NaN	NaN	NaN	NaN	NaN	NaN	NaN	NaN	NaN	NaN	NaN	NaN	NaN	NaN	NaN	NaN	NaN	NaN	NaN	NaN	NaN	NaN	NaN	S	___1	102	Sh2b3-006;D3Z0T9;Sh2b3-008;A0A0G2JE79;Sh2b3-003;D6RCY9;Sh2b3-004;D3Z3Y5;Sh2b3-005;Sh2b3-002;Sh2b3-001;O09039	Sh2b3	102;102;102;102;102;102;102;102;102;102;102;102	Sh2b3-006	Sh2b3-006	SH2B adapter protein 3	YRATAPPRPALPKARSSEDLGPRPACALQHL	UID783
Sh2b3_Sh2b3-006_S103_1	NaN	-0.161556	-0.116708	-0.280107	NaN	-0.171401	0.177471	-0.45332	NaN	NaN	NaN	NaN	NaN	NaN	NaN	NaN	NaN	NaN	NaN	NaN	NaN	NaN	NaN	NaN	NaN	NaN	NaN	NaN	NaN	NaN	NaN	NaN	S	___1	103	Sh2b3-006;D3Z0T9;Sh2b3-008;A0A0G2JE79;Sh2b3-003;D6RCY9;Sh2b3-004;D3Z3Y5;Sh2b3-005;Sh2b3-002;Sh2b3-001;O09039	Sh2b3	103;103;103;103;103;103;103;103;103;103;103;103	Sh2b3-006	Sh2b3-006	SH2B adapter protein 3	RATAPPRPALPKARSSEDLGPRPACALQHLR	UID784
Sh2b3_Sh2b3-006_S129_1	0.114234	0.0398403	0.032524	-0.0334071	0.0984196	-0.0742588	0.0791561	0.0453032	NaN	NaN	NaN	NaN	NaN	NaN	NaN	0.179001	NaN	NaN	NaN	NaN	NaN	NaN	NaN	NaN	NaN	NaN	NaN	1.00562	NaN	NaN	NaN	NaN	S	___1	129	Sh2b3-006;D3Z0T9;Sh2b3-008;A0A0G2JE79;Sh2b3-003;D6RCY9;Sh2b3-004;D3Z3Y5;Sh2b3-005;Sh2b3-002;Sh2b3-001;O09039	Sh2b3	129;129;129;129;129;129;129;129;129;129;129;129	Sh2b3-006	Sh2b3-006	SH2B adapter protein 3	LQHLRRGLRQLFRRRSAGELPGATSDTNDID	UID785
Ankib1_Ankib1-003_S738_1	-0.178633	NaN	NaN	NaN	-0.214357	NaN	NaN	NaN	NaN	-0.292051	NaN	NaN	NaN	NaN	-0.253189	NaN	NaN	NaN	0.23634	NaN	NaN	-0.291204	NaN	NaN	NaN	NaN	-0.255047	NaN	NaN	NaN	0.0172092	NaN	S	___1	738	Ankib1-003;A0A0G2JEA0;Ankib1-001;Q6ZPS6	Ankib1	738;738;738;738	Ankib1-003	Ankib1-003	Ankyrin repeat and IBR domain-containing protein 1	QEFLASVARGVAPADSPDAPRRSFAGGTWDW	UID788
Fam133b_Fam133b-005_S82_1	-0.466457	NaN	NaN	1.01021	-0.532303	NaN	NaN	-2.6114	0.213503	0.152508	NaN	NaN	NaN	NaN	0.000576887	NaN	NaN	NaN	-0.0586833	NaN	0.0568609	-0.0323444	NaN	NaN	NaN	NaN	-0.401844	NaN	NaN	NaN	-0.197153	NaN	S	___1	82	Fam133b-005;A0A0G2JF33;Fam133b-002;A0A0G2JEE9;Fam133b-001;Q9CVI2-2;Q9CVI2	Fam133b	82;82;82;82;82;82;82	Fam133b-005	Fam133b-005	Protein FAM133B	ENWKKELEKHREKLLSGNESSSKKRQKKKKE	UID789
Lrrfip2_Lrrfip2-003_S80_1	NaN	NaN	NaN	NaN	NaN	NaN	NaN	NaN	NaN	NaN	NaN	NaN	NaN	NaN	0.162984	NaN	NaN	NaN	NaN	NaN	NaN	NaN	NaN	NaN	NaN	NaN	-0.52797	NaN	NaN	NaN	NaN	NaN	S	___1	80	Lrrfip2-003;A0A0G2JEP4;Lrrfip2-007;A0A0G2JDR6;Lrrfip2-012;A0A1L1SSC0;Lrrfip2-006;A0A0G2JEF6;Lrrfip2-013;A0A1L1SVG1;Lrrfip2-001;A0A0R4J169;Lrrfip2-014;A0A1L1SQW1;Lrrfip2-201;Lrrfip2-005;E9QN52;Lrrfip2-004;A0A0G2JFV5;Lrrfip2-009;A0A0G2JGZ1	Lrrfip2	80;80;80;80;261;261;93;93;53;53;80;80;56;56;95;95;95;117;117;33;33	Lrrfip2-003;Lrrfip2-013	Lrrfip2-003		DKQYAENYTRPSSRNSASATTPLSGNSSRRG	UID790
Lrrfip2_Lrrfip2-003_S88_1	-0.156225	0.16723	-0.0528351	0.0829751	-0.0498004	0.0871912	0.394953	0.133827	NaN	-1.00283	-0.674153	-0.740432	NaN	-0.423507	-0.185589	-0.290868	-0.288593	-0.326679	NaN	NaN	NaN	-0.978151	-1.18429	-0.52309	NaN	-0.362436	-0.0814306	-0.256166	-0.187691	-0.217139	NaN	NaN	S	___1	88	Lrrfip2-003;A0A0G2JEP4;Lrrfip2-007;A0A0G2JDR6;Lrrfip2-012;A0A1L1SSC0;Lrrfip2-006;A0A0G2JEF6;Lrrfip2-013;A0A1L1SVG1;Lrrfip2-001;A0A0R4J169;Lrrfip2-014;A0A1L1SQW1;Lrrfip2-201;Lrrfip2-005;E9QN52;Lrrfip2-004;A0A0G2JFV5;Lrrfip2-009;A0A0G2JGZ1	Lrrfip2	88;88;88;88;269;269;101;101;61;61;88;88;64;64;103;103;103;125;125;41;41	Lrrfip2-003;Lrrfip2-013	Lrrfip2-003		TRPSSRNSASATTPLSGNSSRRGSGDTSSLI	UID791
Lrrfip2_Lrrfip2-003_S91_1	NaN	NaN	NaN	NaN	NaN	NaN	NaN	NaN	NaN	-0.348978	NaN	NaN	NaN	NaN	NaN	NaN	NaN	NaN	NaN	NaN	NaN	-0.169177	NaN	NaN	NaN	NaN	NaN	NaN	NaN	NaN	NaN	NaN	S	___1	91	Lrrfip2-003;A0A0G2JEP4;Lrrfip2-007;A0A0G2JDR6;Lrrfip2-012;A0A1L1SSC0;Lrrfip2-006;A0A0G2JEF6;Lrrfip2-013;A0A1L1SVG1;Lrrfip2-001;A0A0R4J169;Lrrfip2-014;A0A1L1SQW1;Lrrfip2-201;Lrrfip2-005;E9QN52;Lrrfip2-004;A0A0G2JFV5;Lrrfip2-009;A0A0G2JGZ1	Lrrfip2	91;91;91;91;272;272;104;104;64;64;91;91;67;67;106;106;106;128;128;44;44	Lrrfip2-003;Lrrfip2-013	Lrrfip2-003		SSRNSASATTPLSGNSSRRGSGDTSSLIDPD	UID792
Lrrfip2_Lrrfip2-003_S92_1	NaN	NaN	NaN	NaN	NaN	NaN	NaN	NaN	NaN	NaN	-0.331028	NaN	NaN	NaN	NaN	NaN	NaN	NaN	NaN	NaN	NaN	NaN	-0.342744	NaN	NaN	NaN	NaN	NaN	NaN	NaN	NaN	NaN	S	___1	92	Lrrfip2-003;A0A0G2JEP4;Lrrfip2-007;A0A0G2JDR6;Lrrfip2-012;A0A1L1SSC0;Lrrfip2-006;A0A0G2JEF6;Lrrfip2-013;A0A1L1SVG1;Lrrfip2-001;A0A0R4J169;Lrrfip2-014;A0A1L1SQW1;Lrrfip2-201;Lrrfip2-005;E9QN52;Lrrfip2-004;A0A0G2JFV5;Lrrfip2-009;A0A0G2JGZ1	Lrrfip2	92;92;92;92;273;273;105;105;65;65;92;92;68;68;107;107;107;129;129;45;45	Lrrfip2-003;Lrrfip2-013	Lrrfip2-003		SRNSASATTPLSGNSSRRGSGDTSSLIDPDT	UID793
Lrrfip2_Lrrfip2-003_S76_1	1.60763	NaN	NaN	NaN	0.838427	NaN	NaN	NaN	NaN	NaN	NaN	NaN	NaN	NaN	NaN	NaN	NaN	NaN	NaN	NaN	NaN	NaN	NaN	NaN	NaN	NaN	NaN	NaN	NaN	NaN	NaN	NaN	S	___1	76	Lrrfip2-003;A0A0G2JEP4;Lrrfip2-007;A0A0G2JDR6;Lrrfip2-012;A0A1L1SSC0;Lrrfip2-006;A0A0G2JEF6;Lrrfip2-013;A0A1L1SVG1;Lrrfip2-001;A0A0R4J169;Lrrfip2-014;A0A1L1SQW1;Lrrfip2-201;Lrrfip2-005;E9QN52;Lrrfip2-004;A0A0G2JFV5;Lrrfip2-009;A0A0G2JGZ1;Q91WK0-2;Q91WK0	Lrrfip2	76;76;76;76;257;257;89;89;49;49;76;76;52;52;91;91;91;113;113;29;29;76;91	Lrrfip2-003;Lrrfip2-013	Lrrfip2-003	Leucine-rich repeat flightless-interacting protein 2	DEKSDKQYAENYTRPSSRNSASATTPLSGNS	UID794
_Lrrfip2-003_S96_1	-0.0670922	0.137766	-0.0876414	-0.0846703	0.0425042	0.151989	0	0.0504668	-0.154763	NaN	-0.2659	NaN	-0.221203	-0.253498	-0.347931	-0.210279	-0.140332	-0.343586	-0.266542	-0.415788	-0.628029	NaN	-0.410505	NaN	0.0343565	0.0402613	-0.0844256	-0.121345	-0.111118	-0.1786	-0.332171	-0.355682	S	___1	96	Lrrfip2-003;A0A0G2JEP4;Lrrfip2-007;A0A0G2JDR6;Lrrfip2-012;A0A1L1SSC0;Lrrfip2-006;A0A0G2JEF6		96;96;96;96;277;277;109;109	Lrrfip2-003	Lrrfip2-003		ASATTPLSGNSSRRGSGDTSSLIDPDTSLSE	UID795
Cenpa_D6RJ71_S15_1	-0.213655	-0.00500037	0.0156403	-0.168869	0.625364	-0.0590891	-0.171872	0.091666	NaN	NaN	NaN	NaN	NaN	NaN	NaN	NaN	NaN	NaN	NaN	NaN	NaN	NaN	NaN	NaN	NaN	NaN	NaN	NaN	NaN	NaN	NaN	NaN	S	___1	15	D6RJ71;Cenpa-004;Cenpa-003;D6RCV6;Cenpa-002;Cenpa-006;A0A0G2JEV0;Cenpa-009;A0A0G2JGI2;Cenpa-011;A0A0G2JEV2;Cenpa-001;O35216	Cenpa	15;15;15;15;15;15;15;15;15;15;15;15;15	D6RJ71	D6RJ71	Histone H3-like centromeric protein A	_MGPRRKPQTPRRRPSSPAPGPSRQSSSVGV	UID799
Cenpa_D6RJ71_S16_1	NaN	0.066537	-0.0314889	-0.266264	NaN	0.127897	-0.17736	-0.0800879	NaN	NaN	NaN	NaN	NaN	NaN	NaN	NaN	NaN	NaN	NaN	NaN	NaN	NaN	NaN	NaN	NaN	NaN	NaN	NaN	NaN	NaN	NaN	NaN	S	___1	16	D6RJ71;Cenpa-004;Cenpa-003;D6RCV6;Cenpa-002;Cenpa-006;A0A0G2JEV0;Cenpa-009;A0A0G2JGI2;Cenpa-011;A0A0G2JEV2;Cenpa-001;O35216	Cenpa	16;16;16;16;16;16;16;16;16;16;16;16;16	D6RJ71	D6RJ71	Histone H3-like centromeric protein A	MGPRRKPQTPRRRPSSPAPGPSRQSSSVGVG	UID800
Ift22_Ift22-005_S107_1	NaN	-0.869781	NaN	NaN	NaN	-0.702656	NaN	NaN	NaN	NaN	NaN	NaN	NaN	NaN	NaN	NaN	NaN	NaN	NaN	NaN	NaN	NaN	NaN	NaN	NaN	NaN	NaN	NaN	NaN	NaN	NaN	NaN	S	___1	107	Ift22-005;A0A0G2JF44;Ift22-001;Q9DAI2	Ift22	107;107;137;137	Ift22-005	Ift22-005	Intraflagellar transport protein 22 homolog	HHKPGSGGERGSLALSPPLNKLKLVHSNLEE	UID801
Tet2_Tet2-001_S374_1	NaN	-0.526556	NaN	-0.166778	NaN	-0.836089	NaN	-0.0512347	NaN	NaN	NaN	NaN	NaN	NaN	NaN	NaN	NaN	NaN	NaN	NaN	NaN	NaN	NaN	NaN	NaN	NaN	NaN	NaN	NaN	NaN	NaN	NaN	S	___1	374	Tet2-001;Tet2-002;A0A0G2JF55;Q4JK59	Tet2	374;374;374;374	Tet2-001	Tet2-001	Methylcytosine dioxygenase TET2	TNGAYFRQSSKFPKDSISPTTVTPPSQSLLA	UID802
Tet2_Tet2-001_S376_1	-0.236759	NaN	NaN	-0.166778	-0.0414914	NaN	NaN	-0.0512347	NaN	NaN	NaN	NaN	NaN	NaN	NaN	NaN	NaN	NaN	NaN	NaN	NaN	NaN	NaN	NaN	NaN	NaN	NaN	NaN	NaN	NaN	NaN	NaN	S	___1	376	Tet2-001;Tet2-002;A0A0G2JF55;Q4JK59	Tet2	376;376;376;376	Tet2-001	Tet2-001	Methylcytosine dioxygenase TET2	GAYFRQSSKFPKDSISPTTVTPPSQSLLAPR	UID803
Tet2_Tet2-001_S958_1	-0.331028	NaN	NaN	NaN	-0.11048	NaN	NaN	NaN	NaN	NaN	NaN	NaN	NaN	NaN	NaN	NaN	NaN	NaN	NaN	NaN	NaN	NaN	NaN	NaN	NaN	NaN	NaN	NaN	NaN	NaN	NaN	NaN	S	___1	958	Tet2-001;Tet2-002;A0A0G2JF55;Q4JK59	Tet2	958;958;958;958	Tet2-001	Tet2-001	Methylcytosine dioxygenase TET2	PPQENMSSRIKQEISSPSRDNGQPKSIIETM	UID804
Tet2_Tet2-001_S23_1	0.0597706	0.0328061	NaN	-0.181264	0.0391384	-0.293553	NaN	-0.436588	NaN	NaN	NaN	NaN	NaN	NaN	NaN	NaN	NaN	NaN	NaN	NaN	NaN	NaN	NaN	NaN	NaN	NaN	NaN	NaN	NaN	NaN	NaN	NaN	S	___1	23	Tet2-001;Tet2-002;A0A0G2JF55;Q4JK59;Tet2-008;A0A0G2JGM1	Tet2	23;23;23;23;23;23	Tet2-001	Tet2-001	Methylcytosine dioxygenase TET2	HAEGTRLSPFLIAPPSPISHTEPLAVKLQNG	UID806
Tet2_Tet2-001_S97_1	-0.0774063	-0.134461	0.0418037	0.154713	0.303693	-0.0925863	-0.130002	-0.0886995	0.46801	0.457542	0.49917	0.681494	0.490467	0.488309	NaN	0.585636	0.534759	0.602742	0.394624	-0.606738	0.864731	1.11463	1.05804	0.871528	0.901958	1.09065	NaN	0.721591	0.512176	0.750692	0.597507	-0.536315	S	___1	97	Tet2-001;Tet2-002;A0A0G2JF55;Q4JK59	Tet2	97;97;97;97	Tet2-001	Tet2-001	Methylcytosine dioxygenase TET2	GYSRCLQNGGIKRTVSEPSLSGLHPNKILKL	UID807
Tet2_Tet2-001_S1665_1	NaN	NaN	NaN	NaN	NaN	NaN	NaN	NaN	NaN	NaN	NaN	NaN	NaN	NaN	NaN	NaN	NaN	NaN	NaN	-0.885127	NaN	NaN	NaN	NaN	NaN	NaN	NaN	NaN	NaN	NaN	NaN	-0.760846	S	___1	1665	Tet2-001;Tet2-002;A0A0G2JF55;Q4JK59;Q4JK59-3;Q4JK59-2	Tet2	1665;1673;1673;1665;333;365	Tet2-001	Tet2-001	Methylcytosine dioxygenase TET2	PTPKMDSHFMGAASRSPYSHPHTDYKTSEHH	UID808
Pde5a_Pde5a-002_S44_1	NaN	NaN	NaN	NaN	NaN	NaN	NaN	NaN	-0.622399	-0.230398	-0.516987	-0.53174	-0.710897	0.0567222	-0.970102	-1.13987	-0.344264	-0.956992	NaN	0.831229	-0.0758697	-0.410006	-0.854622	-0.399216	-0.559048	-0.773516	-0.316654	-0.586926	-0.59181	-0.95288	NaN	1.3158	S	___1	44	Pde5a-002;A0A0G2JF67;Pde5a-001;Q8CG03	Pde5a	44;44;76;76	Pde5a-002	Pde5a-002	cGMP-specific 3',5'-cyclic phosphodiesterase	GIRAHTESCSCSLQQSPHADNTTPGAPARKI	UID813
Cdkl5_Cdkl5-004_S407_1	NaN	-0.222801	NaN	NaN	NaN	0.264597	NaN	NaN	NaN	NaN	NaN	NaN	NaN	NaN	NaN	NaN	NaN	NaN	NaN	NaN	NaN	NaN	NaN	NaN	NaN	NaN	NaN	NaN	NaN	NaN	NaN	NaN	S	___1	407	Cdkl5-004;A0A0G2JFE2;Cdkl5-005;A0A0G2JF79;Cdkl5-001;Cdkl5-003;A0A0G2JGW6;Q3UTQ8	Cdkl5	407;407;407;407;407;407;407;407	Cdkl5-004	Cdkl5-004	Cyclin-dependent kinase-like 5	SSSKDLTNNNIPHLLSPKEAKSKTEFDFNID	UID814
Atrx_Atrx-001_S111_1	0.0542234	0.0699771	0.13014	0.295723	0.140386	0.0996318	0.370722	0.31742	0.276556	0.325502	-0.081797	-0.108876	NaN	0.414785	0.172872	0.246955	0.371838	-0.0815069	0.206268	0.318693	0.187388	0.377179	0.0588013	0.436802	NaN	0.252658	0.144699	0.221073	0.332393	0.323774	0.437973	0.0352017	S	___1	111	Atrx-018;A0A0G2JFA5;Atrx-020;A6PWK9;Atrx-013;A6PWK7;Atrx-015;A6PWK8;Atrx-023;A0A0G2JF42;Atrx-001;Q61687;Q8C2S3;Atrx-003;Atrx-025;A0A0G2JFG6;Q3TA30;Atrx-004;F6RDB7;Atrx-014	Atrx	56;56;56;56;56;56;56;56;56;56;111;111;72;72;25;25;126;126;111;111	Atrx-018;Atrx-013;Atrx-015;Atrx-001;Q3TA30;F6RDB7	Atrx-001	Transcriptional regulator ATRX	KPTDENVNEKAATENSENDITMQSLPKDGLH;KPTDENVNEKAATENSENDITMQSLPKEDGL;KPTDENVNEKAATENSENDITMQSLPKGTVI	UID815
Atrx_Atrx-001_S84_1	-0.224739	0.0274371	-0.359046	-0.260325	0.456386	0.181166	0.226015	0.340733	NaN	NaN	NaN	NaN	NaN	NaN	NaN	NaN	NaN	NaN	NaN	NaN	NaN	NaN	NaN	NaN	NaN	NaN	NaN	NaN	NaN	NaN	NaN	NaN	S	___1	84	Atrx-018;A0A0G2JFA5;Atrx-020;A6PWK9;Atrx-013;A6PWK7;Atrx-015;A6PWK8;Atrx-023;A0A0G2JF42;Atrx-001;Q61687;Q8C2S3;Atrx-003;Atrx-016;A6PWL2;Q3TA30;Atrx-004;F6RDB7;Atrx-014	Atrx	29;29;29;29;29;29;29;29;29;29;84;84;45;45;45;45;99;99;84;84	Atrx-018;Atrx-013;Atrx-015;Atrx-001;Q3TA30;F6RDB7	Atrx-001	Transcriptional regulator ATRX	EKSRSSGSSRSKRKPSIVTKYVESDDEKPTD	UID816
Atrx_Atrx-001_S315_1	-1.11982	-0.619758	NaN	-0.98396	-0.774478	-0.949561	NaN	-0.930958	NaN	NaN	NaN	NaN	NaN	NaN	NaN	NaN	NaN	NaN	NaN	NaN	NaN	NaN	NaN	NaN	NaN	NaN	NaN	NaN	NaN	NaN	NaN	NaN	S	___1	315	Atrx-018;A0A0G2JFA5;Atrx-015;A6PWK8;Atrx-001;Q61687;Q8C2S3;Atrx-003;F6RDB7;Atrx-014	Atrx	260;260;222;222;315;315;276;276;276;276	Atrx-018;Atrx-015;Atrx-001;F6RDB7	Atrx-001	Transcriptional regulator ATRX	DSEKTSKVCDQTSKFSPKKSSSSCNGEEKKL	UID817
Atrx_Atrx-001_S92_1	-0.0152867	0.223546	0.234011	0.0993626	-0.0241937	0.158596	0.128029	0.0447438	-0.409067	-0.0426054	-0.106343	-0.00215121	-0.141701	-0.0508013	0.179766	0.0596321	0.315334	-0.112709	-0.32974	-0.0795694	0.122739	0.289834	0.0766959	0.318693	-0.0116026	0.0657101	0.0985544	-0.00274375	0.10675	0.0777899	0.158337	-0.205414	S	___1	92	Atrx-018;A0A0G2JFA5;Atrx-020;A6PWK9;Atrx-013;A6PWK7;Atrx-015;A6PWK8;Atrx-023;A0A0G2JF42;Atrx-001;Q61687;Q8C2S3;Atrx-003;Atrx-025;A0A0G2JFG6;Q3TA30;Atrx-004;F6RDB7;Atrx-014	Atrx	37;37;37;37;37;37;37;37;37;37;92;92;53;53;6;6;107;107;92;92	Atrx-018;Atrx-013;Atrx-015;Atrx-001;Q3TA30;F6RDB7	Atrx-001	Transcriptional regulator ATRX	SRSKRKPSIVTKYVESDDEKPTDENVNEKAA	UID818
Fnbp1l_Fnbp1l-005_S347_1	-0.183032	0.147828	0.707878	0.387252	-0.372543	-0.299986	0.0234682	0.0978804	-0.204449	NaN	NaN	-0.150833	NaN	NaN	NaN	NaN	NaN	NaN	NaN	-0.475756	-0.358602	NaN	NaN	0.066537	NaN	NaN	NaN	NaN	NaN	NaN	NaN	0.00374607	S	___1	347	Fnbp1l-005;A0A0G2JFM9;Fnbp1l-001;E9PUK3;Fnbp1l-002;E9PUI5;Q8K012-2;Q8K012	Fnbp1l	347;347;443;443;501;501;442;501	Fnbp1l-005	Fnbp1l-005	Formin-binding protein 1-like	RHSSDINHLVTQGRESPEGSYTDDANQEVRG	UID821
Fnbp1l_Fnbp1l-005_S334_1	0.301939	0.257373	-0.265813	0.0970714	0.299127	1.27953	0.551295	-0.385884	NaN	NaN	NaN	NaN	NaN	NaN	NaN	NaN	NaN	NaN	NaN	NaN	NaN	NaN	NaN	NaN	NaN	NaN	NaN	NaN	NaN	NaN	NaN	NaN	S	___1	334	Fnbp1l-005;A0A0G2JFM9;Fnbp1l-001;E9PUK3;Fnbp1l-002;E9PUI5;Q8K012-2;Q8K012	Fnbp1l	334;334;430;430;488;488;429;488	Fnbp1l-005	Fnbp1l-005	Formin-binding protein 1-like	SEVEGKTGIRGDRRHSSDINHLVTQGRESPE	UID823
Fnbp1l_Fnbp1l-005_S335_1	NaN	NaN	-0.118085	NaN	NaN	NaN	-0.389054	NaN	NaN	NaN	NaN	NaN	NaN	NaN	NaN	NaN	NaN	NaN	NaN	NaN	NaN	NaN	NaN	NaN	NaN	NaN	NaN	NaN	NaN	NaN	NaN	NaN	S	___1	335	Fnbp1l-005;A0A0G2JFM9;Fnbp1l-001;E9PUK3;Fnbp1l-002;E9PUI5;Q8K012-2;Q8K012	Fnbp1l	335;335;431;431;489;489;430;489	Fnbp1l-005	Fnbp1l-005	Formin-binding protein 1-like	EVEGKTGIRGDRRHSSDINHLVTQGRESPEG	UID824
Fnbp1l_Fnbp1l-005_S141_1	0.112233	0.0567222	0.00891703	-0.221825	0.290189	-0.00837747	-0.0566563	1.75467	-0.271862	NaN	NaN	NaN	0.130931	0.282143	-0.133828	-0.0187611	-0.196261	0.143524	-0.149521	-0.123135	0.169668	NaN	NaN	NaN	-0.0235337	0.243181	-0.0448955	0.14496	-0.052117	0.32458	-0.0230059	-0.299294	S	___1	141	Fnbp1l-005;A0A0G2JFM9;Fnbp1l-001;E9PUK3;Fnbp1l-002;E9PUI5;Q8K012-2;Q8K012	Fnbp1l	141;141;295;295;295;295;295;295	Fnbp1l-005	Fnbp1l-005	Formin-binding protein 1-like	DFPFEDYSQHIYRTISDGTISAAKQESGKMD	UID825
Nbeal2_Nbeal2-010_S1269_1	-0.0111518	NaN	0.113434	NaN	0.28629	NaN	-0.219304	NaN	NaN	NaN	NaN	NaN	NaN	NaN	NaN	NaN	NaN	NaN	NaN	NaN	NaN	NaN	NaN	NaN	NaN	NaN	NaN	NaN	NaN	NaN	NaN	NaN	S	___1	1269	Nbeal2-010;A0A0G2JFQ4;Nbeal2-001;Nbeal2-201;E9Q9L6;Q6ZQA0;Q6ZQA0-2;Nbeal2-006;F7CGQ9	Nbeal2	1269;1269;1296;1303;1303;1296;1296;66;66	Nbeal2-010	Nbeal2-010	Neurobeachin-like protein 2	QDVLTRLYVLEAATDSSPPRFLPELPISSEL	UID826
Nbeal2_Nbeal2-010_S1270_1	-0.207678	NaN	NaN	NaN	0.313942	NaN	NaN	NaN	NaN	NaN	NaN	NaN	NaN	NaN	NaN	NaN	NaN	NaN	NaN	NaN	NaN	NaN	NaN	NaN	NaN	NaN	NaN	NaN	NaN	NaN	NaN	NaN	S	___1	1270	Nbeal2-010;A0A0G2JFQ4;Nbeal2-001;Nbeal2-201;E9Q9L6;Q6ZQA0;Q6ZQA0-2;Nbeal2-006;F7CGQ9	Nbeal2	1270;1270;1297;1304;1304;1297;1297;67;67	Nbeal2-010	Nbeal2-010	Neurobeachin-like protein 2	DVLTRLYVLEAATDSSPPRFLPELPISSELA	UID827
Nbeal2_Nbeal2-010_S2701_1	0.1333	0.120485	-0.165726	-0.267583	0.299362	0.102188	0.0720372	0.313014	NaN	NaN	NaN	NaN	NaN	NaN	NaN	NaN	NaN	NaN	NaN	NaN	NaN	NaN	NaN	NaN	NaN	NaN	NaN	NaN	NaN	NaN	NaN	NaN	S	___1	2701	Nbeal2-010;A0A0G2JFQ4;Nbeal2-001;Nbeal2-201;E9Q9L6;Q6ZQA0;Q6ZQA0-2;Nbeal2-003;F6VTL9;Nbeal2-004;F6ZZB1	Nbeal2	2701;2701;2728;2735;2735;2727;2728;2017;2017;1058;1058	Nbeal2-010	Nbeal2-010	Neurobeachin-like protein 2	SSQFARRLWRSSRRISQVSSGETEYNPGEAR	UID828
Atrx_Atrx-001_S1080_1	NaN	NaN	0.0211954	NaN	NaN	NaN	0.328836	NaN	NaN	NaN	NaN	NaN	NaN	NaN	-0.105473	NaN	-0.179351	NaN	NaN	NaN	NaN	NaN	NaN	NaN	NaN	NaN	0.0255958	NaN	0.196985	NaN	NaN	NaN	S	___1	1080	Atrx-026;A0A0G2JFR8;Atrx-001;Q61687;Atrx-021;A0A0G2JED2	Atrx	105;105;1080;1080;201;201	Atrx-026;Atrx-001	Atrx-001	Transcriptional regulator ATRX	RVSLREKKRFSLPAKSPGKRPECSSSDTEKS	UID831
Atrx_Atrx-001_S1223_1	0.216858	NaN	0.121281	NaN	0.239765	NaN	0.281906	NaN	NaN	NaN	NaN	NaN	-0.0572565	0.2444	NaN	NaN	0.0924781	NaN	NaN	NaN	NaN	NaN	NaN	NaN	0.24306	0.272143	NaN	NaN	0.0301242	NaN	NaN	NaN	S	___1	1223	Atrx-026;A0A0G2JFR8;Atrx-001;Q61687;Atrx-021;A0A0G2JED2	Atrx	248;248;1223;1223;344;344	Atrx-026;Atrx-001	Atrx-001	Transcriptional regulator ATRX	VTENLVLPSHTGFCQSSGDEALSKSVPATVD	UID833
Atrx_Atrx-001_S1224_1	0.146395	-0.00601411	NaN	0.313246	1.09153	-0.285266	NaN	0.942308	0.237686	0.239031	0.329181	0.00432164	0.0436244	NaN	NaN	0.0833836	NaN	-0.0936481	NaN	-0.330828	0.0462816	0.0475383	0.103263	0.00158601	0.335026	NaN	NaN	0.119024	NaN	0.242694	NaN	0.0920721	S	___1	1224	Atrx-026;A0A0G2JFR8;Atrx-001;Q61687;Atrx-021;A0A0G2JED2	Atrx	249;249;1224;1224;345;345	Atrx-026;Atrx-001	Atrx-001	Transcriptional regulator ATRX	TENLVLPSHTGFCQSSGDEALSKSVPATVDD	UID834
Atrx_Atrx-001_S1041_1	NaN	NaN	0.314058	-0.00704309	NaN	NaN	-0.0983357	0.0267293	-0.0310319	0.375512	0.342555	0.208143	0.184471	0.160275	NaN	-0.156836	-0.168512	NaN	0.170053	0.0199154	-0.0106139	-0.0574817	0.024887	0.27011	0.0216219	0.0581087	NaN	-0.0890218	-0.0217165	NaN	-0.0835539	0.0381553	S	___1	1041	Atrx-026;A0A0G2JFR8;Atrx-001;Q61687;Atrx-021;A0A0G2JED2	Atrx	66;66;1041;1041;162;162	Atrx-026;Atrx-001	Atrx-001	Transcriptional regulator ATRX	GKKWKDKSCEKKEELSDSVDKLPGKGDSCDS	UID835
Atrx_Atrx-001_S1043_1	NaN	NaN	-0.187904	NaN	NaN	NaN	0.0798389	NaN	NaN	NaN	NaN	NaN	NaN	NaN	NaN	NaN	NaN	NaN	NaN	NaN	NaN	NaN	NaN	NaN	NaN	NaN	NaN	NaN	NaN	NaN	NaN	NaN	S	___1	1043	Atrx-026;A0A0G2JFR8;Atrx-001;Q61687;Atrx-021;A0A0G2JED2	Atrx	68;68;1043;1043;164;164	Atrx-026;Atrx-001	Atrx-001	Transcriptional regulator ATRX	KWKDKSCEKKEELSDSVDKLPGKGDSCDSSE	UID836
Atrx_Atrx-001_S1232_1	-0.0244578	-0.0728317	NaN	NaN	-0.0924786	-0.492018	NaN	NaN	NaN	NaN	NaN	NaN	NaN	NaN	NaN	NaN	NaN	NaN	NaN	NaN	NaN	NaN	NaN	NaN	NaN	NaN	NaN	NaN	NaN	NaN	NaN	NaN	S	___1	1232	Atrx-026;A0A0G2JFR8;Atrx-001;Q61687;Atrx-021;A0A0G2JED2	Atrx	257;257;1232;1232;353;353	Atrx-026;Atrx-001	Atrx-001	Transcriptional regulator ATRX	HTGFCQSSGDEALSKSVPATVDDDDDDNDPE	UID840
_Q9D394-2_S53_1	NaN	0.0311129	NaN	NaN	NaN	0.227988	NaN	NaN	NaN	NaN	NaN	NaN	NaN	NaN	NaN	NaN	NaN	NaN	NaN	NaN	NaN	NaN	NaN	NaN	NaN	NaN	NaN	NaN	NaN	NaN	NaN	NaN	S	___1	53	Q9D394-2;Rufy3-002;A0A0G2JFT8;Rufy3-003;Q9D394-4		53;53;53;53;53	Q9D394-2	Q9D394-2		RGADREDEAGPSEPDSPVAAPFFLLYPGDGG	UID841
Lrrfip2_Lrrfip2-013_S69_1	-0.0259112	0.0839282	-0.0876414	-0.0846703	0.0965318	0.0233263	0	0.0504668	-0.154763	NaN	-0.2659	NaN	-0.221203	-0.253498	-0.347931	-0.210279	-0.140332	-0.343586	-0.266542	-0.415788	-0.628029	NaN	-0.410505	NaN	0.0343565	0.0402613	-0.0844256	-0.121345	-0.111118	-0.1786	-0.332171	-0.355682	S	___1	69	Lrrfip2-013;A0A1L1SVG1;Lrrfip2-001;A0A0R4J169;Lrrfip2-014;A0A1L1SQW1;Lrrfip2-201;Lrrfip2-005;E9QN52;Lrrfip2-004;A0A0G2JFV5;Lrrfip2-009;A0A0G2JGZ1;Q91WK0-2;Q91WK0	Lrrfip2	69;69;96;96;72;72;111;111;111;133;133;49;49;96;111	Lrrfip2-013	Lrrfip2-013	Leucine-rich repeat flightless-interacting protein 2	ASATTPLSGNSSRRGSGDTSSLIDPDTSLSE	UID844
Rprd2_Rprd2-006_S550_1	-0.136632	0.0652966	-0.0986445	0.00245056	-0.114426	-0.0388656	-0.170735	-0.17976	NaN	0.0550568	-0.0632735	0.00475299	0.267715	0.184344	0.14104	-0.00301835	0.104203	-0.0153158	0.161565	0.0432046	NaN	0.0716254	0.160146	-0.344703	-0.0327723	0.0511633	0.124593	0.0641931	0.171975	0.0706641	0.252537	-0.159444	S	___1	550	Rprd2-006;A0A0G2JFW6;Rprd2-001;Q6NXI6-2;Q6NXI6	Rprd2	550;550;633;589;633	Rprd2-006	Rprd2-006	Regulation of nuclear pre-mRNA domain-containing protein 2	SEVSSTSASKASVGQSPVLPSTTFKLPSSSL	UID848
Rprd2_Rprd2-006_S309_1	-0.00450825	-0.142911	-0.0225955	0.0801119	0.0305479	-0.0733629	-0.108223	-0.0524011	-0.536168	-0.745962	-0.229856	-0.194394	-0.326299	-0.607067	0.116631	-0.517606	-0.577444	NaN	0.146655	0.180784	-0.416096	0.206393	-0.0542275	0.204141	-0.675742	-0.977526	-0.265917	-0.291009	0.0515809	NaN	-0.934786	-0.045357	S	___1	309	Rprd2-006;A0A0G2JFW6;Rprd2-001;Q6NXI6-2;Q6NXI6;Rprd2-004;A0A0G2JFN1	Rprd2	309;309;392;348;392;374;374	Rprd2-006	Rprd2-006	Regulation of nuclear pre-mRNA domain-containing protein 2	PEPVTDNRDVEDMELSDVEDDGSKIIVEDRK	UID849
Rprd2_Rprd2-006_S1003_1	NaN	-1.51383	NaN	NaN	NaN	-2.10197	NaN	NaN	NaN	NaN	NaN	NaN	NaN	NaN	NaN	NaN	NaN	NaN	NaN	NaN	NaN	NaN	NaN	NaN	NaN	NaN	NaN	NaN	NaN	NaN	NaN	NaN	S	___1	1003	Rprd2-006;A0A0G2JFW6;Rprd2-001;Q6NXI6-2;Q6NXI6	Rprd2	1003;1003;1086;1042;1086	Rprd2-006	Rprd2-006	Regulation of nuclear pre-mRNA domain-containing protein 2	TDQQQEEHYRIETRVSSSCLDLPDSTEEKGA	UID853
Rprd2_Rprd2-006_S694_1	-0.159396	-0.0100472	-0.128519	-0.0209844	-0.273047	-0.098691	-0.390207	-0.422849	NaN	NaN	NaN	NaN	NaN	NaN	0.161178	-0.347197	NaN	NaN	-0.00961146	NaN	NaN	NaN	NaN	NaN	NaN	NaN	-0.12956	-0.893571	NaN	NaN	-0.392952	NaN	S	___1	694	Rprd2-006;A0A0G2JFW6;Rprd2-001;Q6NXI6-2;Q6NXI6	Rprd2	694;694;777;733;777	Rprd2-006	Rprd2-006	Regulation of nuclear pre-mRNA domain-containing protein 2	TSSSVDTMSLLSKIISPGSSTPSSTRSPPPG	UID854
Rprd2_Rprd2-006_S421_1	-0.0748817	-0.341848	0.0176369	-0.0472639	-0.0616314	0.0601858	-0.0426797	-0.0728166	0.0447438	0.00374607	-0.179351	0.158079	-0.0910949	NaN	-0.155148	-0.0494122	-0.0555013	-0.00779714	-0.0445086	0.402504	0.00273846	-0.0154034	0.136979	-0.018878	-0.263196	NaN	-0.0938637	0.00848693	-0.0686952	0.107152	-0.0552165	0.208018	S	___1	421	Rprd2-006;A0A0G2JFW6;Rprd2-001;Q6NXI6-2;Q6NXI6	Rprd2	421;421;504;460;504	Rprd2-006	Rprd2-006	Regulation of nuclear pre-mRNA domain-containing protein 2	TGVSSASRPSPGIPTSPSNLSSGLKTPAPAT	UID858
Rprd2_Rprd2-006_S1034_1	1.04418	0.618145	NaN	NaN	0.11836	0.113967	NaN	NaN	NaN	NaN	NaN	NaN	NaN	NaN	NaN	NaN	NaN	NaN	NaN	NaN	NaN	NaN	NaN	NaN	NaN	NaN	NaN	NaN	NaN	NaN	NaN	NaN	S	___1	1034	Rprd2-006;A0A0G2JFW6;Rprd2-001;Q6NXI6-2;Q6NXI6	Rprd2	1034;1034;1117;1073;1117	Rprd2-006	Rprd2-006	Regulation of nuclear pre-mRNA domain-containing protein 2	PIETLGYHNAANRRMSGEPIKTVESIRVPGK	UID859
Rprd2_Rprd2-006_S529_1	0.0447438	-0.0115589	0.205267	NaN	-0.0105848	-0.153463	-0.0733478	NaN	0.0305479	-0.0994945	-0.0587284	-0.014383	0.013641	0.154842	NaN	0.0581087	-0.0137566	-0.174328	0.0299829	0.0515809	0.0396999	0.0330882	-0.108985	-0.196426	0.158466	0.0439044	NaN	0.15069	0.0779266	-0.0316069	0.0769695	-0.0524011	S	___1	529	Rprd2-006;A0A0G2JFW6;Rprd2-001;Q6NXI6-2;Q6NXI6	Rprd2	529;529;612;568;612	Rprd2-006	Rprd2-006	Regulation of nuclear pre-mRNA domain-containing protein 2	LLSSTQSFIPKSFNYSPSSSTSEVSSTSASK	UID860
Rprd2_Rprd2-006_S1120_1	-0.0981349	NaN	-0.837996	NaN	0.362666	NaN	0.337882	NaN	NaN	NaN	NaN	NaN	NaN	NaN	NaN	NaN	NaN	NaN	NaN	NaN	NaN	NaN	NaN	NaN	NaN	NaN	NaN	NaN	NaN	NaN	NaN	NaN	S	___1	1120	Rprd2-006;A0A0G2JFW6;Rprd2-001;Q6NXI6-2;Q6NXI6	Rprd2	1120;1120;1203;1159;1203	Rprd2-006	Rprd2-006	Regulation of nuclear pre-mRNA domain-containing protein 2	RAPQFQESVTSFRSNSFNSTFEHHLPPSPLE	UID864
Rprd2_Rprd2-006_S1325_1	-0.436373	NaN	NaN	NaN	-0.107508	NaN	NaN	NaN	NaN	NaN	NaN	NaN	NaN	NaN	NaN	NaN	NaN	NaN	NaN	NaN	NaN	NaN	NaN	NaN	NaN	NaN	NaN	NaN	NaN	NaN	NaN	NaN	S	___1	1325	Rprd2-006;A0A0G2JFW6;Rprd2-001;Q6NXI6-2;Q6NXI6	Rprd2	1325;1325;1408;1364;1408	Rprd2-006	Rprd2-006	Regulation of nuclear pre-mRNA domain-containing protein 2	GGGGGGNTSSSGLPLSPAHRDAIGRSGMILR	UID865
Aim1_E9PVP1_S99_1	NaN	NaN	NaN	NaN	NaN	NaN	NaN	NaN	NaN	NaN	NaN	NaN	0.357946	NaN	NaN	0.420833	0.330444	NaN	0.287472	NaN	NaN	NaN	NaN	NaN	-0.00093804	NaN	NaN	0.0713507	0.562474	NaN	-0.121424	NaN	S	___1	99	E9PVP1;Aim1-002;Aim1-001;A0A0G2JG52	Aim1	99;99;473;473	E9PVP1	E9PVP1		PRGQPRGEPDRSKPLSPTKRKGRSRVPEAVP	UID866
Aim1_E9PVP1_S115_1	NaN	NaN	NaN	NaN	NaN	NaN	NaN	NaN	0.500496	0.534361	0.552377	0.548338	0.518233	NaN	NaN	NaN	NaN	2.60281	NaN	NaN	0.828388	0.209641	0.538041	0.331017	0.636822	NaN	NaN	NaN	NaN	0.402176	NaN	NaN	S	___1	115	E9PVP1;Aim1-002;Aim1-001;A0A0G2JG52	Aim1	115;115;489;489	E9PVP1	E9PVP1		PTKRKGRSRVPEAVPSSPGSGSRAPAKESPP	UID867
Aim1_E9PVP1_S116_1	NaN	NaN	NaN	NaN	NaN	NaN	NaN	NaN	NaN	0.460166	NaN	NaN	0.686164	0.442652	0.591105	NaN	0.553852	NaN	0.850479	NaN	NaN	0.422125	NaN	NaN	0.22033	0.371503	0.795268	NaN	1.02375	NaN	NaN	NaN	S	___1	116	E9PVP1;Aim1-002;Aim1-001;A0A0G2JG52	Aim1	116;116;490;490	E9PVP1	E9PVP1		TKRKGRSRVPEAVPSSPGSGSRAPAKESPPK	UID868
Aim1_E9PVP1_S22_1	NaN	0.836409	NaN	NaN	NaN	0.813689	NaN	NaN	0.683651	0.868054	1.02885	0.713608	0.846955	1.15147	NaN	0.512581	0.823586	0.299479	0.673014	NaN	0.925316	0.70044	0.602267	0.686523	0.557288	1.16305	NaN	0.301705	0.580917	0.75446	0.636822	NaN	S	___1	22	E9PVP1;Aim1-002;Aim1-001;A0A0G2JG52	Aim1	22;22;396;396	E9PVP1	E9PVP1		GRRSGRRRKSQKSTDSPGADAVAPESAAKDE	UID870
Fubp1_Q3TUE1_S410_1	NaN	-0.434013	NaN	NaN	NaN	-0.152388	NaN	NaN	NaN	NaN	NaN	NaN	NaN	NaN	NaN	NaN	NaN	NaN	NaN	NaN	NaN	NaN	NaN	NaN	NaN	NaN	NaN	NaN	NaN	NaN	NaN	NaN	S	___1	410	Q3TUE1;Fubp1-201;Fubp1-009;Fubp1-001;Fubp1-008;A0A0G2JGW9;Fubp1-004;Fubp1-002;A0A0G2JFY5;Q3UUU2;Fubp1-007;Q91WJ8;Q91WJ8-2;Fubp1-003;A0A0G2JG00;Fubp1-013;A0A0G2JG96	Fubp1	410;410;410;410;411;411;411;411;411;411;411;411;432;410;410;36;36	Q3TUE1	Q3TUE1	Far upstream element-binding protein 1	KSISQQSGARIELQRSPPPNADPNMKLFTIR	UID874
Fubp1_Q3TUE1_S135_1	-0.300662	0.231187	0.207268	0.0750534	0.0194884	0.318577	0.549817	0.356031	NaN	NaN	NaN	NaN	NaN	NaN	NaN	NaN	NaN	NaN	NaN	NaN	NaN	NaN	NaN	NaN	NaN	NaN	NaN	NaN	NaN	NaN	NaN	NaN	S	___1	135	Q3TUE1;Fubp1-201;Fubp1-009;Fubp1-001;Fubp1-008;A0A0G2JGW9;Fubp1-004;Fubp1-002;A0A0G2JFY5;Q3UUU2;Fubp1-007;Q91WJ8;Q91WJ8-2;Fubp1-003;A0A0G2JG00;Fubp1-005;A0A0G2JFK2	Fubp1	135;135;135;135;136;136;136;136;136;136;136;136;157;135;135;156;156	Q3TUE1	Q3TUE1	Far upstream element-binding protein 1	RIQQESGCKIQIAPDSGGLPERSCMLTGTPE	UID875
Fubp1_Q3TUE1_S94_1	NaN	NaN	-0.413442	NaN	NaN	NaN	1.11663	NaN	NaN	NaN	NaN	NaN	NaN	NaN	NaN	NaN	NaN	NaN	NaN	NaN	NaN	NaN	NaN	NaN	NaN	NaN	NaN	NaN	NaN	NaN	NaN	NaN	S	___1	94	Q3TUE1;Fubp1-201;Fubp1-009;Fubp1-001;Fubp1-008;A0A0G2JGW9;Fubp1-004;Fubp1-002;A0A0G2JFY5;Q3UUU2;Fubp1-007;Q91WJ8;Q91WJ8-2;Fubp1-003;A0A0G2JG00;Fubp1-005;A0A0G2JFK2	Fubp1	94;94;94;94;95;95;95;95;95;95;95;95;116;94;94;115;115	Q3TUE1	Q3TUE1	Far upstream element-binding protein 1	DSFGAQLPPMHQQQRSVMTEEYKVPDGMVGF	UID877
Supt20h_Supt20-001_S434_1	0.287354	NaN	0.216486	0.0124972	0.119024	-0.0840891	0.134221	0.180275	NaN	NaN	NaN	NaN	NaN	NaN	NaN	NaN	NaN	NaN	NaN	NaN	NaN	NaN	NaN	NaN	NaN	NaN	NaN	NaN	NaN	NaN	NaN	NaN	S	___1	434	Supt20-001;A0A0G2JGY6;Supt20-002;Supt20-202;Q7TT00;Q7TT00-2	Supt20h	434;434;434;435;434;435	Supt20-001	Supt20-001	Transcription factor SPT20 homolog	CPVKMSHSSSGSAALSPGEEAEQAETSSIQS	UID882
Ints1_Ints1-001_S1355_1	-0.0118061	NaN	NaN	NaN	-0.00189116	NaN	NaN	NaN	-0.0215554	NaN	NaN	NaN	-0.119369	NaN	NaN	NaN	NaN	NaN	NaN	0.113834	0.0187766	NaN	NaN	NaN	-0.0481287	NaN	NaN	NaN	NaN	NaN	NaN	-0.0172857	S	___1	1355	Ints1-001;A0A0G2JH17;Q6P4S8;K3W4P2;Ints1-004	Ints1	1355;1355;1328;1353;1353	Ints1-001	Ints1-001	Integrator complex subunit 1	SLPPRRDSTEAPKPESSPEPPPGQGRTRAGT	UID884
Ints1_Ints1-001_S1356_1	-0.0118061	NaN	NaN	NaN	-0.00189116	NaN	NaN	NaN	NaN	NaN	NaN	-0.0686346	NaN	-0.0394735	-1.44993	NaN	NaN	NaN	NaN	NaN	NaN	NaN	NaN	-0.00219453	NaN	-0.0434526	-0.380202	NaN	NaN	NaN	NaN	NaN	S	___1	1356	Ints1-001;A0A0G2JH17;Q6P4S8;K3W4P2;Ints1-004	Ints1	1356;1356;1329;1354;1354	Ints1-001	Ints1-001	Integrator complex subunit 1	LPPRRDSTEAPKPESSPEPPPGQGRTRAGTQ	UID885
Ints1_Ints1-001_S334_1	0.224781	0.985355	-0.000144301	NaN	0.140779	-0.246669	-0.0445384	NaN	-0.304701	-0.148897	-0.342067	-0.0676213	-0.230347	-0.417868	-0.135222	-0.320973	0.0137839	-0.333916	-0.0587284	-0.0683018	-0.0952654	-0.0282486	-0.187641	-0.275821	-0.118993	-0.186672	-0.101165	-0.171775	-0.0166142	-0.125604	-0.0157388	-0.259185	S	___1	334	Ints1-001;A0A0G2JH17;Q6P4S8;K3W4P2;Ints1-004	Ints1	334;334;307;334;334	Ints1-001	Ints1-001	Integrator complex subunit 1	EEDSQTELLIAEEKLSPEQEGQLMPRPRYDE	UID886
Ints1_Ints1-001_S109_1	-0.268591	-0.287519	NaN	-0.0773911	-0.168479	-0.633972	NaN	-0.0283369	NaN	NaN	NaN	NaN	NaN	NaN	NaN	NaN	NaN	NaN	NaN	NaN	NaN	NaN	NaN	NaN	NaN	NaN	NaN	NaN	NaN	NaN	NaN	NaN	S	___1	109	Ints1-001;A0A0G2JH17;Q6P4S8;K3W4P2;Ints1-004;Ints1-009;A0A0G2JDG8	Ints1	109;109;82;109;109;82;82	Ints1-001	Ints1-001	Integrator complex subunit 1	GTSALTGLTKRPKLSSTPPLSALGRLAEAAV	UID887
Ints1_Ints1-001_S310_1	NaN	NaN	0.194844	NaN	NaN	NaN	0.0519985	NaN	NaN	NaN	NaN	NaN	NaN	NaN	NaN	NaN	NaN	NaN	NaN	NaN	NaN	NaN	NaN	NaN	NaN	NaN	NaN	NaN	NaN	NaN	NaN	NaN	S	___1	310	Ints1-001;A0A0G2JH17;Q6P4S8;K3W4P2;Ints1-004	Ints1	310;310;283;310;310	Ints1-001	Ints1-001	Integrator complex subunit 1	LQGEGARSGGELGAGSSPHPSLTEEEDSQTE	UID888
Ints1_Ints1-001_S311_1	NaN	NaN	NaN	0.086512	NaN	NaN	NaN	0.131194	NaN	NaN	NaN	NaN	NaN	NaN	NaN	NaN	NaN	NaN	NaN	NaN	NaN	NaN	NaN	NaN	NaN	NaN	NaN	NaN	NaN	NaN	NaN	NaN	S	___1	311	Ints1-001;A0A0G2JH17;Q6P4S8;K3W4P2;Ints1-004	Ints1	311;311;284;311;311	Ints1-001	Ints1-001	Integrator complex subunit 1	QGEGARSGGELGAGSSPHPSLTEEEDSQTEL	UID889
Ehmt1_Ehmt1-003_S625_1	0.259423	-0.277202	0.093425	NaN	0.791522	0.187007	0.320427	NaN	NaN	NaN	NaN	NaN	NaN	NaN	NaN	NaN	NaN	NaN	NaN	NaN	NaN	NaN	NaN	NaN	NaN	NaN	NaN	NaN	NaN	NaN	NaN	NaN	S	___1	625	Ehmt1-003;Ehmt1-002;A0A0H2UH19;Ehmt1-001;Q5DW34-3;Q5DW34;Ehmt1-015;Ehmt1-201;E9Q5A3;Q5DW34-2;Ehmt1-010;A0A0A6YWA0;Z4YJZ7;Ehmt1-016	Ehmt1	625;666;666;673;625;673;620;625;625;620;21;21;665;665	Ehmt1-003;Z4YJZ7	Ehmt1-003	Histone-lysine N-methyltransferase EHMT1	EKSLAAEGRADTTTGSIAGAPEDERSQSTAP	UID892
Ehmt1_Ehmt1-003_S81_1	-0.00442139	0.033652	0.0500489	0.042084	-0.0895129	-0.79016	-0.077589	-0.283984	0.153157	NaN	-0.0659743	-0.0570764	NaN	0.382391	NaN	NaN	NaN	NaN	NaN	NaN	-0.0197406	NaN	0.183328	0.129349	NaN	0.287709	NaN	NaN	NaN	NaN	NaN	NaN	S	___1	81	Ehmt1-003;Ehmt1-002;A0A0H2UH19;Ehmt1-001;Q5DW34-3;Q5DW34;Ehmt1-015;Ehmt1-201;E9Q5A3;Q5DW34-2;Ehmt1-006;A0A1B0GXE2;Z4YJZ7;Ehmt1-016;Ehmt1-007;A2AIS5	Ehmt1	81;81;81;81;81;81;81;81;81;81;83;83;80;80;80;80	Ehmt1-003;Ehmt1-006;Z4YJZ7	Ehmt1-003	Histone-lysine N-methyltransferase EHMT1	SHLNAPKHTQENTRASPQEGTNRVSRVAENG	UID893
Ehmt1_Ehmt1-003_S998_1	0.0771063	-0.0261757	0.151079	NaN	0.00432164	-0.0507415	0.200504	NaN	NaN	NaN	NaN	NaN	NaN	NaN	NaN	NaN	NaN	NaN	NaN	NaN	NaN	NaN	NaN	NaN	NaN	NaN	NaN	NaN	NaN	NaN	NaN	NaN	S	___1	998	Ehmt1-003;Ehmt1-002;A0A0H2UH19;Ehmt1-001;Q5DW34-3;Q5DW34;Ehmt1-015;Ehmt1-201;E9Q5A3;Q5DW34-2;Z4YJZ7;Ehmt1-016	Ehmt1	998;1039;1039;1046;998;1046;993;998;998;993;1038;1038	Ehmt1-003;Z4YJZ7	Ehmt1-003	Histone-lysine N-methyltransferase EHMT1	LCPTNYKYVSQNCVTSPMNIDRNITHLQYCV	UID895
Rnf187_Rnf187-201_S200_1	NaN	NaN	-0.246378	NaN	NaN	NaN	-0.275105	NaN	NaN	NaN	NaN	NaN	NaN	NaN	NaN	NaN	NaN	NaN	NaN	NaN	NaN	NaN	NaN	NaN	NaN	NaN	NaN	NaN	NaN	NaN	NaN	NaN	S	___1	200	Rnf187-201;Rnf187-001;A0A0J9YQM4;Q8BFX1	Rnf187	200;200;200;200	Rnf187-201	Rnf187-201	E3 ubiquitin-protein ligase RNF187	EEEHFLQEAEKDEGASEDDELADPADRFRSL	UID896
Tcf4_Tcf4-034_S355_1	NaN	-0.0443153	0.179638	-0.0865074	NaN	-0.0843185	-0.184671	-0.303507	NaN	NaN	NaN	NaN	NaN	NaN	NaN	NaN	NaN	NaN	NaN	NaN	NaN	NaN	NaN	NaN	NaN	NaN	NaN	NaN	NaN	NaN	NaN	NaN	S	___1	355	Tcf4-034;Tcf4-008;Q91YV0;A0A0J9YTR9;Tcf4-032;Tcf4-029;Tcf4-027;Tcf4-025;A0A0J9YUG4;Tcf4-024;A0A0J9YTW1;Tcf4-020;A0A0J9YU37;Tcf4-017;Tcf4-016;A0A0J9YVG2;A0A0J9YUK1;Tcf4-022;A0A0J9YUP9;Tcf4-004;Tcf4-002;Q60722-3;Tcf4-007;Tcf4-028;Tcf4-026;A0A0J9YTU7;Tcf4-021;A0A0J9YVI1;Tcf4-023;Tcf4-015;A0A0J9YUZ0;Tcf4-201;Tcf4-019;Tcf4-001;Tcf4-003;E9Q8G4;Q60722-2;Q60722	Tcf4	355;355;355;355;385;385;385;385;385;435;435;454;454;489;489;489;489;490;490;514;514;514;355;385;385;385;454;454;490;490;490;514;514;514;536;536;355;514	Tcf4-034	Tcf4-034	Transcription factor 4	GLQGQSVSSGSSEIKSDDEGDENLQDTKSSE	UID897
Tcf4_Tcf4-034_S157_1	-0.310415	NaN	NaN	NaN	-0.329232	NaN	NaN	NaN	NaN	NaN	NaN	NaN	NaN	NaN	NaN	NaN	NaN	NaN	NaN	NaN	NaN	NaN	NaN	NaN	NaN	NaN	NaN	NaN	NaN	NaN	NaN	NaN	S	___1	157	Tcf4-034;Tcf4-008;Q91YV0;A0A0J9YTR9;Tcf4-032;Tcf4-029;Tcf4-027;Tcf4-025;A0A0J9YUG4;Tcf4-024;A0A0J9YTW1;Tcf4-020;A0A0J9YU37;Tcf4-017;Tcf4-016;A0A0J9YVG2;A0A0J9YUK1;Tcf4-022;A0A0J9YUP9;Tcf4-004;Tcf4-002;Q60722-3;Tcf4-007;Tcf4-028;Tcf4-026;A0A0J9YTU7;Tcf4-021;A0A0J9YVI1;Tcf4-023;Tcf4-015;A0A0J9YUZ0;Tcf4-201;Tcf4-019;Tcf4-001;Tcf4-003;E9Q8G4;Q60722-2;Q60722;Tcf4-014;A0A0J9YUR0;Tcf4-048;A0A0J9YVB3;Tcf…	Tcf4	157;157;157;157;187;187;187;187;187;237;237;256;256;292;291;292;291;292;292;316;316;316;157;187;187;187;256;256;292;292;292;316;316;316;338;338;157;316;101;101;101;101;101;101;157;157;77;77;187;187;157;157;187;187	Tcf4-034	Tcf4-034	Transcription factor 4	GTDSIMANRGTGAAGSSQTGDALGKALASIY	UID900
Specc1_Specc1-013_S31_1	NaN	1.20339	-1.76381	0.453544	NaN	1.01314	0.869477	0.482642	NaN	NaN	NaN	NaN	NaN	NaN	NaN	NaN	NaN	NaN	NaN	NaN	NaN	NaN	NaN	NaN	NaN	NaN	NaN	NaN	NaN	NaN	NaN	NaN	S	___1	31	Specc1-009;A0A0J9YTU3;Specc1-201;Specc1-008;Specc1-007;Q5SXY1;Specc1-005;A0A0J9YUF8;Specc1-202;Specc1-006;Specc1-001;Q5SXY1-2;Specc1-013;A0A0J9YUR2;Specc1-002;Q5SXY1-3;Specc1-012;A0A0J9YV86	Specc1	111;111;111;111;111;111;111;111;111;111;111;111;31;31;31;31;31;31	Specc1-009;Specc1-013	Specc1-013	Cytospin-B	IPTTKRTGIPAPRELSVTISRERSVPRGPSS	UID907
Specc1_Specc1-013_S275_1	0.179766	0.52647	0.0858326	-0.0329347	0.30381	0.240864	0.19862	-0.240231	-0.554443	-0.574799	-0.309395	-0.655581	-0.49352	-0.781207	-0.475214	NaN	-0.362584	-0.508486	-0.568944	-0.672635	-0.222633	-0.516491	-0.553172	-0.562218	-0.49598	-0.40421	-0.266385	NaN	-0.693785	-0.368086	-0.615751	-0.165985	S	___1	275	Specc1-009;A0A0J9YTU3;Specc1-201;Specc1-008;Specc1-007;Q5SXY1;Specc1-005;A0A0J9YUF8;Specc1-202;Specc1-006;Specc1-001;Q5SXY1-2;Specc1-013;A0A0J9YUR2;Specc1-002;Q5SXY1-3;Specc1-012;A0A0J9YV86	Specc1	355;355;355;355;355;355;355;355;355;355;355;355;275;275;275;275;275;275	Specc1-009;Specc1-013	Specc1-013	Cytospin-B	RPLSATSNPFKSSKGSPTGSSPNNASELSLA	UID908
Specc1_Specc1-013_S279_1	NaN	NaN	NaN	NaN	NaN	NaN	NaN	NaN	NaN	NaN	NaN	NaN	NaN	NaN	-0.556754	NaN	NaN	NaN	-0.699162	NaN	NaN	NaN	NaN	NaN	NaN	NaN	-0.493621	NaN	NaN	NaN	-0.459933	NaN	S	___1	279	Specc1-009;A0A0J9YTU3;Specc1-201;Specc1-008;Specc1-007;Q5SXY1;Specc1-005;A0A0J9YUF8;Specc1-202;Specc1-006;Specc1-001;Q5SXY1-2;Specc1-013;A0A0J9YUR2;Specc1-002;Q5SXY1-3;Specc1-012;A0A0J9YV86	Specc1	359;359;359;359;359;359;359;359;359;359;359;359;279;279;279;279;279;279	Specc1-009;Specc1-013	Specc1-013	Cytospin-B	ATSNPFKSSKGSPTGSSPNNASELSLASLTE	UID909
Specc1_Specc1-013_S280_1	NaN	0.599413	-0.0414914	0.308943	NaN	0.66421	0.519441	0.20201	-0.623621	-0.456979	-0.460052	-0.478326	-0.702562	-0.521784	-0.621355	-0.454051	-0.278164	-0.584717	-0.726902	-0.129766	-0.410409	-0.64451	-0.601453	-0.248211	-0.466138	-0.14229	-0.40463	-0.680683	-0.571064	-0.310343	-0.545403	0.117163	S	___1	280	Specc1-009;A0A0J9YTU3;Specc1-201;Specc1-008;Specc1-007;Q5SXY1;Specc1-005;A0A0J9YUF8;Specc1-202;Specc1-006;Specc1-001;Q5SXY1-2;Specc1-013;A0A0J9YUR2;Specc1-002;Q5SXY1-3;Specc1-012;A0A0J9YV86	Specc1	360;360;360;360;360;360;360;360;360;360;360;360;280;280;280;280;280;280	Specc1-009;Specc1-013	Specc1-013	Cytospin-B	TSNPFKSSKGSPTGSSPNNASELSLASLTEK	UID910
Specc1_Specc1-013_S721_1	NaN	NaN	NaN	NaN	NaN	NaN	NaN	NaN	-0.294155	-0.406713	-0.430976	NaN	NaN	NaN	NaN	NaN	NaN	NaN	NaN	NaN	-0.140905	-0.23613	-0.472169	NaN	NaN	NaN	NaN	NaN	NaN	NaN	NaN	NaN	S	___1	721	Specc1-009;A0A0J9YTU3;Specc1-201;Specc1-008;Specc1-007;Q5SXY1;Specc1-011;A0A0J9YUG8;Specc1-013;A0A0J9YUR2;Specc1-002;Q5SXY1-3	Specc1	801;801;810;810;810;810;150;150;721;721;730;730	Specc1-009;Specc1-013	Specc1-013	Cytospin-B	ADAAGRWRGVYVNRTSPAPSDSATTVKSLIK	UID912
Specc1_Specc1-013_S53_1	0.0464211	0.546462	0.0344974	0.322274	0.364348	0.609093	0.590818	0.040121	-0.581627	-0.420646	-0.455653	-0.324202	-0.705429	-0.414018	-0.504612	-0.554146	-0.25324	-0.557242	-0.612836	0.0708015	-0.247851	-0.459715	-0.432279	-0.231278	-0.638389	-0.339564	-0.333098	-0.630885	-0.52108	-0.343183	-0.795058	0.93017	S	___1	53	Specc1-009;A0A0J9YTU3;Specc1-201;Specc1-008;Specc1-007;Q5SXY1;Specc1-005;A0A0J9YUF8;Specc1-202;Specc1-006;Specc1-001;Q5SXY1-2;Specc1-013;A0A0J9YUR2;Specc1-002;Q5SXY1-3;Specc1-012;A0A0J9YV86	Specc1	133;133;133;133;133;133;133;133;133;133;133;133;53;53;53;53;53;53	Specc1-009;Specc1-013	Specc1-013	Cytospin-B	RSVPRGPSSSKKLGSSPTSSCNPTPTKHLRT	UID914
Specc1_Specc1-013_S825_1	NaN	NaN	-0.301515	NaN	NaN	NaN	0.302758	NaN	NaN	NaN	NaN	NaN	NaN	NaN	NaN	NaN	NaN	NaN	NaN	NaN	NaN	NaN	NaN	NaN	NaN	NaN	NaN	NaN	NaN	NaN	NaN	NaN	S	___1	825	Specc1-009;A0A0J9YTU3;Specc1-201;Specc1-008;Specc1-007;Q5SXY1;Specc1-011;A0A0J9YUG8;Specc1-013;A0A0J9YUR2;Specc1-002;Q5SXY1-3	Specc1	905;905;914;914;914;914;254;254;825;825;834;834	Specc1-009;Specc1-013	Specc1-013	Cytospin-B	RAEDRKSDPYLRKSPSLESLSRPPSLGFGNT	UID915
Specc1_Specc1-013_S758_1	-0.104728	0.380397	-0.129844	0.154194	0.157691	0.198745	0.287709	0.0593554	-0.3191	-0.369856	-0.421979	NaN	-0.298974	-0.159799	-0.231346	-0.0325067	NaN	-0.108985	NaN	NaN	-0.327511	-0.205663	-0.459417	NaN	-0.16728	0.103531	-0.140476	-0.406541	NaN	-0.137188	NaN	NaN	S	___1	758	Specc1-009;A0A0J9YTU3;Specc1-201;Specc1-008;Specc1-007;Q5SXY1;Specc1-011;A0A0J9YUG8;Specc1-013;A0A0J9YUR2;Specc1-002;Q5SXY1-3	Specc1	838;838;847;847;847;847;187;187;758;758;767;767	Specc1-009;Specc1-013	Specc1-013	Cytospin-B	SGGTGQSISVHKTPRSPLSGIPVRTAPAAAV	UID916
Gtf2ird1_Gtf2ird1-010_S448_1	NaN	-0.260947	NaN	NaN	NaN	-0.304737	NaN	NaN	NaN	NaN	NaN	NaN	NaN	NaN	NaN	NaN	NaN	NaN	NaN	NaN	NaN	NaN	NaN	NaN	NaN	NaN	NaN	NaN	NaN	NaN	NaN	NaN	S	___1	448	Gtf2ird1-010;A0A0J9YTX7;Gtf2ird1-201;Gtf2ird1-011;Gtf2ird1-007;Gtf2ird1-012;Gtf2ird1-004;Q6PD35;Gtf2ird1-009;Gtf2ird1-001;Gtf2ird1-005;Gtf2ird1-013;Gtf2ird1-006;Gtf2ird1-002;Q9JI57-3;Q9JI57-10;Q9JI57-9;Q9JI57-4;Q9JI57-8;Q9JI57-7;Q9JI57-6;Q9JI57-2;Q9JI57-5;Q9JI57;Gtf2ird1-022;A0A0J9YUK2;Gtf2ird1-017;A0A0J9YUW7;Gtf2ird1-021;A0A0J9YV21	Gtf2ird1	448;448;448;448;448;448;448;448;448;448;448;448;448;448;448;448;448;448;448;448;448;448;448;448;84;84;236;236;84;84	Gtf2ird1-010	Gtf2ird1-010	General transcription factor II-I repeat domain-containing protein 1	TGNKFTKDPMKLEPASPPEDTSTEVCRDSML	UID921
40787_Sept11-004_S9_1	-0.0231232	-0.323371	-0.130018	NaN	-0.0327576	-0.147282	-0.729818	NaN	NaN	NaN	0.145351	0.490159	NaN	NaN	-0.0360229	NaN	-0.614845	-0.449651	NaN	NaN	NaN	NaN	0.483571	0.518636	NaN	NaN	-0.0838291	NaN	-0.0260288	-1.10606	NaN	NaN	S	___1	9	Sept11-004;Sept11-002;A0A0J9YTY0;Sept11-001;Sept11-005;Sept11-006;A0A0J9YUL3;Q8C1B7-3;Q8C1B7-2;Q8C1B7	2011-09-01	9;9;9;9;9;9;9;9;9;9	Sept11-004	Sept11-004	Septin-11	_______MAVAVGRPSNEELRNLSLSGHVGF	UID922
_Fam193a-004_S126_1	NaN	NaN	NaN	NaN	NaN	NaN	NaN	NaN	NaN	0.0104934	NaN	NaN	NaN	NaN	NaN	NaN	NaN	NaN	NaN	NaN	NaN	0.356482	NaN	NaN	NaN	NaN	NaN	NaN	NaN	NaN	NaN	NaN	S	___1	126	Fam193a-004;A0A0J9YTZ5		126;126	Fam193a-004	Fam193a-004		SRLSMPDCPNCNYRRSCSDDEDVAPLSAKFA	UID923
_Fam193a-004_S128_1	-0.0239297	-0.10276	NaN	0.00331442	-0.0757024	-0.00789873	NaN	0.73292	0.0311129	NaN	0.00417777	-0.0532841	NaN	NaN	NaN	1.10963	NaN	NaN	NaN	NaN	-0.226172	NaN	-0.294686	0.119821	NaN	NaN	NaN	-0.113145	NaN	NaN	NaN	NaN	S	___1	128	Fam193a-004;A0A0J9YTZ5		128;128	Fam193a-004	Fam193a-004		LSMPDCPNCNYRRSCSDDEDVAPLSAKFADI	UID924
Ctbp1;Ctbp2_Q91YZ2_S139_1	-0.777022	-0.124959	NaN	NaN	-1.01136	-0.636369	NaN	NaN	NaN	NaN	NaN	NaN	NaN	NaN	NaN	NaN	NaN	NaN	NaN	NaN	NaN	NaN	NaN	NaN	NaN	NaN	NaN	NaN	NaN	NaN	NaN	NaN	S	___1	139	Ctbp1-004;A0A0J9YUM4;Ctbp1-001;A0A0J9YU62;Ctbp1-002;O88712-2;O88712;Ctbp1-005;A0A0J9YTW3;Ctbp1-003;O88712-3;Q91YZ2;Ctbp2-002;Ctbp2-001;Ctbp2-004;P56546;P56546-2;E9PWQ9;Ctbp2-018;E9Q0T4;Ctbp2-012	Ctbp1;Ctbp2	147;147;147;147;158;147;158;84;84;84;84;139;139;164;707;164;707;147;147;164;164	Ctbp1-004;Q91YZ2	Q91YZ2	C-terminal-binding protein 1;C-terminal-binding protein 2	NTWLYQALREGTRVQSVEQIREVASGAARIR;TTWLHQALREGTRVQSVEQIREVASGAARIR	UID925
Stard13_Stard13-007_S293_1	NaN	0.767061	0.0791561	0.512884	NaN	0.436375	0.199123	0.0582473	NaN	NaN	NaN	NaN	NaN	NaN	NaN	NaN	NaN	NaN	NaN	NaN	NaN	NaN	NaN	NaN	NaN	NaN	NaN	NaN	NaN	NaN	NaN	NaN	S	___1	293	Stard13-007;A0A0J9YU82;Stard13-001;Stard13-002;F8WIY7;Q923Q2	Stard13	293;293;411;411;411;411	Stard13-007	Stard13-007	StAR-related lipid transfer protein 13	HIPKDHKPGTFPKALSIESLSPTDNSNGVNW	UID926
Stard13_Stard13-007_S15_1	NaN	0.455965	NaN	NaN	NaN	0.429536	NaN	NaN	NaN	-0.850142	NaN	-0.388771	-0.53996	-0.544477	NaN	-0.575744	-0.140348	NaN	-1.00165	NaN	NaN	-1.07124	NaN	0.177216	-0.378494	-0.648417	NaN	-0.981736	-1.2183	NaN	-0.623243	NaN	S	___1	15	Stard13-007;A0A0J9YU82;Stard13-001;Stard13-002;F8WIY7;Q923Q2;Gm42906-001;A0A0J9YTR8	Stard13	15;15;133;133;133;133;15;15	Stard13-007	Stard13-007	StAR-related lipid transfer protein 13	_MRLDVNFQRKKGDDSDEEDLCISNKWTFQR	UID927
Med13l_Med13l-001_S918_1	-0.26029	NaN	0.0522768	-0.20317	-0.44723	NaN	-0.181378	-0.787393	NaN	NaN	NaN	NaN	NaN	NaN	NaN	NaN	NaN	NaN	NaN	NaN	NaN	NaN	NaN	NaN	NaN	NaN	NaN	NaN	NaN	NaN	NaN	NaN	S	___1	918	Med13l-001;E9QLJ3;Med13l-005;A0A0J9YUA8;Q6JPI3	Med13l	918;918;918;918;918	Med13l-001	Med13l-001	Mediator of RNA polymerase II transcription subunit 13-like	THLTEFRMEVEDGLGSPKPEEIKDFSYVHKV	UID931
Nup205_Nup205-002_S1153_1	-0.150657	NaN	-0.0933556	NaN	-0.279336	NaN	0.183963	NaN	NaN	NaN	NaN	NaN	NaN	NaN	NaN	NaN	NaN	NaN	NaN	NaN	NaN	NaN	NaN	NaN	NaN	NaN	NaN	NaN	NaN	NaN	NaN	NaN	S	___1	1153	Nup205-002;B9EJ54;Nup205-001;A0A0J9YUD5	Nup205	1153;1153;1206;1206	Nup205-002	Nup205-002		RLLHLLLDDMPVKPYSDGEGGMEDENRSVSG	UID932
Nup205_Nup205-002_S1165_1	0.529671	-0.328507	0.171335	-0.672473	0.0754641	-1.10219	-0.155871	-0.223424	NaN	NaN	NaN	NaN	NaN	NaN	NaN	NaN	NaN	NaN	NaN	NaN	NaN	NaN	NaN	NaN	NaN	NaN	NaN	NaN	NaN	NaN	NaN	NaN	S	___1	1165	Nup205-002;B9EJ54;Nup205-001;A0A0J9YUD5	Nup205	1165;1165;1218;1218	Nup205-002	Nup205-002		KPYSDGEGGMEDENRSVSGFLHFDTATKVRR	UID937
Nup205_Nup205-002_S1167_1	0.338225	-0.137537	0.220082	-0.0831718	0.0110662	-0.370005	-0.0656118	-0.125699	NaN	NaN	NaN	NaN	NaN	NaN	NaN	NaN	NaN	NaN	NaN	NaN	NaN	NaN	NaN	NaN	NaN	NaN	NaN	NaN	NaN	NaN	NaN	NaN	S	___1	1167	Nup205-002;B9EJ54;Nup205-001;A0A0J9YUD5	Nup205	1167;1167;1220;1220	Nup205-002	Nup205-002		YSDGEGGMEDENRSVSGFLHFDTATKVRRKI	UID938
Hmgb1_Hmgb1-006_S35_1	NaN	-0.0858489	-0.921254	NaN	NaN	-0.234618	-0.618672	NaN	NaN	NaN	NaN	NaN	NaN	NaN	NaN	NaN	NaN	NaN	NaN	NaN	NaN	NaN	NaN	NaN	NaN	NaN	NaN	NaN	NaN	NaN	NaN	NaN	S	___1	35	Hmgb1-006;A0A0J9YUD8;Hmgb1-010;A0A0J9YUZ4;Hmgb1-003;Hmgb1-002;Hmgb1-001;P63158;Hmgb1-007;D3YZ18;Hmgb1-008;D3YVC6	Hmgb1	35;35;49;49;35;35;35;35;35;35;35;35	Hmgb1-006	Hmgb1-006	High mobility group protein B1	VQTCREEHKKKHPDASVNFSEFSKKCSERWK	UID939
Hmgb1_Hmgb1-006_S39_1	NaN	0.444985	NaN	NaN	NaN	0.429	NaN	NaN	NaN	NaN	NaN	NaN	NaN	NaN	NaN	NaN	NaN	NaN	NaN	NaN	NaN	NaN	NaN	NaN	NaN	NaN	NaN	NaN	NaN	NaN	NaN	NaN	S	___1	39	Hmgb1-006;A0A0J9YUD8;Hmgb1-010;A0A0J9YUZ4;Hmgb1-003;Hmgb1-002;Hmgb1-001;P63158;Hmgb1-007;D3YZ18;Hmgb1-008;D3YVC6	Hmgb1	39;39;53;53;39;39;39;39;39;39;39;39	Hmgb1-006	Hmgb1-006	High mobility group protein B1	REEHKKKHPDASVNFSEFSKKCSERWKTMSA	UID940
Hmgb1;Hmgb2_Hmgb1-006_S15_1	NaN	0.483364	0.226509	NaN	NaN	0.440314	-0.122303	NaN	NaN	NaN	NaN	NaN	NaN	NaN	NaN	NaN	NaN	NaN	NaN	NaN	NaN	NaN	NaN	NaN	NaN	NaN	NaN	NaN	NaN	NaN	NaN	NaN	S	___1	15	Hmgb1-006;A0A0J9YUD8;Hmgb1-010;A0A0J9YUZ4;Hmgb1-003;Hmgb1-002;Hmgb1-001;P63158;Hmgb1-007;D3YZ18;Hmgb1-008;D3YVC6;Hmgb2-001;P30681;Hmgb2-002;A0A1B0GQX9	Hmgb1;Hmgb2	15;15;29;29;15;15;15;15;15;15;15;15;15;15;15;15	Hmgb1-006;Hmgb2-001	Hmgb1-006	High mobility group protein B1;High mobility group protein B2	_MGKGDPKKPRGKMSSYAFFVQTCREEHKKK;_MGKGDPNKPRGKMSSYAFFVQTCREEHKKK	UID941
Hmgb1_Hmgb1-006_S100_1	NaN	NaN	-0.186131	0.0787465	NaN	NaN	-0.399178	0.481402	NaN	NaN	NaN	NaN	NaN	NaN	NaN	NaN	NaN	NaN	NaN	NaN	NaN	NaN	NaN	NaN	NaN	NaN	NaN	NaN	NaN	NaN	NaN	NaN	S	___1	100	Hmgb1-006;A0A0J9YUD8;Hmgb1-010;A0A0J9YUZ4;Hmgb1-003;Hmgb1-002;Hmgb1-001;P63158;Hmgb1-007;D3YZ18	Hmgb1	100;100;114;114;100;100;100;100;100;100	Hmgb1-006	Hmgb1-006	High mobility group protein B1	TKKKFKDPNAPKRPPSAFFLFCSEYRPKIKG	UID942
Fryl_Fryl-017_S784_1	0.0739573	NaN	0.121546	NaN	0.110229	NaN	0.266517	NaN	-0.249857	-0.377726	NaN	0.0923428	NaN	-1.10377	NaN	NaN	NaN	NaN	NaN	0.0676387	-0.0420557	0.0687396	NaN	-0.222178	NaN	-1.43518	NaN	NaN	NaN	NaN	NaN	-0.836269	S	___1	784	Fryl-017;A0A0J9YUH4;Fryl-201;Fryl-001;F8VQ05;Fryl-012;A0A0J9YTS1	Fryl	784;784;1915;1915;1915;138;138	Fryl-017	Fryl-017		YHDPVMGNKYAANRKSTGQLNLSTSPINSSG	UID943
N4bp2_N4bp2-002_S546_1	NaN	NaN	0.0723116	-0.235025	NaN	NaN	-0.0962675	-0.385695	NaN	-0.208061	-0.0602168	0.0579701	NaN	NaN	0.556895	NaN	NaN	NaN	-0.00222347	NaN	NaN	0.0590784	0.0691523	-0.0377101	NaN	NaN	-0.510745	NaN	NaN	NaN	-0.0434675	NaN	S	___1	546	N4bp2-002;A0A0J9YUP5;N4bp2-201;N4bp2-001;F8VQG7	N4bp2	546;546;546;546;546	N4bp2-002	N4bp2-002		SEAISSAKEDSVSSASPKHSELTEEKTLEVA	UID947
N4bp2_N4bp2-002_S1090_1	-0.373439	0.0836559	0.405775	-0.975141	-0.866831	-0.586947	-0.163268	-0.847077	NaN	NaN	NaN	NaN	NaN	NaN	NaN	NaN	NaN	NaN	NaN	NaN	NaN	NaN	NaN	NaN	NaN	NaN	NaN	NaN	NaN	NaN	NaN	NaN	S	___1	1090	N4bp2-002;A0A0J9YUP5;N4bp2-201;N4bp2-001;F8VQG7	N4bp2	1090;1090;1090;1090;1090	N4bp2-002	N4bp2-002		HRGTSEGSNSSVSEFSPGIGIRNTSARSAGN	UID948
N4bp2_N4bp2-002_S1050_1	NaN	NaN	-0.442477	NaN	NaN	NaN	-0.594596	NaN	NaN	NaN	NaN	NaN	NaN	NaN	NaN	NaN	NaN	NaN	-0.178518	-0.516305	NaN	NaN	NaN	NaN	NaN	NaN	NaN	NaN	NaN	NaN	-0.722587	-0.532428	S	___1	1050	N4bp2-002;A0A0J9YUP5;N4bp2-201;N4bp2-001;F8VQG7	N4bp2	1050;1050;1050;1050;1050	N4bp2-002	N4bp2-002		LLDSETKLCEDTAVESSPKSYSESQVGPFSM	UID949
N4bp2_N4bp2-002_S1051_1	-0.186574	NaN	NaN	-0.43569	-0.456187	NaN	NaN	-0.751271	NaN	NaN	NaN	NaN	NaN	NaN	NaN	NaN	NaN	NaN	-0.178518	NaN	NaN	NaN	NaN	NaN	NaN	NaN	NaN	NaN	NaN	NaN	-0.722587	NaN	S	___1	1051	N4bp2-002;A0A0J9YUP5;N4bp2-201;N4bp2-001;F8VQG7	N4bp2	1051;1051;1051;1051;1051	N4bp2-002	N4bp2-002		LDSETKLCEDTAVESSPKSYSESQVGPFSMG	UID950
_Fry-013_S29_1	NaN	NaN	NaN	0.763497	NaN	NaN	NaN	0.459956	NaN	NaN	NaN	NaN	NaN	NaN	NaN	NaN	NaN	NaN	NaN	NaN	NaN	NaN	NaN	NaN	NaN	NaN	NaN	NaN	NaN	NaN	NaN	NaN	S	___1	29	Fry-013;A0A0J9YUS4		29;29	Fry-013	Fry-013		NKLNSSQNEFKSLRRSSLPLELPIGNHVKGK	UID953
_Fry-013_S30_1	0.434028	NaN	-0.0379915	0.763497	0.346985	NaN	0.0608775	0.459956	NaN	NaN	NaN	NaN	NaN	NaN	NaN	NaN	NaN	NaN	NaN	NaN	NaN	NaN	NaN	NaN	NaN	NaN	NaN	NaN	NaN	NaN	NaN	NaN	S	___1	30	Fry-013;A0A0J9YUS4		30;30	Fry-013	Fry-013		KLNSSQNEFKSLRRSSLPLELPIGNHVKGKL	UID954
Sdad1_Sdad1-002_S584_1	0.158079	0.226139	0.0954519	0.0102069	0.323312	0.00460933	0.160017	-0.0201649	-0.083875	0.0835197	-0.281755	0.109294	-1.29343	-0.0330676	NaN	0.15017	-0.0294261	0.0319598	-0.0261463	-0.0945875	2.21132	0.0594937	-0.0946336	0.105946	-1.26064	0.152768	NaN	0.139469	0.032524	0.097476	0.0680517	-0.122978	S	___1	584	Sdad1-002;A0A0J9YV20;Sdad1-001;A0A0R4J0B7;Q80UZ2-2;Q80UZ2	Sdad1	584;584;585;585;584;585	Sdad1-002	Sdad1-002	Protein SDA1 homolog	AAPGKAQKRKYLEIDSDEESRGELLSLRDIE	UID956
Sdad1_Sdad1-002_S588_1	NaN	NaN	0.646347	NaN	NaN	NaN	0.305445	NaN	NaN	NaN	NaN	NaN	NaN	NaN	NaN	NaN	NaN	NaN	NaN	NaN	NaN	NaN	NaN	NaN	NaN	NaN	NaN	NaN	NaN	NaN	NaN	NaN	S	___1	588	Sdad1-002;A0A0J9YV20;Sdad1-001;A0A0R4J0B7;Q80UZ2-2;Q80UZ2	Sdad1	588;588;589;589;588;589	Sdad1-002	Sdad1-002	Protein SDA1 homolog	KAQKRKYLEIDSDEESRGELLSLRDIERLHK	UID957
Slbp_Slbp-009_S7_1	NaN	NaN	NaN	NaN	NaN	NaN	NaN	NaN	-0.22489	-0.21414	-0.0614507	NaN	-0.0583678	-0.185245	-0.122397	-0.15311	NaN	-0.158027	-0.136141	-0.12975	-0.0584129	-0.0136691	-0.0613754	NaN	-0.22265	-0.209645	-0.147937	-0.21078	NaN	-0.533639	-0.620179	-0.0694973	S	___1	7	Slbp-009;A0A0J9YV40;Slbp-003;Q3V2L1;Slbp-002;Q8K2W7;Slbp-001;P97440	Slbp	7;7;7;7;7;7;7;7	Slbp-009	Slbp-009	Histone RNA hairpin-binding protein	_________MACRPRSPPGYGSRRDGGASPR	UID958
Slbp_Slbp-009_S182_1	0.230203	-0.0774216	-0.125227	0.194591	0.380619	0.117828	-0.359139	-0.122868	NaN	NaN	NaN	NaN	NaN	NaN	NaN	NaN	NaN	NaN	NaN	NaN	NaN	NaN	NaN	NaN	NaN	NaN	NaN	NaN	NaN	NaN	NaN	NaN	S	___1	182	Slbp-009;A0A0J9YV40;Slbp-003;Q3V2L1;Slbp-002;Q8K2W7;Slbp-001;P97440	Slbp	182;182;182;182;162;162;182;182	Slbp-009	Slbp-009	Histone RNA hairpin-binding protein	IHPRTPNKFKKYSRRSWDQQIKLWKVALHFW	UID959
Pnkp_Pnkp-013_S142_1	-0.411349	NaN	-0.545761	-0.382363	0.153546	NaN	0.0133551	-0.0339092	NaN	NaN	NaN	NaN	NaN	NaN	NaN	NaN	NaN	NaN	NaN	NaN	NaN	NaN	NaN	NaN	NaN	NaN	NaN	NaN	NaN	NaN	NaN	NaN	S	___1	142	Pnkp-013;A0A0J9YVJ6;Pnkp-004;E9Q9A5;Pnkp-002;Pnkp-001;G5E8N7;Q9JLV6;Pnkp-005;A0A0J9YTV1;Q9JLV6-2;Pnkp-018;A0A140LIZ1	Pnkp	142;142;142;142;142;142;142;142;142;142;142;62;62	Pnkp-013	Pnkp-013	Bifunctional polynucleotide phosphatase/kinase;Polynucleotide 3'-phosphatase;Polynucleotide 5'-hydroxyl-kinase	EEGEDTEPQKKRVRKSSLGWESLKKLLVFTA	UID960
Pnkp_Pnkp-013_S143_1	-0.411349	-0.198626	-0.849934	-0.382363	0.153546	-0.011937	0.0467006	-0.0339092	NaN	NaN	NaN	NaN	NaN	NaN	NaN	NaN	NaN	NaN	NaN	NaN	NaN	NaN	NaN	NaN	NaN	NaN	NaN	NaN	NaN	NaN	NaN	NaN	S	___1	143	Pnkp-013;A0A0J9YVJ6;Pnkp-004;E9Q9A5;Pnkp-002;Pnkp-001;G5E8N7;Q9JLV6;Pnkp-005;A0A0J9YTV1;Q9JLV6-2;Pnkp-018;A0A140LIZ1	Pnkp	143;143;143;143;143;143;143;143;143;143;143;63;63	Pnkp-013	Pnkp-013	Bifunctional polynucleotide phosphatase/kinase;Polynucleotide 3'-phosphatase;Polynucleotide 5'-hydroxyl-kinase	EGEDTEPQKKRVRKSSLGWESLKKLLVFTAS	UID961
Pnkp_Pnkp-013_S187_1	-0.271426	-0.121659	NaN	NaN	-0.11182	0.101516	NaN	NaN	NaN	NaN	NaN	NaN	NaN	NaN	NaN	NaN	NaN	NaN	NaN	NaN	NaN	NaN	NaN	NaN	NaN	NaN	NaN	NaN	NaN	NaN	NaN	NaN	S	___1	187	Pnkp-013;A0A0J9YVJ6;Pnkp-004;E9Q9A5;Pnkp-002;Pnkp-001;G5E8N7;Q9JLV6	Pnkp	187;187;187;187;187;187;187;187	Pnkp-013	Pnkp-013	Bifunctional polynucleotide phosphatase/kinase;Polynucleotide 3'-phosphatase;Polynucleotide 5'-hydroxyl-kinase	DGTLITTRSGKVFPTSPSDWRILYPEIPKKL	UID962
Ankrd32_Slf1-004_S165_1	-0.0995563	-0.294438	0.0309717	0.109294	0.26135	-0.492992	0.419647	-0.142975	0.117296	-0.102496	0.0871912	-0.0643743	0.00647761	0.0467006	-0.281614	-0.116426	-0.148657	-0.160282	-0.128614	-0.412693	-0.0932633	0.068602	0.184852	-0.0785636	-0.136236	-0.0154763	-0.165176	-0.00417541	0.124725	0.0426443	0.0600474	-0.424959	S	___1	165	Slf1-004;A0A0M3HEQ6;Slf1-006;E0CX75;Slf1-001;Q8R3P9-2;Q8R3P9	Ankrd32	165;165;159;159;159;159;159	Slf1-004	Slf1-004	Ankyrin repeat domain-containing protein 32	RVLEAGKANVILPKNSPSGITHVIASNARIS	UID968
Kiaa0020_Pum3-201_S100_1	0.301119	0.148348	0.105008	NaN	0.231555	0.00805652	0.342213	NaN	0.655901	0.753947	-0.0194628	-0.182033	NaN	NaN	-0.0865381	NaN	NaN	-0.730775	0.207018	NaN	-0.19856	-0.146388	-0.0512795	0.570171	NaN	NaN	0.123269	NaN	NaN	0.0889556	0.652326	NaN	S	___1	100	Pum3-201;A0A0N4SUH4;Q8BKS9	Kiaa0020	100;100;99	Pum3-201	Pum3-201	Pumilio domain-containing protein KIAA0020	ANKFSKKRKFQPDGESDESGAKKPKWDDFKK	UID969
Kiaa0020_Pum3-201_S14_1	0.30871	0.113834	NaN	NaN	-1.01818	-0.43821	NaN	NaN	0.024887	1.17242	0.355355	NaN	0.286053	0.514299	NaN	0.213752	0.655352	NaN	NaN	-0.0415359	0.238542	1.19912	0.444349	NaN	0.272501	0.200755	NaN	0.177981	0.10044	NaN	NaN	0.656817	S	___1	14	Pum3-201;A0A0N4SUH4;Q8BKS9	Kiaa0020	14;14;13	Pum3-201	Pum3-201	Pumilio domain-containing protein KIAA0020	__MMEVKGKKKFTGKSPQTSQGKNKFHKNSE	UID970
Epha1_Epha1-002_S875_1	NaN	NaN	NaN	-0.330411	NaN	NaN	NaN	-0.591179	NaN	NaN	NaN	NaN	NaN	NaN	NaN	NaN	NaN	NaN	NaN	NaN	NaN	NaN	NaN	NaN	NaN	NaN	NaN	NaN	NaN	NaN	NaN	NaN	S	___1	875	Epha1-002;A0A0N4SUP4;Epha1-001;Q60750	Epha1	875;875;907;907	Epha1-002	Epha1-002	Ephrin type-A receptor 1	RTIANFDPRVTLRLPSLSGSDGIPYRSVSEW	UID971
Epha1_Epha1-002_S877_1	NaN	0.696172	NaN	NaN	NaN	0.433387	NaN	NaN	NaN	NaN	NaN	NaN	NaN	NaN	NaN	NaN	NaN	NaN	NaN	NaN	NaN	NaN	NaN	NaN	NaN	NaN	NaN	NaN	NaN	NaN	NaN	NaN	S	___1	877	Epha1-002;A0A0N4SUP4;Epha1-001;Q60750	Epha1	877;877;909;909	Epha1-002	Epha1-002	Ephrin type-A receptor 1	IANFDPRVTLRLPSLSGSDGIPYRSVSEWLE	UID972
Epha1_Epha1-002_S879_1	0.517528	0.648189	0.134615	0.686344	0.409147	0.166201	0.161952	0.702835	-0.698928	0.161436	-0.137124	-1.02726	-0.920243	NaN	NaN	NaN	NaN	NaN	NaN	NaN	-0.13481	0.246469	-0.00147232	-0.856554	-0.743883	NaN	NaN	NaN	NaN	NaN	NaN	NaN	S	___1	879	Epha1-002;A0A0N4SUP4;Epha1-001;Q60750	Epha1	879;879;911;911	Epha1-002	Epha1-002	Ephrin type-A receptor 1	NFDPRVTLRLPSLSGSDGIPYRSVSEWLESI	UID973
Brpf1_Brpf1-003_S858_1	-0.035313	NaN	0.102188	NaN	-0.554337	NaN	-0.515047	NaN	NaN	NaN	NaN	NaN	NaN	0.0448837	NaN	NaN	NaN	NaN	NaN	-0.328598	NaN	NaN	NaN	NaN	NaN	-0.560153	NaN	NaN	NaN	NaN	NaN	0.121546	S	___1	858	Brpf1-003;B2RRD7;Brpf1-008;A0A0N4SVG7;E9PXP1;Brpf1-004;Q80XK2;Brpf1-002;Q3U109;Brpf1-001;Brpf1-009;A0A0N4SUT9;Brpf1-011;A0A0N4SUS4	Brpf1	858;858;864;864;865;865;858;858;859;859;864;864;859;859	Brpf1-003	Brpf1-003		LTPHPAACDKDGQTDSAAEESSSQETSKGLG	UID974
Brpf1_Brpf1-003_S915_1	NaN	NaN	NaN	0.0207689	NaN	NaN	NaN	0.0220482	NaN	NaN	NaN	NaN	NaN	NaN	NaN	NaN	NaN	NaN	NaN	NaN	NaN	NaN	NaN	NaN	NaN	NaN	NaN	NaN	NaN	NaN	NaN	NaN	S	___1	915	Brpf1-003;B2RRD7;Brpf1-008;A0A0N4SVG7;E9PXP1;Brpf1-004;Q80XK2;Brpf1-002;Q3U109;Brpf1-001;Brpf1-009;A0A0N4SUT9	Brpf1	915;915;921;921;922;922;915;915;916;916;921;921	Brpf1-003	Brpf1-003		AGPPKRPGRPPKNRESQMTPSHGGSPVGPPQ	UID975
Brpf1_Brpf1-003_S924_1	0.0583859	NaN	0.0254541	NaN	0.169027	NaN	-0.0427986	NaN	NaN	NaN	NaN	NaN	NaN	NaN	NaN	NaN	NaN	NaN	NaN	NaN	NaN	NaN	NaN	NaN	NaN	NaN	NaN	NaN	NaN	NaN	NaN	NaN	S	___1	924	Brpf1-003;B2RRD7;Brpf1-008;A0A0N4SVG7;E9PXP1;Brpf1-004;Q80XK2;Brpf1-002;Q3U109;Brpf1-001;Brpf1-009;A0A0N4SUT9	Brpf1	924;924;930;930;931;931;924;924;925;925;930;930	Brpf1-003	Brpf1-003		PPKNRESQMTPSHGGSPVGPPQLPIMGSLRQ	UID977
Brpf1_Brpf1-003_S120_1	0.181293	NaN	NaN	NaN	0.260267	NaN	NaN	NaN	NaN	NaN	NaN	NaN	NaN	NaN	NaN	NaN	NaN	NaN	NaN	NaN	NaN	NaN	NaN	NaN	NaN	NaN	NaN	NaN	NaN	NaN	NaN	NaN	S	___1	120	Brpf1-003;B2RRD7;Brpf1-008;A0A0N4SVG7;E9PXP1;Brpf1-004;Q80XK2;Brpf1-002;Q3U109;Brpf1-001;Brpf1-009;A0A0N4SUT9;Brpf1-011;A0A0N4SUS4	Brpf1	120;120;120;120;120;120;120;120;120;120;120;120;120;120	Brpf1-003	Brpf1-003		GRVHRISIFDNLDVVSEDEEAPEEAPENGSN	UID978
Brpf1_Brpf1-003_S75_1	NaN	NaN	NaN	NaN	NaN	NaN	NaN	NaN	NaN	NaN	NaN	NaN	NaN	NaN	0.239031	NaN	NaN	NaN	NaN	NaN	NaN	NaN	NaN	NaN	NaN	NaN	-0.0384359	NaN	NaN	NaN	NaN	NaN	S	___1	75	Brpf1-003;B2RRD7;Brpf1-008;A0A0N4SVG7;E9PXP1;Brpf1-004;Q80XK2;Brpf1-002;Q3U109;Brpf1-001;Brpf1-009;A0A0N4SUT9;Brpf1-011;A0A0N4SUS4	Brpf1	75;75;75;75;75;75;75;75;75;75;75;75;75;75	Brpf1-003	Brpf1-003		KHKKKGRQSRPANKQSPSPSEVSQSPGREVM	UID979
Brpf1_Brpf1-003_S84_1	NaN	NaN	NaN	NaN	NaN	NaN	NaN	NaN	NaN	NaN	NaN	NaN	NaN	NaN	-0.250852	NaN	NaN	NaN	NaN	NaN	NaN	NaN	NaN	NaN	NaN	NaN	0.0578315	NaN	NaN	NaN	NaN	NaN	S	___1	84	Brpf1-003;B2RRD7;Brpf1-008;A0A0N4SVG7;E9PXP1;Brpf1-004;Q80XK2;Brpf1-002;Q3U109;Brpf1-001;Brpf1-009;A0A0N4SUT9;Brpf1-011;A0A0N4SUS4	Brpf1	84;84;84;84;84;84;84;84;84;84;84;84;84;84	Brpf1-003	Brpf1-003		RPANKQSPSPSEVSQSPGREVMSYAQAQRMV	UID980
Eno2;Eno3__SNaN_1	NaN	0.157949	NaN	NaN	NaN	-0.117208	NaN	NaN	NaN	NaN	NaN	NaN	NaN	NaN	NaN	NaN	NaN	NaN	NaN	NaN	NaN	NaN	NaN	NaN	NaN	NaN	NaN	NaN	NaN	NaN	NaN	NaN	S	___1	NaN	Eno2-017;A0A0N4SUX5;Eno2-001;P17183;Eno2-002;D3Z6E4;Eno3-201;Eno3-002;Eno3-001;P21550;Q5SX59;Eno3-004	Eno2;Eno3	40;40;40;40;40;40;40;40;40;40;40;40	Eno2-017;Eno3-201		Gamma-enolase;Enolase;Beta-enolase	HTAKGRFRAAVPSGASTGIYEALELRDGDKA;YTAKGLFRAAVPSGASTGIYEALELRDGDKQ	UID983
Eno2_Eno2-017_S306_1	NaN	0.024887	NaN	NaN	NaN	-0.0697698	NaN	NaN	NaN	NaN	NaN	NaN	NaN	NaN	NaN	NaN	NaN	NaN	NaN	NaN	NaN	NaN	NaN	NaN	NaN	NaN	NaN	NaN	NaN	NaN	NaN	NaN	S	___1	306	Eno2-017;A0A0N4SUX5;Eno2-001;P17183;Eno2-002;D3Z6E4	Eno2	306;306;349;349;230;230	Eno2-017	Eno2-017	Gamma-enolase;Enolase	EKACNCLLLKVNQIGSVTEAIQACKLAQENG	UID984
Asb3_D6RDR7_S35_1	NaN	-0.0968383	-0.643653	0.371503	NaN	0.274172	-0.82544	-0.402531	NaN	NaN	NaN	NaN	NaN	NaN	NaN	NaN	NaN	NaN	NaN	NaN	NaN	NaN	NaN	NaN	NaN	NaN	NaN	NaN	NaN	NaN	NaN	NaN	S	___1	35	D6RDR7;Asb3-002;Asb3-004;A8Y5I6;Asb3-001;Asb3-006;A0A0N4SV07;Q9WV72	Asb3	35;35;35;35;35;74;74;35	D6RDR7	D6RDR7	Ankyrin repeat and SOCS box protein 3	EGNVKILRKLLKKGRSVDVADNRGWMPIHEA	UID985
Fancd2_Fancd2-008_S10_1	-0.506537	-0.347564	-0.231498	-0.343623	-0.328254	0.115699	-0.347601	-0.797563	0.1333	-0.0643592	-0.371105	-0.00617352	-1.67388	-0.968125	NaN	NaN	NaN	NaN	NaN	NaN	-0.0411499	0.0177795	0.286881	-0.568687	-1.5514	-1.01368	NaN	NaN	NaN	NaN	NaN	NaN	S	___1	10	Fancd2-008;A0A0N4SV29;Fancd2-001;Q80V62;Q80V62-2	Fancd2	10;10;10;10;10	Fancd2-008	Fancd2-008	Fanconi anemia group D2 protein homolog	______MISKRRRLDSEDKENLTEDASKTMP	UID987
M1ap_M1ap-003_S65_1	-0.980312	NaN	NaN	NaN	0.119157	NaN	NaN	NaN	NaN	NaN	NaN	NaN	0.90666	NaN	0.100978	-0.378963	NaN	NaN	0.60027	-0.846817	NaN	NaN	NaN	NaN	0.137372	NaN	0.287236	0.932364	NaN	NaN	0.443395	-1.5378	S	___1	65	M1ap-003;A0A0N4SV45;M1ap-001;Q9Z0E1	M1ap	65;65;516;516	M1ap-003	M1ap-003	Meiosis 1 arrest protein	KMTAASKASSAAFLPSDSEEGEEERPSHT__	UID988
Dysf_E9Q423_S224_1	NaN	NaN	NaN	NaN	NaN	NaN	NaN	NaN	NaN	NaN	NaN	NaN	-0.604871	NaN	NaN	NaN	NaN	NaN	NaN	NaN	NaN	NaN	NaN	NaN	-0.663145	NaN	NaN	NaN	NaN	NaN	NaN	NaN	S	___1	224	E9Q423;Dysf-015;Dysf-001;Dysf-013;A0A0N4SWG7;Dysf-017;A0A0N4SVX9;Dysf-014;A0A0N4SV63;Q9ESD7-2;Dysf-002;E9QL12;Dysf-003;E9PXU9;Dysf-010;Dysf-201;Dysf-018;A0A0N4SUJ2;Dysf-012;A0A0N4SWH3;Dysf-016;A0A0N4SUN3;Q9ESD7-3;Q9ESD7	Dysf	224;224;225;224;224;225;225;224;224;225;194;193;193;194;194;193;194;194;193;193;194;194;194;193	E9Q423	E9Q423	Dysferlin	AAVGPGGPTTPRKPPSHPPPHYPGAKRKRSS	UID991
Zfml;Znf638_Zfp638-001_S1399_1	NaN	NaN	-0.145829	NaN	NaN	NaN	0.15782	NaN	NaN	NaN	NaN	NaN	NaN	NaN	NaN	0.0646069	NaN	NaN	0.115965	NaN	NaN	NaN	NaN	NaN	NaN	NaN	NaN	0.346418	NaN	NaN	0.226385	NaN	S	___1	1399	Zfp638-001;A0A0N4SV80;Zfp638-015;E9QML5;Q61464-4;Q61464	Zfml;Znf638	1399;1399;1399;1399;1399;1399	Zfp638-001	Zfp638-001	Zinc finger protein 638	SNVYSSKSSIKATVVSSPKAKSTPSKTESHS	UID992
Zfml;Znf638_Zfp638-001_S1400_1	0.0764222	-0.285477	-0.142975	-0.0439582	0.1125	-0.315558	0.129745	0.408168	0.187007	0.0633648	0.147437	0.151729	0.0497701	NaN	-0.0542275	0.0646069	-0.131724	NaN	NaN	-0.0864308	-0.0291022	-0.0448062	0.234746	-0.00633287	-0.242704	NaN	0.117296	0.346418	0.205643	NaN	NaN	-0.0905725	S	___1	1400	Zfp638-001;A0A0N4SV80;Zfp638-015;E9QML5;Q61464-4;Q61464	Zfml;Znf638	1400;1400;1400;1400;1400;1400	Zfp638-001	Zfp638-001	Zinc finger protein 638	NVYSSKSSIKATVVSSPKAKSTPSKTESHST	UID993
Zfml;Znf638_Zfp638-001_S1661_1	0.321235	-0.590658	0.457962	-0.154458	-0.0196968	-1.07872	0.365021	0.35095	NaN	NaN	NaN	NaN	NaN	NaN	NaN	NaN	NaN	NaN	NaN	NaN	NaN	NaN	NaN	NaN	NaN	NaN	NaN	NaN	NaN	NaN	NaN	NaN	S	___1	1661	Zfp638-001;A0A0N4SV80;Zfp638-015;E9QML5;Q61464-4;Q61464	Zfml;Znf638	1661;1661;1661;1661;1661;1661	Zfp638-001	Zfp638-001	Zinc finger protein 638	DDCIPHSGPKDVTVLSMAEEQDLQQERLVTV	UID994
Zfml;Znf638_Zfp638-001_S381_1	-0.324762	0.408494	0.833902	0.929942	-0.929171	-0.362177	-0.858332	-0.685617	NaN	NaN	NaN	NaN	NaN	NaN	NaN	NaN	NaN	NaN	NaN	NaN	NaN	NaN	NaN	NaN	NaN	NaN	NaN	NaN	NaN	NaN	NaN	NaN	S	___1	381	Zfp638-001;A0A0N4SV80;Zfp638-015;E9QML5;Q61464-4;Q61464;Zfp638-017;A0A0N4SV38;Zfp638-002;Zfp638-018;A0A0N4SVI8;Zfp638-201;E9QKZ7;Q61464-7;Q61464-2;Q61464-5;Zfp638-004;A0A0N4SVM8;Q61464-3;Zfp638-005;Q3TZK9	Zfml;Znf638	381;381;381;381;381;381;381;381;381;381;381;381;381;381;381;381;381;381;381;381;381	Zfp638-001;Zfp638-005	Zfp638-001	Zinc finger protein 638	ESKKDYQSEADLPIRSPFGIVKASWLPKFTQ	UID995
Zfml;Znf638_Zfp638-001_S1569_1	-0.205297	-0.287466	-0.185409	-0.254857	-0.127258	-0.107523	-0.054632	-0.0572115	-0.237201	-0.101629	-0.0207063	-0.0693005	-0.00192009	0.163628	-0.0642537	0.00230651	0.0985544	-0.0798134	0.0635029	0.0803848	0.0285691	0.250476	-0.0836609	-0.154747	-0.0557112	-0.0693762	-0.041432	0.155749	0.25544	-0.288347	-0.184015	0.0531114	S	___1	1569	Zfp638-001;A0A0N4SV80;Zfp638-015;E9QML5;Q61464-4;Q61464	Zfml;Znf638	1569;1569;1569;1569;1569;1569	Zfp638-001	Zfp638-001	Zinc finger protein 638	KQNPLKGKRKEALKISPSPELNLKKKKGKTS	UID996
Zfml;Znf638_Zfp638-001_S1571_1	-0.205414	-0.29658	-0.118445	-0.0273221	-0.409508	-0.243797	-0.0103088	0.121148	NaN	NaN	NaN	NaN	NaN	NaN	NaN	NaN	NaN	NaN	NaN	NaN	NaN	NaN	NaN	NaN	NaN	NaN	NaN	NaN	NaN	NaN	NaN	NaN	S	___1	1571	Zfp638-001;A0A0N4SV80;Zfp638-015;E9QML5;Q61464-4;Q61464	Zfml;Znf638	1571;1571;1571;1571;1571;1571	Zfp638-001	Zfp638-001	Zinc finger protein 638	NPLKGKRKEALKISPSPELNLKKKKGKTSVP	UID997
Zfml;Znf638_Zfp638-001_S606_1	-0.36993	-0.403236	-0.0814153	-0.28488	-0.198742	-0.429673	-0.0629872	-0.132815	-0.416269	0.0655723	0.134615	0.0568609	0.18002	0.309526	-0.480337	0.238909	0.104068	0.10541	0.0575542	0.0912598	-0.275489	0.109294	0.245131	-0.0464293	0.0508847	0.00619029	-0.0100908	0.123004	0.2529	-0.205397	0.250598	0.105812	S	___1	606	Zfp638-001;A0A0N4SV80;Zfp638-015;E9QML5;Q61464-4;Q61464;Zfp638-017;A0A0N4SV38;Zfp638-002;Zfp638-018;A0A0N4SVI8;Zfp638-201;E9QKZ7;Q61464-7;Q61464-2;Q61464-5;Zfp638-004;A0A0N4SVM8;Zfp638-005;Q3TZK9	Zfml;Znf638	606;606;606;606;606;606;606;606;606;606;606;606;606;606;606;606;606;606;606;606	Zfp638-001;Zfp638-005	Zfp638-001	Zinc finger protein 638	EVTKQKHTETVDKGLSPAQKPKLASGTKPSA	UID998
Zfml;Znf638_Zfp638-001_S1099_1	-0.186213	-0.15814	0.0545011	-0.00940814	-0.063168	-0.148049	-0.184179	-0.0740917	0.266517	NaN	NaN	NaN	0.156655	0.166458	0.0706641	-0.0519524	0.16092	0.0543624	0.152768	0.182819	-0.371534	NaN	NaN	NaN	0.0688771	0.180275	-0.083233	0.0126402	-0.0177529	-0.0882855	-0.102667	0.357721	S	___1	1099	Zfp638-001;A0A0N4SV80;Zfp638-015;E9QML5;Q61464-4;Q61464;Zfp638-017;A0A0N4SV38;Zfp638-002;Zfp638-018;A0A0N4SVI8;Zfp638-201;E9QKZ7;Q61464-7;Q61464-2;Q61464-5	Zfml;Znf638	1099;1099;1099;1099;1099;1099;1099;1099;1076;1099;1099;1099;1099;1099;1076;1099	Zfp638-001	Zfp638-001	Zinc finger protein 638	VQRKNDLELGKGSTFSPDLKNSPVDESEVQT	UID999
Zfml;Znf638_Zfp638-001_S1286_1	NaN	NaN	0.768332	NaN	NaN	NaN	0.098689	NaN	NaN	NaN	NaN	NaN	NaN	NaN	NaN	NaN	NaN	NaN	NaN	NaN	NaN	NaN	NaN	NaN	NaN	NaN	NaN	NaN	NaN	NaN	NaN	NaN	S	___1	1286	Zfp638-001;A0A0N4SV80;Zfp638-015;E9QML5;Q61464-4;Q61464	Zfml;Znf638	1286;1286;1286;1286;1286;1286	Zfp638-001	Zfp638-001	Zinc finger protein 638	SEVLPSACNVTQAPGSYIEDEKVVSKKDIAE	UID1000
Zfml;Znf638_Zfp638-001_S1807_1	NaN	0.400647	NaN	NaN	NaN	1.15911	NaN	NaN	NaN	NaN	NaN	NaN	NaN	NaN	NaN	NaN	NaN	NaN	NaN	NaN	NaN	NaN	NaN	NaN	NaN	NaN	NaN	NaN	NaN	NaN	NaN	NaN	S	___1	1807	Zfp638-001;A0A0N4SV80;Zfp638-015;E9QML5;Q61464-4;Q61464	Zfml;Znf638	1807;1807;1807;1807;1807;1807	Zfp638-001	Zfp638-001	Zinc finger protein 638	NRKRRAVDPKKSKLDSFSQVGPGSETVTQKD	UID1001
Zfml;Znf638_Zfp638-001_S1633_1	NaN	NaN	NaN	0.388024	NaN	NaN	NaN	0.635615	NaN	NaN	NaN	NaN	NaN	NaN	NaN	NaN	NaN	NaN	NaN	NaN	NaN	NaN	NaN	NaN	NaN	NaN	NaN	NaN	NaN	NaN	NaN	NaN	S	___1	1633	Zfp638-001;A0A0N4SV80;Zfp638-015;E9QML5;Q61464-4;Q61464	Zfml;Znf638	1633;1633;1633;1633;1633;1633	Zfp638-001	Zfp638-001	Zinc finger protein 638	VIDEEELNMEEMVKNSNSLLTLDELIDQDDC	UID1003
Zfml;Znf638_Zfp638-001_S1635_1	NaN	-0.171206	0.132906	NaN	NaN	-0.620512	0.207268	NaN	NaN	NaN	NaN	NaN	NaN	NaN	NaN	NaN	NaN	-0.146994	NaN	NaN	NaN	NaN	NaN	NaN	NaN	NaN	NaN	NaN	NaN	-0.145733	NaN	NaN	S	___1	1635	Zfp638-001;A0A0N4SV80;Zfp638-015;E9QML5;Q61464-4;Q61464	Zfml;Znf638	1635;1635;1635;1635;1635;1635	Zfp638-001	Zfp638-001	Zinc finger protein 638	DEEELNMEEMVKNSNSLLTLDELIDQDDCIP	UID1004
Zfml;Znf638_Zfp638-001_S128_1	-0.182	-0.103255	0.0361869	-0.0370883	-0.595751	-0.558453	-0.108752	-0.105349	0.141694	0.0905825	0.337311	0.370053	NaN	0.134089	0.0187766	0.0427844	NaN	0.211386	0.221692	-0.12986	-0.0801947	-0.0863848	-0.0302214	-0.0863388	NaN	-0.122507	0.0799754	0.215244	NaN	0.156914	0.243547	0.0278618	S	___1	128	Zfp638-001;A0A0N4SV80;Zfp638-015;E9QML5;Q61464-4;Q61464;Zfp638-017;A0A0N4SV38;Zfp638-002;Zfp638-018;A0A0N4SVI8;Zfp638-201;E9QKZ7;Q61464-7;Q61464-2;Q61464-5;Zfp638-004;A0A0N4SVM8;Q61464-3;Zfp638-005;Q3TZK9	Zfml;Znf638	128;128;128;128;128;128;128;128;128;128;128;128;128;128;128;128;128;128;128;128;128	Zfp638-001;Zfp638-005	Zfp638-001	Zinc finger protein 638	PVEVKQSSVTQVTEQSPKVQSRYTKESASSI	UID1005
Zfml;Znf638_Zfp638-001_S881_1	0.176067	-0.0819497	-0.145462	-0.0435419	0.00762616	-0.712646	-0.0346775	-0.074274	-1.20819	-1.59715	-1.03993	-0.24325	-0.176414	-0.0678179	NaN	NaN	-0.434773	NaN	-0.77722	0.00762616	-0.838899	-0.814717	-0.622887	-0.508937	-0.277744	-0.145653	NaN	NaN	-0.293713	NaN	-0.37917	-0.137077	S	___1	881	Zfp638-001;A0A0N4SV80;Zfp638-015;E9QML5;Q61464-4;Q61464;Zfp638-017;A0A0N4SV38;Zfp638-002;Zfp638-018;A0A0N4SVI8;Zfp638-201;E9QKZ7;Q61464-7;Q61464-2;Q61464-5;Zfp638-005;Q3TZK9	Zfml;Znf638	881;881;881;881;881;881;881;881;858;881;881;881;881;881;858;881;830;830	Zfp638-001;Zfp638-005	Zfp638-001	Zinc finger protein 638	KASSEDKATGKSAEESPSGTLEATEKEPVNK	UID1006
Zfml;Znf638_Zfp638-001_S626_1	NaN	0.166201	NaN	NaN	NaN	0.199876	NaN	NaN	NaN	NaN	NaN	NaN	NaN	NaN	NaN	NaN	NaN	NaN	NaN	NaN	NaN	NaN	NaN	NaN	NaN	NaN	NaN	NaN	NaN	NaN	NaN	NaN	S	___1	626	Zfp638-001;A0A0N4SV80;Zfp638-015;E9QML5;Q61464-4;Q61464;Zfp638-017;A0A0N4SV38;Zfp638-002;Zfp638-018;A0A0N4SVI8;Zfp638-201;E9QKZ7;Q61464-7;Q61464-2;Q61464-5;Zfp638-004;A0A0N4SVM8;Zfp638-005;Q3TZK9	Zfml;Znf638	626;626;626;626;626;626;626;626;626;626;626;626;626;626;626;626;626;626;626;626	Zfp638-001;Zfp638-005	Zfp638-001	Zinc finger protein 638	PKLASGTKPSAKSLSSVKSDSHLGAYSAHKS	UID1007
Zfml;Znf638_Zfp638-001_S629_1	-0.150273	-0.292405	-0.102589	0.540424	0.479644	-0.443301	-0.219623	0.374622	NaN	NaN	NaN	NaN	NaN	NaN	NaN	NaN	NaN	NaN	NaN	NaN	NaN	NaN	NaN	NaN	NaN	NaN	NaN	NaN	NaN	NaN	NaN	NaN	S	___1	629	Zfp638-001;A0A0N4SV80;Zfp638-015;E9QML5;Q61464-4;Q61464;Zfp638-017;A0A0N4SV38;Zfp638-002;Zfp638-018;A0A0N4SVI8;Zfp638-201;E9QKZ7;Q61464-7;Q61464-2;Q61464-5;Zfp638-004;A0A0N4SVM8;Zfp638-005;Q3TZK9	Zfml;Znf638	629;629;629;629;629;629;629;629;629;629;629;629;629;629;629;629;629;629;629;629	Zfp638-001;Zfp638-005	Zfp638-001	Zinc finger protein 638	ASGTKPSAKSLSSVKSDSHLGAYSAHKSENL	UID1008
Prrt3_Prrt3-003_S806_1	0.256165	-0.150129	0.857344	-0.509183	-0.452669	-0.0226394	-0.379601	-1.26913	NaN	NaN	NaN	NaN	NaN	NaN	NaN	NaN	NaN	NaN	NaN	NaN	NaN	NaN	NaN	NaN	NaN	NaN	NaN	NaN	NaN	NaN	NaN	NaN	S	___1	806	Prrt3-003;Prrt3-002;Prrt3-001;A0A0N4SVB5;Q6PE13	Prrt3	806;807;807;807;806	Prrt3-003	Prrt3-003	Proline-rich transmembrane protein 3	SELDLRPPSPINLSRSIDAALFREHLVRESV	UID1012
Tra2a_Tra2a-003_S213_1	NaN	NaN	NaN	NaN	NaN	NaN	NaN	NaN	0.0880058	NaN	NaN	NaN	NaN	NaN	NaN	NaN	NaN	NaN	NaN	NaN	0.242206	NaN	NaN	NaN	NaN	NaN	NaN	NaN	NaN	NaN	NaN	NaN	S	___1	213	Tra2a-003;A0A0N4SVC2;Tra2a-004;E9QP00	Tra2a	213;213;213;213	Tra2a-003	Tra2a-003		AHTPTPGIYMGRPTHSGGGGGGGGGGGGGGG	UID1013
Tra2a_Tra2a-003_S236_1	NaN	0.119024	0.0551957	0.360758	NaN	0.127633	0.492827	0.501516	NaN	NaN	NaN	NaN	NaN	NaN	NaN	NaN	NaN	NaN	NaN	NaN	NaN	NaN	NaN	NaN	NaN	NaN	NaN	NaN	NaN	NaN	NaN	NaN	S	___1	236	Tra2a-003;A0A0N4SVC2;Tra2a-004;E9QP00;Q6PFR5	Tra2a	236;236;236;236;237	Tra2a-003	Tra2a-003	Transformer-2 protein homolog alpha	GGGGGGGGGGGRRRDSYYDRGYDRGYDRYED	UID1014
Tra2a;Tra2b_Tra2b-001_S264_1	-0.0855733	0.0177795	-0.012912	0.27023	-0.116504	-0.117161	0.068602	0.369048	NaN	NaN	NaN	NaN	-0.239975	-0.149873	-0.0993554	-0.16343	0.0443242	-0.47694	-0.145685	0.332966	NaN	NaN	NaN	NaN	-0.457851	-0.122067	0.0578315	-0.167507	-0.0998346	-0.14256	-0.130618	-0.149441	S	___1	264	Tra2a-003;A0A0N4SVC2;Tra2a-004;E9QP00;Q6PFR5;Tra2b-001;P62996;Tra2b-006;F8WJG3	Tra2a;Tra2b	258;258;260;260;259;264;264;164;164	Tra2a-003;Tra2b-001	Tra2b-001	Transformer-2 protein homolog alpha;Transformer-2 protein homolog beta	DRGYDRYEDYDYRRRSPSPYYSRYRSRSRSR;GWRAAQDRDQIYRRRSPSPYYSRGGYRSRSR	UID1015
Tra2a;Tra2b_Tra2b-001_S266_1	-0.268643	NaN	0.0650208	0.488206	0.063779	NaN	0.143655	0.499272	NaN	NaN	NaN	NaN	-0.217776	NaN	NaN	NaN	NaN	NaN	NaN	NaN	NaN	NaN	NaN	NaN	-0.581929	NaN	NaN	NaN	NaN	NaN	NaN	NaN	S	___1	266	Tra2a-003;A0A0N4SVC2;Tra2a-004;E9QP00;Q6PFR5;Tra2b-001;P62996;Tra2b-006;F8WJG3	Tra2a;Tra2b	260;260;262;262;261;266;266;166;166	Tra2a-003;Tra2b-001	Tra2b-001	Transformer-2 protein homolog alpha;Transformer-2 protein homolog beta	GYDRYEDYDYRRRSPSPYYSRYRSRSRSRSY;RAAQDRDQIYRRRSPSPYYSRGGYRSRSRSR	UID1016
Tra2a_Tra2a-003_S2_1	-0.263387	-0.257925	-0.371441	-0.162428	-0.274303	-0.0239004	-0.453301	-0.32209	0.000865329	0.0918014	0.0639171	0.203765	-0.224536	-0.115285	-0.0893595	NaN	0.0172092	NaN	NaN	-0.0733478	-0.330538	-0.018498	0.0650208	0.186374	-0.0460718	-0.0137857	-0.45036	NaN	-0.202821	NaN	NaN	0.0194884	S	___1	2	Tra2a-003;A0A0N4SVC2;Tra2a-004;E9QP00;Q6PFR5;Tra2a-002;A0A0N4SV13	Tra2a	2;2;2;2;2;2;2	Tra2a-003	Tra2a-003	Transformer-2 protein homolog alpha	______________MSDVEENNFEGRESRSQ	UID1018
Tra2a_Tra2a-003_S14_1	-0.0990772	0.129613	NaN	NaN	-0.152083	-0.335699	NaN	NaN	NaN	NaN	NaN	NaN	NaN	NaN	NaN	NaN	NaN	NaN	NaN	NaN	NaN	NaN	NaN	NaN	NaN	NaN	NaN	NaN	NaN	NaN	NaN	NaN	S	___1	14	Tra2a-003;A0A0N4SVC2;Tra2a-004;E9QP00;Q6PFR5	Tra2a	14;14;14;14;14	Tra2a-003	Tra2a-003	Transformer-2 protein homolog alpha	__MSDVEENNFEGRESRSQSKSPTGTPARVK	UID1019
Eif4g3_Z4YKC4_S477_1	NaN	0.460585	0.0353423	NaN	NaN	0.442439	0.0821575	NaN	-0.181329	-0.188891	-0.364571	-0.499606	NaN	-0.0799811	NaN	0.203389	-0.310933	-0.439715	NaN	0.066537	-0.319856	-0.310289	-0.248228	-0.401558	NaN	0.385817	NaN	-0.47283	-0.494698	0.559834	NaN	0.920446	S	___1	477	Z4YKC4;Eif4g3-202;Eif4g3-201;A0A0R4J112;Eif4g3-001;A2AMI2;Eif4g3-013;A0A0N4SVL0;Q80XI3-2;Q80XI3-4;Q80XI3;Q80XI3-3;Eif4g3-002;A2AMI6	Eif4g3	477;477;488;488;470;470;653;653;470;488;470;481;480;480	Z4YKC4;Eif4g3-002	Z4YKC4	Eukaryotic translation initiation factor 4 gamma 3	TCLSKDAKEMQDKAESESDGQAEETADPQSL	UID1025
Eif4g3_Z4YKC4_S479_1	-0.104465	0.154713	0.0630887	-0.191162	0.258579	0.384934	-0.0831107	NaN	NaN	-0.175224	-0.133226	-0.161056	NaN	-0.2396	-0.186328	-0.214173	-0.18413	NaN	-0.17811	0.157561	NaN	-0.460648	-0.166778	0.476122	NaN	-0.179204	-0.0193166	-0.426276	-0.275158	NaN	-0.0805913	0.340164	S	___1	479	Z4YKC4;Eif4g3-202;Eif4g3-201;A0A0R4J112;Eif4g3-001;A2AMI2;Eif4g3-013;A0A0N4SVL0;Q80XI3-2;Q80XI3-4;Q80XI3;Q80XI3-3;Eif4g3-002;A2AMI6	Eif4g3	479;479;490;490;472;472;655;655;472;490;472;483;482;482	Z4YKC4;Eif4g3-002	Z4YKC4	Eukaryotic translation initiation factor 4 gamma 3	LSKDAKEMQDKAESESDGQAEETADPQSLHS	UID1026
Eif4g3_Z4YKC4_S321_1	NaN	NaN	NaN	NaN	NaN	NaN	NaN	NaN	NaN	-0.0884695	NaN	0.0699771	0.0854246	NaN	NaN	-0.433214	NaN	NaN	NaN	NaN	NaN	-0.069013	NaN	-0.20214	0.0476779	NaN	NaN	-0.433058	NaN	NaN	NaN	NaN	S	___1	321	Z4YKC4;Eif4g3-202;Eif4g3-201;A0A0R4J112;Eif4g3-001;A2AMI2;Eif4g3-013;A0A0N4SVL0;Q80XI3-2;Q80XI3-4;Q80XI3;Q80XI3-3;Eif4g3-002;A2AMI6	Eif4g3	321;321;332;332;314;314;497;497;314;332;314;325;324;324	Z4YKC4;Eif4g3-002	Z4YKC4	Eukaryotic translation initiation factor 4 gamma 3	CELPSSKEEDAPPVPSPTSCTAASGPSLTDN	UID1027
Eif4g3_Z4YKC4_S1138_1	NaN	0.398022	NaN	NaN	NaN	0.597031	NaN	NaN	NaN	NaN	NaN	NaN	NaN	NaN	NaN	NaN	NaN	NaN	NaN	NaN	NaN	NaN	NaN	NaN	NaN	NaN	NaN	NaN	NaN	NaN	NaN	NaN	S	___1	1138	Z4YKC4;Eif4g3-202;Eif4g3-201;A0A0R4J112;Eif4g3-001;A2AMI2;Eif4g3-013;A0A0N4SVL0;Q80XI3-2;Q80XI3-4;Q80XI3;Q80XI3-3;Eif4g3-008;A2AMI7	Eif4g3	1138;1138;1149;1149;1150;1150;1333;1333;1131;1149;1150;1161;573;573	Z4YKC4	Z4YKC4	Eukaryotic translation initiation factor 4 gamma 3	PIPAGTARPNTFLRGSSKDLLDNQSQEEQRR	UID1029
Eif4g3_Z4YKC4_S1139_1	-0.112958	NaN	NaN	0.689836	-0.107011	NaN	NaN	-0.0957742	NaN	NaN	NaN	NaN	NaN	NaN	NaN	NaN	NaN	NaN	NaN	NaN	NaN	NaN	NaN	NaN	NaN	NaN	NaN	NaN	NaN	NaN	NaN	NaN	S	___1	1139	Z4YKC4;Eif4g3-202;Eif4g3-201;A0A0R4J112;Eif4g3-001;A2AMI2;Eif4g3-013;A0A0N4SVL0;Q80XI3-2;Q80XI3-4;Q80XI3;Q80XI3-3;Eif4g3-008;A2AMI7	Eif4g3	1139;1139;1150;1150;1151;1151;1334;1334;1132;1150;1151;1162;574;574	Z4YKC4	Z4YKC4	Eukaryotic translation initiation factor 4 gamma 3	IPAGTARPNTFLRGSSKDLLDNQSQEEQRRE	UID1030
Eif4g3_Z4YKC4_S274_1	0.0519985	0.151859	0.0912598	0.0945064	0.225152	0.160275	0.155102	0.141694	-0.154667	-0.152564	-0.146899	-0.205696	-0.203037	-0.239856	NaN	-0.159428	-0.117897	-0.334644	-0.265535	-0.0480393	-0.201908	-0.244224	-0.272611	-0.0843491	-0.270243	-0.123921	NaN	-0.184015	-0.203369	-0.173742	-0.236605	0.175173	S	___1	274	Z4YKC4;Eif4g3-202;Eif4g3-201;A0A0R4J112;Eif4g3-001;A2AMI2;Eif4g3-013;A0A0N4SVL0;Q80XI3-2;Q80XI3-4;Q80XI3;Q80XI3-3;Eif4g3-002;A2AMI6	Eif4g3	274;274;285;285;267;267;450;450;267;285;267;278;277;277	Z4YKC4;Eif4g3-002	Z4YKC4	Eukaryotic translation initiation factor 4 gamma 3	ETAAGEPTPEPPRTSSPTSLPPLARSSLPSP	UID1032
Eif4g3_Z4YKC4_S443_1	NaN	-0.193915	0.112233	-0.491206	NaN	-0.649593	-8.65959e-05	-0.41373	0.00460933	-0.0128974	-0.138299	-0.0506817	-0.0324182	-0.0408531	0.0231843	1.63895	0.0888201	0.299127	0.0251707	0.138683	-0.00434903	-0.248125	-0.208244	-0.397543	-0.116551	-0.0738032	-0.0833246	0.532167	-0.234211	0.354339	-0.187855	0.4654	S	___1	443	Z4YKC4;Eif4g3-202;Eif4g3-201;A0A0R4J112;Eif4g3-001;A2AMI2;Eif4g3-013;A0A0N4SVL0;Q80XI3-2;Q80XI3-4;Q80XI3;Q80XI3-3;Eif4g3-002;A2AMI6	Eif4g3	443;443;454;454;436;436;619;619;436;454;436;447;446;446	Z4YKC4;Eif4g3-002	Z4YKC4	Eukaryotic translation initiation factor 4 gamma 3	SPPCPPVVLSAAIARSPAVATEVQRVADEGE	UID1033
Fam188b_Fam188b-002_S143_1	NaN	0.85583	NaN	NaN	NaN	0.266996	NaN	NaN	NaN	NaN	NaN	NaN	NaN	NaN	NaN	NaN	NaN	NaN	NaN	NaN	NaN	NaN	NaN	NaN	NaN	NaN	NaN	NaN	NaN	NaN	NaN	NaN	S	___1	143	Fam188b-002;A0A0N4SVL4;Fam188b-001;Q3UQI9-2;Q3UQI9	Fam188b	143;143;143;143;143	Fam188b-002	Fam188b-002	Protein FAM188B	GRRTSWSEAGKARHDSLDGDILGNFVSSKKP	UID1038
Smarcad1_Smarcad1-002_S96_1	-0.0935096	0.0721745	NaN	NaN	-0.163284	0.0706641	NaN	NaN	NaN	NaN	NaN	NaN	0.233152	0.35727	NaN	NaN	NaN	NaN	NaN	NaN	NaN	NaN	NaN	NaN	0.343351	0.319271	NaN	NaN	NaN	NaN	NaN	NaN	S	___1	96	Smarcad1-008;A0A0N4SVP9;Smarcad1-001;Smarcad1|NM_001253392|45008|Mus;A0A0N4SUP7;Smarcad1-002;Q04692	Smarcad1	96;96;96;96;96;96;96	Smarcad1-008;Smarcad1-002	Smarcad1-002	SWI/SNF-related matrix-associated actin-dependent regulator of chromatin subfamily A containing DEAD/H box 1	SCFQNQRAIQEYIDLSSDTEDVSPNCSSTVQ	UID1039
Smarcad1_Smarcad1-002_S97_1	0.214249	0.0632269	NaN	0.0915306	-0.0783809	-0.0810795	NaN	-0.277936	0.23842	NaN	0.377402	NaN	NaN	NaN	NaN	0.14104	0.156785	NaN	NaN	-0.315109	0.0652966	NaN	0.308477	NaN	NaN	NaN	NaN	0.173	0.202386	NaN	NaN	0.054779	S	___1	97	Smarcad1-008;A0A0N4SVP9;Smarcad1-001;Smarcad1|NM_001253392|45008|Mus;A0A0N4SUP7;Smarcad1-002;Q04692	Smarcad1	97;97;97;97;97;97;97	Smarcad1-008;Smarcad1-002	Smarcad1-002	SWI/SNF-related matrix-associated actin-dependent regulator of chromatin subfamily A containing DEAD/H box 1	CFQNQRAIQEYIDLSSDTEDVSPNCSSTVQE	UID1040
Smarcad1_Smarcad1-002_S57_1	-0.471789	0.518938	0.0473989	NaN	-0.136125	0.279768	0.387032	NaN	NaN	NaN	NaN	NaN	NaN	0.174279	NaN	-0.284159	-0.863809	0.645886	0.297837	0.0364681	NaN	NaN	NaN	NaN	NaN	-0.556627	NaN	0.183582	-0.308484	-0.188332	0.0180643	0.0618453	S	___1	57	Smarcad1-008;A0A0N4SVP9;Smarcad1-001;Smarcad1|NM_001253392|45008|Mus;A0A0N4SUP7;Smarcad1-012;A0A0N4SVS7;Smarcad1-011;Smarcad1-010;Smarcad1-003;A0A0N4SUQ5;Smarcad1-002;Q04692	Smarcad1	57;57;57;57;57;57;57;57;57;57;57;57;57	Smarcad1-008;Smarcad1-002	Smarcad1-002	SWI/SNF-related matrix-associated actin-dependent regulator of chromatin subfamily A containing DEAD/H box 1	EENAEGEGSRANTPDSDVTEKTEDSSVPEPP	UID1042
Smarcad1_Smarcad1-002_S79_1	0.131458	0.513996	-0.297733	-0.0363779	1.39725	0.568713	0.392977	0.549817	-0.00327862	0.176578	0.527371	0.617957	0.91533	0.754717	0.344033	0.360083	0.435949	0.11929	0.159887	0.207268	0.638862	1.2	1.95554	1.37946	1.698	1.36373	0.508632	0.49375	0.663026	0.657183	0.782744	0.896931	S	___1	79	Smarcad1-008;A0A0N4SVP9;Smarcad1-001;Smarcad1|NM_001253392|45008|Mus;A0A0N4SUP7;Smarcad1-002;Q04692	Smarcad1	79;79;79;79;79;79;79	Smarcad1-008;Smarcad1-002	Smarcad1-002	SWI/SNF-related matrix-associated actin-dependent regulator of chromatin subfamily A containing DEAD/H box 1	EDSSVPEPPDNERKASLSCFQNQRAIQEYID	UID1043
Smarcad1_Smarcad1-002_S81_1	NaN	NaN	NaN	NaN	NaN	NaN	NaN	NaN	NaN	NaN	NaN	NaN	NaN	NaN	NaN	NaN	NaN	NaN	NaN	0.738465	NaN	NaN	NaN	NaN	NaN	NaN	NaN	NaN	NaN	NaN	NaN	1.39862	S	___1	81	Smarcad1-008;A0A0N4SVP9;Smarcad1-001;Smarcad1|NM_001253392|45008|Mus;A0A0N4SUP7;Smarcad1-002;Q04692	Smarcad1	81;81;81;81;81;81;81	Smarcad1-008;Smarcad1-002	Smarcad1-002	SWI/SNF-related matrix-associated actin-dependent regulator of chromatin subfamily A containing DEAD/H box 1	SSVPEPPDNERKASLSCFQNQRAIQEYIDLS	UID1044
Smarcad1_Smarcad1-002_S33_1	NaN	NaN	NaN	-0.253137	NaN	NaN	NaN	-0.0271162	NaN	NaN	NaN	-0.313854	-0.197071	-0.142178	0.148218	NaN	0.126709	NaN	NaN	NaN	NaN	NaN	NaN	0.366252	-0.138537	-0.0355792	-0.24366	NaN	0.265917	NaN	NaN	NaN	S	___1	33	Smarcad1-008;A0A0N4SVP9;Smarcad1-001;Smarcad1|NM_001253392|45008|Mus;A0A0N4SUP7;Smarcad1-012;A0A0N4SVS7;Smarcad1-011;Smarcad1-010;Smarcad1-003;A0A0N4SUQ5;Smarcad1-002;Q04692	Smarcad1	33;33;33;33;33;33;33;33;33;33;33;33;33	Smarcad1-008;Smarcad1-002	Smarcad1-002	SWI/SNF-related matrix-associated actin-dependent regulator of chromatin subfamily A containing DEAD/H box 1	EEAPEAAPQPSQARPSSPISLSAEEENAEGE	UID1048
Smarcad1_Smarcad1-002_S34_1	-0.0918481	-0.0705271	-0.0960054	-0.253137	2.23435	-0.00135681	-0.0881934	-0.0271162	NaN	0.162855	0.261711	0.292428	0.208268	0.19862	0.0714881	0.129745	NaN	0.0863761	0.159112	-0.199537	NaN	0.179001	0.366028	0.294782	0.231555	0.174534	-0.0454016	0.237931	NaN	0.227248	0.225028	-0.0644799	S	___1	34	Smarcad1-008;A0A0N4SVP9;Smarcad1-001;Smarcad1|NM_001253392|45008|Mus;A0A0N4SUP7;Smarcad1-012;A0A0N4SVS7;Smarcad1-011;Smarcad1-010;Smarcad1-003;A0A0N4SUQ5;Smarcad1-002;Q04692	Smarcad1	34;34;34;34;34;34;34;34;34;34;34;34;34	Smarcad1-008;Smarcad1-002	Smarcad1-002	SWI/SNF-related matrix-associated actin-dependent regulator of chromatin subfamily A containing DEAD/H box 1	EAPEAAPQPSQARPSSPISLSAEEENAEGEG	UID1049
Ndufa4_Ndufa4-005_S34_1	NaN	NaN	NaN	0.504875	NaN	NaN	NaN	0.472592	NaN	NaN	NaN	NaN	NaN	NaN	NaN	NaN	NaN	NaN	NaN	NaN	NaN	NaN	NaN	NaN	NaN	NaN	NaN	NaN	NaN	NaN	NaN	NaN	S	___1	34	Ndufa4-005;Ndufa4-004;A0A0N4SVQ1;NP_035016GeneID:17992Ndufa4;Ndufa4-003;Ndufa4-001;Q62425	Ndufa4	34;34;34;67;67;67;67	Ndufa4-005	Ndufa4-005	Cytochrome c oxidase subunit NDUFA4	EPWNKLGPNEQYKFYSVNVDYSKLKKEGPDF	UID1052
Gng12_Gng12-010_S10_1	NaN	NaN	NaN	NaN	NaN	NaN	NaN	NaN	NaN	NaN	NaN	NaN	NaN	NaN	NaN	NaN	NaN	0.139339	NaN	NaN	NaN	NaN	NaN	NaN	NaN	NaN	NaN	NaN	NaN	0.0939657	NaN	NaN	S	___1	10	Gng12-010;A0A0N4SVT3;Gng12-007;Gng12-006;Gng12-005;Gng12-004;Gng12-003;Gng12-002;Gng12-001;Gng12-009;A0A0N4SW28;Q9DAS9	Gng12	10;10;10;10;10;10;10;10;10;10;10;10	Gng12-010	Gng12-010	Guanine nucleotide-binding protein G(I)/G(S)/G(O) subunit gamma-12	______MSSKTASTNSIAQARRTVQQLRLEA	UID1054
Krba1_Krba1-002_S485_1	NaN	-0.0267194	NaN	NaN	NaN	-0.239975	NaN	NaN	NaN	NaN	NaN	NaN	NaN	NaN	NaN	NaN	NaN	NaN	NaN	NaN	NaN	NaN	NaN	NaN	NaN	NaN	NaN	NaN	NaN	NaN	NaN	NaN	S	___1	485	Krba1-002;Krba1-011;A0A0N4SVV3;Krba1-003;Krba1-001;Krba1-010;A0A140T8R3;Q6NXZ1-2;Q6NXZ1	Krba1	485;495;495;496;496;531;531;485;496	Krba1-002	Krba1-002	Protein KRBA1	SSQGQRLGKGYLPGNSPLQGLENCLREIPIP	UID1055
Krba1_Krba1-002_S776_1	-0.206529	-0.0907722	0.0569996	-0.244172	-0.194394	-0.111337	-0.00824688	0.0147838	NaN	NaN	NaN	NaN	NaN	NaN	NaN	NaN	NaN	NaN	NaN	NaN	NaN	NaN	NaN	NaN	NaN	NaN	NaN	NaN	NaN	NaN	NaN	NaN	S	___1	776	Krba1-002;Krba1-011;A0A0N4SVV3;Krba1-003;Krba1-001;Krba1-010;A0A140T8R3;Q6NXZ1-2;Q6NXZ1	Krba1	776;786;786;787;787;822;822;776;787	Krba1-002	Krba1-002	Protein KRBA1	AARTQGKLLSGDPPESPSKSPLPTTVLSKWS	UID1056
Krba1_Krba1-002_S791_1	NaN	-0.34705	NaN	NaN	NaN	-0.225278	NaN	NaN	NaN	NaN	NaN	NaN	NaN	NaN	NaN	NaN	NaN	NaN	NaN	NaN	NaN	NaN	NaN	NaN	NaN	NaN	NaN	NaN	NaN	NaN	NaN	NaN	S	___1	791	Krba1-002;Krba1-011;A0A0N4SVV3;Krba1-003;Krba1-001;Krba1-010;A0A140T8R3;Q6NXZ1-2;Q6NXZ1	Krba1	791;801;801;802;802;837;837;791;802	Krba1-002	Krba1-002	Protein KRBA1	SPSKSPLPTTVLSKWSPTSLQPPCPCGRSLQ	UID1059
Itfg2_Q3TWL5_S104_1	-0.620934	-0.176414	0.402722	0.0328061	-0.326697	-0.5256	0.1149	-0.0934634	NaN	NaN	NaN	NaN	NaN	NaN	NaN	NaN	NaN	NaN	NaN	NaN	NaN	NaN	NaN	NaN	NaN	NaN	NaN	NaN	NaN	NaN	NaN	NaN	S	___1	104	Q3TWL5;Itfg2-003;Itfg2-005;A0A0N4SW06;Itfg2-001;Q91WI7;Q91WI7-2;Itfg2-008;A0A0N4SW62	Itfg2	104;104;72;72;104;104;104;104;104	Q3TWL5	Q3TWL5	Integrin-alpha FG-GAP repeat-containing protein 2	WLHLFDLTPTKALDASGHHETLGEEQRPVFK	UID1060
Itfg2_Q3TWL5_S219_1	0.0801119	-0.0765085	NaN	NaN	0.188907	-0.00771017	NaN	NaN	-0.231922	NaN	0.325041	NaN	0.0931545	-0.0878101	NaN	0.0446039	0.276318	NaN	0.102725	-0.163607	-0.0947261	NaN	-0.55841	NaN	-0.152131	0.0353423	NaN	-0.108845	0.1141	NaN	-0.0967149	-0.0622789	S	___1	219	Q3TWL5;Itfg2-003;Itfg2-005;A0A0N4SW06;Itfg2-001;Q91WI7;Q91WI7-2	Itfg2	219;219;187;187;219;219;219	Q3TWL5	Q3TWL5	Integrin-alpha FG-GAP repeat-containing protein 2	CAYAVLLCTWNKDTGSPPASEEATGDSRETP	UID1061
_Rab11fip5-001_S626_1	NaN	0.17479	NaN	NaN	NaN	0.479955	NaN	NaN	-0.28553	0.0060466	0.0282862	0.373286	0.236095	0.309293	0.00230651	-0.0153304	0.0932897	0.692516	0.111298	NaN	0.444773	0.186501	0.195977	0.371057	-0.0995872	0.0965318	0.638213	0.0972062	0.173767	0.212134	-0.251436	NaN	S	___1	626	Rab11fip5-001;NP_001003955GeneID:52055Rab11fip5;A0A0N4SW73		626;626;626	Rab11fip5-001	Rab11fip5-001		PSLPSASRASLAPLASPGKALPEWDDTFNIF	UID1062
Rab11fip5_Rab11fip5-001_S296_1	NaN	NaN	NaN	NaN	NaN	NaN	NaN	NaN	-0.49287	-0.243352	-0.331881	-0.0951576	-0.358288	0.102457	-0.373234	-0.21235	-0.124975	-0.0309729	0.0564447	-1.01296	0.377179	-0.0401409	-0.0879174	-0.0431701	-0.301799	-0.0572265	0.328262	-0.106591	-0.0716638	-0.301639	0.067088	-1.26382	S	___1	296	Rab11fip5-001;NP_001003955GeneID:52055Rab11fip5;A0A0N4SW73;Rab11fip5-002;NP_803417GeneID:52055Rab11fip5;Q8R361	Rab11fip5	296;296;296;296;296;296	Rab11fip5-001	Rab11fip5-001	Rab11 family-interacting protein 5	HSSWLSTEGGRDSIQSPKLLTHKRTYSDEAS	UID1063
Rab11fip5_Rab11fip5-001_S480_1	NaN	NaN	NaN	NaN	NaN	NaN	NaN	NaN	-0.818071	-0.6481	NaN	NaN	-0.393482	NaN	NaN	-0.226949	NaN	-0.198593	-0.217122	NaN	0.0867838	-0.162606	NaN	NaN	-0.171433	NaN	NaN	-0.388695	NaN	-0.226966	-0.0803625	NaN	S	___1	480	Rab11fip5-001;NP_001003955GeneID:52055Rab11fip5;A0A0N4SW73;Rab11fip5-002;NP_803417GeneID:52055Rab11fip5;Q8R361	Rab11fip5	480;480;480;480;480;480	Rab11fip5-001	Rab11fip5-001	Rab11 family-interacting protein 5	SRSEQGRRGSVGEKGSPSLGASPHHSSTGEE	UID1064
Rab11fip5_Rab11fip5-001_S482_1	NaN	NaN	NaN	NaN	NaN	NaN	NaN	NaN	NaN	NaN	-0.487439	NaN	NaN	NaN	NaN	NaN	NaN	NaN	NaN	NaN	NaN	NaN	-0.295606	NaN	NaN	NaN	NaN	NaN	NaN	NaN	NaN	NaN	S	___1	482	Rab11fip5-001;NP_001003955GeneID:52055Rab11fip5;A0A0N4SW73;Rab11fip5-002;NP_803417GeneID:52055Rab11fip5;Q8R361	Rab11fip5	482;482;482;482;482;482	Rab11fip5-001	Rab11fip5-001	Rab11 family-interacting protein 5	SEQGRRGSVGEKGSPSLGASPHHSSTGEEKA	UID1065
Rab11fip5_Rab11fip5-001_S1313_1	NaN	0.522357	0.107152	0.217479	NaN	0.296311	0.0777899	-0.214893	NaN	NaN	NaN	NaN	NaN	NaN	NaN	NaN	NaN	NaN	NaN	NaN	NaN	NaN	NaN	NaN	NaN	NaN	NaN	NaN	NaN	NaN	NaN	NaN	S	___1	1313	Rab11fip5-001;NP_001003955GeneID:52055Rab11fip5;A0A0N4SW73;Rab11fip5-002;NP_803417GeneID:52055Rab11fip5;Q8R361	Rab11fip5	1313;1313;1313;640;640;640	Rab11fip5-001	Rab11fip5-001	Rab11 family-interacting protein 5	LLVRIMETSPTLLQISPGPPK__________	UID1066
Rab11fip5_Rab11fip5-001_S176_1	NaN	NaN	NaN	NaN	NaN	NaN	NaN	NaN	NaN	NaN	NaN	NaN	NaN	NaN	-0.258926	-0.289951	NaN	-0.0330085	NaN	NaN	NaN	NaN	NaN	NaN	NaN	NaN	0.196985	0.115965	NaN	0.318577	NaN	NaN	S	___1	176	Rab11fip5-001;NP_001003955GeneID:52055Rab11fip5;A0A0N4SW73;Rab11fip5-002;NP_803417GeneID:52055Rab11fip5;Q8R361	Rab11fip5	176;176;176;176;176;176	Rab11fip5-001	Rab11fip5-001	Rab11 family-interacting protein 5	EIQVTIQFTRNNLSASMFDLSMKDKPRSPFS	UID1067
_Rab11fip5-001_S693_1	NaN	0.807685	NaN	0.171591	NaN	0.25084	NaN	0.121413	NaN	NaN	NaN	NaN	NaN	NaN	NaN	NaN	NaN	NaN	NaN	NaN	NaN	NaN	NaN	NaN	NaN	NaN	NaN	NaN	NaN	NaN	NaN	NaN	S	___1	693	Rab11fip5-001;NP_001003955GeneID:52055Rab11fip5;A0A0N4SW73		693;693;693	Rab11fip5-001	Rab11fip5-001		KATEPQGEPGRGRRGSNIWLEPKVSVDSELD	UID1068
Rab11fip5_Rab11fip5-001_S307_1	0.0684644	1.36166	0.0227584	0.373175	0.192952	-0.122193	0.311503	-0.287237	-0.209094	-0.153286	0.0663992	0.0391384	0.133827	0.182184	NaN	-0.225076	-0.0282339	-0.0682716	-0.164011	-0.523649	0.293017	0.0721745	0.162726	0.105812	0.237319	0.0709388	NaN	-0.10656	0.0776532	0.169412	-0.306734	-0.493134	S	___1	307	Rab11fip5-001;NP_001003955GeneID:52055Rab11fip5;A0A0N4SW73;Rab11fip5-002;NP_803417GeneID:52055Rab11fip5;Q8R361	Rab11fip5	307;307;307;307;307;307	Rab11fip5-001	Rab11fip5-001	Rab11 family-interacting protein 5	DSIQSPKLLTHKRTYSDEASQLRAAPPRALL	UID1069
Rab11fip5_Rab11fip5-001_S1218_1	NaN	0.253505	NaN	NaN	NaN	-0.319964	NaN	NaN	NaN	NaN	NaN	NaN	NaN	NaN	NaN	NaN	NaN	NaN	NaN	NaN	NaN	NaN	NaN	NaN	NaN	NaN	NaN	NaN	NaN	NaN	NaN	NaN	S	___1	1218	Rab11fip5-001;NP_001003955GeneID:52055Rab11fip5;A0A0N4SW73;Rab11fip5-002;NP_803417GeneID:52055Rab11fip5;Q8R361	Rab11fip5	1218;1218;1218;545;545;545	Rab11fip5-001	Rab11fip5-001	Rab11 family-interacting protein 5	SPDRKQPRTSLSTALSSGLERLKTVTSGGIQ	UID1074
Rab11fip5_Rab11fip5-001_S1219_1	NaN	NaN	NaN	0.038998	NaN	NaN	NaN	-0.73634	NaN	NaN	NaN	NaN	NaN	NaN	NaN	NaN	NaN	NaN	NaN	NaN	NaN	NaN	NaN	NaN	NaN	NaN	NaN	NaN	NaN	NaN	NaN	NaN	S	___1	1219	Rab11fip5-001;NP_001003955GeneID:52055Rab11fip5;A0A0N4SW73;Rab11fip5-002;NP_803417GeneID:52055Rab11fip5;Q8R361	Rab11fip5	1219;1219;1219;546;546;546	Rab11fip5-001	Rab11fip5-001	Rab11 family-interacting protein 5	PDRKQPRTSLSTALSSGLERLKTVTSGGIQS	UID1075
_Rab11fip5-001_S1013_1	NaN	NaN	NaN	NaN	NaN	NaN	NaN	NaN	NaN	0.993711	NaN	-0.774725	-0.303507	NaN	NaN	-0.181117	NaN	-0.25858	NaN	NaN	NaN	1.07943	NaN	NaN	-0.0750336	NaN	NaN	-0.310933	NaN	0.253142	NaN	NaN	S	___1	1013	Rab11fip5-001;NP_001003955GeneID:52055Rab11fip5;A0A0N4SW73		1013;1013;1013	Rab11fip5-001	Rab11fip5-001		KVLGTSETEEGFETKSQELAKEGFGPLSVPS	UID1076
_C2cd5-002_S866_1	0.0159258	0.112767	-0.345326	-1.77103	0.613437	0.239154	-0.0504277	-0.0178406	NaN	NaN	NaN	NaN	NaN	NaN	NaN	NaN	NaN	NaN	NaN	NaN	NaN	NaN	NaN	NaN	NaN	NaN	NaN	NaN	NaN	NaN	NaN	NaN	S	___1	866	C2cd5-002;A0A0N4SW93		866;866	C2cd5-002	C2cd5-002		SANSNSGIPAAQRATSVDYSSFADRCSSWIE	UID1077
C2cd5_E9Q026_S259_1	NaN	NaN	NaN	NaN	NaN	NaN	NaN	NaN	NaN	NaN	NaN	-0.765523	NaN	NaN	NaN	NaN	NaN	0.562084	NaN	NaN	NaN	NaN	NaN	-0.67183	NaN	NaN	NaN	NaN	NaN	0.0639171	NaN	NaN	S	___1	259	C2cd5-002;A0A0N4SW93;C2cd5-201;C2cd5-001;Q7TPS5-2;E9Q026;C2cd5-202;C2cd5-009;C2cd5-008;Q7TPS5-3;Q7TPS5	C2cd5	259;259;259;259;259;259;259;259;259;61;259	C2cd5-002;E9Q026	E9Q026	C2 domain-containing protein 5	TLDKLSSPAAFLPACSSPSRELKEIPFNEDP;TLDKLSSPAAFLPACSSPSRELKESPLVHPP	UID1078
C2cd5_E9Q026_S260_1	-0.318848	NaN	-0.0778783	NaN	-0.0861551	NaN	-0.14725	NaN	-0.382946	-0.432396	NaN	NaN	NaN	NaN	NaN	0.175812	NaN	NaN	0.375179	NaN	-0.254496	-0.357234	NaN	NaN	NaN	NaN	NaN	0.689836	NaN	NaN	0.2444	NaN	S	___1	260	C2cd5-002;A0A0N4SW93;C2cd5-201;C2cd5-001;Q7TPS5-2;E9Q026;C2cd5-202;C2cd5-009;C2cd5-008;Q7TPS5-3;Q7TPS5	C2cd5	260;260;260;260;260;260;260;260;260;62;260	C2cd5-002;E9Q026	E9Q026	C2 domain-containing protein 5	LDKLSSPAAFLPACSSPSRELKEIPFNEDPN;LDKLSSPAAFLPACSSPSRELKESPLVHPPS	UID1079
C2cd5_E9Q026_S643_1	NaN	-0.410812	NaN	-0.260878	NaN	-0.523836	NaN	-0.864649	NaN	NaN	NaN	NaN	NaN	NaN	NaN	NaN	NaN	NaN	NaN	NaN	NaN	NaN	NaN	NaN	NaN	NaN	NaN	NaN	NaN	NaN	NaN	NaN	S	___1	643	C2cd5-002;A0A0N4SW93;C2cd5-201;C2cd5-001;Q7TPS5-2;E9Q026;C2cd5-202;C2cd5-009;C2cd5-008;Q7TPS5-3;Q7TPS5	C2cd5	645;645;634;634;634;643;643;643;643;445;643	C2cd5-002;E9Q026	E9Q026	C2 domain-containing protein 5	LYEITPPEVSEEMIGSPIPEPRQRSRLLRSQ	UID1080
C2cd5_E9Q026_S659_1	-0.0414765	-0.161347	-0.226611	0.201007	0.52296	-0.285653	0.360533	0.678072	NaN	NaN	0.415326	NaN	0.542308	0.67084	NaN	NaN	NaN	NaN	NaN	-0.864859	NaN	NaN	0.528371	NaN	0.350724	0.410775	NaN	NaN	NaN	NaN	NaN	-1.37112	S	___1	659	C2cd5-002;A0A0N4SW93;C2cd5-201;C2cd5-001;Q7TPS5-2;E9Q026;C2cd5-202;C2cd5-009;C2cd5-008;Q7TPS5-3;Q7TPS5	C2cd5	661;661;650;650;650;659;659;659;659;461;659	C2cd5-002;E9Q026	E9Q026	C2 domain-containing protein 5	PIPEPRQRSRLLRSQSESSDEVTELDLSHGK	UID1081
Myadm_Myadm-005_S15_1	-0.128093	NaN	NaN	0.1595	-0.518556	NaN	NaN	-0.313603	NaN	NaN	NaN	0.601792	NaN	NaN	NaN	NaN	NaN	NaN	NaN	NaN	NaN	NaN	NaN	0.184598	NaN	NaN	NaN	NaN	NaN	NaN	NaN	NaN	S	___1	15	Myadm-005;A0A0N4SW94;Myadm-004;Myadm-003;Myadm-002;Myadm-001;O35682	Myadm	15;15;15;15;15;15;15	Myadm-005	Myadm-005	Myeloid-associated differentiation marker	_MPVTVTRTTITTTTSSSTTVGSARALTQPL	UID1084
Myadm_Myadm-005_S16_1	-0.0298974	NaN	0.169668	NaN	-0.265085	NaN	-0.225531	NaN	-0.498953	-0.0782134	NaN	NaN	0.0809305	0.0571383	0.213378	-0.0848386	0.0346383	0.127105	-0.192431	0.333996	0.0275787	0.0813396	NaN	NaN	-0.116629	0.0144981	0.543991	-0.0541377	-0.0149223	0.110631	-0.053314	-0.0630172	S	___1	16	Myadm-005;A0A0N4SW94;Myadm-004;Myadm-003;Myadm-002;Myadm-001;O35682	Myadm	16;16;16;16;16;16;16	Myadm-005	Myadm-005	Myeloid-associated differentiation marker	MPVTVTRTTITTTTSSSTTVGSARALTQPLG	UID1085
Myadm_Myadm-005_S17_1	NaN	1.20445	NaN	NaN	NaN	0.387693	NaN	NaN	NaN	NaN	NaN	NaN	NaN	NaN	NaN	NaN	0.0250288	0.185486	-0.121989	NaN	NaN	NaN	NaN	NaN	NaN	NaN	NaN	NaN	-0.0194774	0.16337	-0.0552615	NaN	S	___1	17	Myadm-005;A0A0N4SW94;Myadm-004;Myadm-003;Myadm-002;Myadm-001;O35682	Myadm	17;17;17;17;17;17;17	Myadm-005	Myadm-005	Myeloid-associated differentiation marker	PVTVTRTTITTTTSSSTTVGSARALTQPLGL	UID1086
Myadm_Myadm-005_S22_1	-0.136315	-0.207244	0.140517	0.0097772	-0.287818	-0.363048	-0.165483	-0.342653	NaN	NaN	NaN	NaN	NaN	NaN	NaN	NaN	NaN	NaN	0.618521	0.743903	NaN	NaN	NaN	NaN	NaN	NaN	NaN	NaN	NaN	NaN	0.685806	0.0468402	S	___1	22	Myadm-005;A0A0N4SW94;Myadm-004;Myadm-003;Myadm-002;Myadm-001;O35682	Myadm	22;22;22;22;22;22;22	Myadm-005	Myadm-005	Myeloid-associated differentiation marker	RTTITTTTSSSTTVGSARALTQPLGLLRLLQ	UID1087
Mbd4_Mbd4-003_S3_1	0.127369	NaN	NaN	NaN	0.32008	NaN	NaN	NaN	NaN	NaN	NaN	NaN	NaN	NaN	NaN	NaN	NaN	NaN	NaN	NaN	NaN	NaN	NaN	NaN	NaN	NaN	NaN	NaN	NaN	NaN	NaN	NaN	S	___1	3	Mbd4-003;A0A0N4SWA0;Mbd4-001;A0A0R4J0A8;Q9Z2D7	Mbd4	3;3;3;3;3	Mbd4-003	Mbd4-003	Methyl-CpG-binding domain protein 4	_____________MESPNLGDNRVRGESLVP	UID1088
Foxj2_Foxj2-002_S46_1	NaN	-0.0826217	NaN	NaN	NaN	-0.154554	NaN	NaN	NaN	0.278698	NaN	NaN	NaN	-0.134825	-0.231346	-0.270626	NaN	-0.207978	-0.00254139	-0.473551	NaN	0.118227	NaN	NaN	NaN	-0.182737	0.0727232	-0.0836915	NaN	-0.478547	-0.392478	-0.327783	S	___1	46	Foxj2-002;A0A0N4SWA4;Foxj2-201;Foxj2-001;Q9ES18	Foxj2	46;46;46;46;46	Foxj2-002	Foxj2-002	Forkhead box protein J2	SQAGPPGGARKCSPGSPTDPNATLSKDEAAV	UID1092
Foxj2_Foxj2-002_S172_1	NaN	NaN	NaN	NaN	NaN	NaN	NaN	NaN	NaN	NaN	NaN	NaN	0.0251707	-0.303436	NaN	NaN	NaN	NaN	NaN	NaN	NaN	NaN	NaN	NaN	0.129481	-0.212551	NaN	NaN	NaN	NaN	NaN	NaN	S	___1	172	Foxj2-002;A0A0N4SWA4;Foxj2-201;Foxj2-001;Q9ES18	Foxj2	172;172;172;172;172	Foxj2-002	Foxj2-002	Forkhead box protein J2	DDDLSQDSPEQEASKSPRGGVPGSGEASLSH	UID1093
Rfc1_Rfc1-004_S244_1	0.0772429	-0.110246	-0.116207	0.0492126	0.0434844	0.0740944	-0.094341	-0.109297	-0.094757	-0.0478454	-0.0480542	-0.128787	-0.105737	-0.184375	0.136585	-0.173157	-0.220228	-0.362288	-0.130334	0.0963968	-0.189614	0.0253123	0.0504668	-0.0419666	-0.113099	-0.225582	-0.125746	-0.185917	-0.194196	-0.192876	0.556993	0.233888	S	___1	244	Rfc1-004;A0A0N5E9G7;Rfc1-001;G3X8Z6;Rfc1-005;Q5U4B1;Rfc1-002;G3UWX1;P35601-2;P35601	Rfc1	244;244;244;244;244;244;258;258;244;244	Rfc1-004	Rfc1-004	Replication factor C subunit 1	ALLDEEPKIKKARKDSEEGEESFSSVQDDLS	UID1094
Rfc1_Rfc1-004_S250_1	0.0176369	-0.396859	0.17479	-0.321694	0.0633648	-0.714491	0.251568	0.452279	NaN	NaN	NaN	NaN	NaN	NaN	NaN	NaN	0.504875	1.35095	NaN	0.835035	NaN	NaN	NaN	NaN	NaN	NaN	NaN	NaN	1.29113	0.928655	NaN	1.28824	S	___1	250	Rfc1-004;A0A0N5E9G7;Rfc1-001;G3X8Z6;Rfc1-005;Q5U4B1;Rfc1-002;G3UWX1;P35601-2;P35601	Rfc1	250;250;250;250;250;250;264;264;250;250	Rfc1-004	Rfc1-004	Replication factor C subunit 1	PKIKKARKDSEEGEESFSSVQDDLSKAEKQK	UID1095
Rfc1_Rfc1-004_S253_1	-0.0321084	NaN	0.277152	NaN	-0.109888	NaN	0.656176	NaN	NaN	NaN	NaN	NaN	NaN	NaN	NaN	NaN	NaN	NaN	NaN	NaN	NaN	NaN	NaN	NaN	NaN	NaN	NaN	NaN	NaN	NaN	NaN	NaN	S	___1	253	Rfc1-004;A0A0N5E9G7;Rfc1-001;G3X8Z6;Rfc1-005;Q5U4B1;Rfc1-002;G3UWX1;P35601-2;P35601	Rfc1	253;253;253;253;253;253;267;267;253;253	Rfc1-004	Rfc1-004	Replication factor C subunit 1	KKARKDSEEGEESFSSVQDDLSKAEKQKSPN	UID1096
Rfc1_Rfc1-004_S107_1	-0.00808732	0.176706	0.10165	0.0223323	0.0740944	0.212009	0.0673633	-0.029323	NaN	NaN	NaN	NaN	NaN	NaN	NaN	NaN	NaN	NaN	NaN	-0.611336	NaN	NaN	NaN	NaN	NaN	NaN	NaN	NaN	NaN	NaN	NaN	-0.634867	S	___1	107	Rfc1-004;A0A0N5E9G7;Rfc1-001;G3X8Z6;Rfc1-005;Q5U4B1;Rfc1-002;G3UWX1;P35601-2;P35601	Rfc1	107;107;107;107;107;107;107;107;107;107	Rfc1-004	Rfc1-004	Replication factor C subunit 1	YKPGKVSQKDPVTYVSETDEDDDFVCKKAAS	UID1097
Rfc1_Rfc1-004_S363_1	-0.098243	NaN	NaN	-0.297059	0.0850168	NaN	NaN	0.00934718	NaN	NaN	NaN	NaN	NaN	NaN	NaN	NaN	NaN	NaN	NaN	NaN	NaN	NaN	NaN	NaN	NaN	NaN	NaN	NaN	NaN	NaN	NaN	NaN	S	___1	363	Rfc1-004;A0A0N5E9G7;Rfc1-001;G3X8Z6;Rfc1-005;Q5U4B1;Rfc1-002;G3UWX1;P35601-2;P35601	Rfc1	363;363;363;363;363;363;377;377;363;363	Rfc1-004	Rfc1-004	Replication factor C subunit 1	KTTPKKTKVSPTKRESVSPEDSEKKRTNYQA	UID1100
Rfc1_Rfc1-004_S365_1	0.0927488	-0.234856	-0.118194	-0.254496	0.0461418	-0.212952	0.0846086	-0.0347218	NaN	NaN	0.0790197	NaN	0.0196308	0.192699	0.147697	-0.0480691	NaN	-0.200565	0.0953169	-0.00869675	NaN	NaN	0.319271	NaN	-0.0158263	0.209017	0.193582	0.213005	NaN	0.279055	0.0848807	-0.129339	S	___1	365	Rfc1-004;A0A0N5E9G7;Rfc1-001;G3X8Z6;Rfc1-005;Q5U4B1;Rfc1-002;G3UWX1;P35601-2;P35601	Rfc1	365;365;365;365;365;365;379;379;365;365	Rfc1-004	Rfc1-004	Replication factor C subunit 1	TPKKTKVSPTKRESVSPEDSEKKRTNYQAYR	UID1101
Rfc1_Rfc1-004_S68_1	-0.0201064	-1.3668	-0.0381544	0.988121	-0.148129	-0.754358	0.339137	1.41597	NaN	NaN	NaN	NaN	NaN	NaN	NaN	NaN	NaN	NaN	NaN	NaN	NaN	NaN	NaN	NaN	NaN	NaN	NaN	NaN	NaN	NaN	NaN	NaN	S	___1	68	Rfc1-004;A0A0N5E9G7;Rfc1-001;G3X8Z6;Rfc1-005;Q5U4B1;Rfc1-002;G3UWX1	Rfc1	68;68;68;68;68;68;68;68	Rfc1-004	Rfc1-004		SKPKQHSKKKRIINDSDSESEETVQVKNAKK	UID1103
Rfc1_Rfc1-004_S70_1	NaN	0.125122	0.0918014	0.994363	NaN	0.123136	0.326652	1.59717	NaN	NaN	NaN	NaN	NaN	NaN	NaN	NaN	NaN	NaN	NaN	NaN	NaN	NaN	NaN	NaN	NaN	NaN	NaN	NaN	NaN	NaN	NaN	NaN	S	___1	70	Rfc1-004;A0A0N5E9G7;Rfc1-001;G3X8Z6;Rfc1-005;Q5U4B1;Rfc1-002;G3UWX1	Rfc1	70;70;70;70;70;70;70;70	Rfc1-004	Rfc1-004		PKQHSKKKRIINDSDSESEETVQVKNAKKKS	UID1104
Rfc1_Rfc1-004_S1089_1	NaN	0.114367	NaN	NaN	NaN	0.0635029	NaN	NaN	NaN	NaN	NaN	NaN	NaN	NaN	NaN	NaN	NaN	NaN	NaN	NaN	NaN	NaN	NaN	NaN	NaN	NaN	NaN	NaN	NaN	NaN	NaN	NaN	S	___1	1089	Rfc1-004;A0A0N5E9G7;Rfc1-001;G3X8Z6;Rfc1-005;Q5U4B1;Rfc1-002;G3UWX1;P35601-2;P35601;Rfc1-008;A0A0N4SVN6	Rfc1	1089;1089;1090;1090;1090;1090;1103;1103;1089;1090;175;175	Rfc1-004	Rfc1-004	Replication factor C subunit 1	LDSEYSEEFQEDDTQSEKEQDAVETDAMIKK	UID1106
Rfc1_Rfc1-004_S535_1	NaN	-0.196426	NaN	-0.59658	NaN	-0.123654	NaN	-0.235807	NaN	NaN	NaN	NaN	NaN	NaN	NaN	NaN	NaN	NaN	NaN	NaN	NaN	NaN	NaN	NaN	NaN	NaN	NaN	NaN	NaN	NaN	NaN	NaN	S	___1	535	Rfc1-004;A0A0N5E9G7;Rfc1-001;G3X8Z6;Rfc1-005;Q5U4B1;Rfc1-002;G3UWX1;P35601-2;P35601	Rfc1	535;535;535;535;535;535;549;549;535;535	Rfc1-004	Rfc1-004	Replication factor C subunit 1	KESESKKCKLTLLKNSPMKAVKKEASTCPRG	UID1107
Rfc1_Rfc1-004_S155_1	0.1137	-0.250251	0.0521377	-0.116864	-0.00665169	-0.10538	0.147697	-0.219152	0.252537	0.0943712	0.144829	0.205518	0.0970714	0.0938305	-0.0281162	0.197362	-0.0478752	0.129613	0.139862	0.0720372	0.0997664	0.363003	0.333195	-0.234669	-0.0556363	-0.112225	0.104873	0.309176	0.158983	-0.121455	0.457016	0.0708015	S	___1	155	Rfc1-004;A0A0N5E9G7;Rfc1-001;G3X8Z6;Rfc1-005;Q5U4B1;Rfc1-002;G3UWX1;P35601-2;P35601	Rfc1	155;155;155;155;155;155;155;155;155;155	Rfc1-004	Rfc1-004	Replication factor C subunit 1	VKKNEENVKTKNKPLSPIKLTPTSVLDYFGT	UID1110
Rfc1_Rfc1-004_S266_1	NaN	-0.589073	NaN	-0.051429	NaN	-0.172945	NaN	-0.0871662	NaN	NaN	NaN	NaN	NaN	NaN	NaN	NaN	NaN	NaN	NaN	NaN	NaN	NaN	NaN	NaN	NaN	NaN	NaN	NaN	NaN	NaN	NaN	NaN	S	___1	266	Rfc1-004;A0A0N5E9G7;Rfc1-001;G3X8Z6;Rfc1-005;Q5U4B1;Rfc1-002;G3UWX1;P35601-2;P35601	Rfc1	266;266;266;266;266;266;280;280;266;266	Rfc1-004	Rfc1-004	Replication factor C subunit 1	FSSVQDDLSKAEKQKSPNKAELFSTARKTYS	UID1111
Cdh1_Cdh1-201_S772_1	0.974603	NaN	NaN	-0.251848	1.36138	NaN	NaN	-0.0883314	NaN	NaN	NaN	NaN	NaN	-0.558134	NaN	NaN	-0.21553	NaN	NaN	NaN	NaN	NaN	NaN	NaN	NaN	-0.997204	NaN	NaN	-0.44778	NaN	NaN	NaN	S	___1	772	Cdh1-201;Cdh1-001;A0A0R4IZW5;P09803	Cdh1	772;772;772;772	Cdh1-201	Cdh1-201	Cadherin-1;E-Cad/CTF1;E-Cad/CTF2;E-Cad/CTF3	YDEEGGGEEDQDFDLSQLHRGLDARPEVTRN	UID1112
Trmt1_Trmt1-018_S35_1	-0.00132789	-0.03484	0.142871	0.10675	-0.174247	-0.180822	0.163756	0.0680517	NaN	NaN	NaN	NaN	NaN	NaN	NaN	NaN	NaN	NaN	NaN	NaN	NaN	NaN	NaN	NaN	NaN	NaN	NaN	NaN	NaN	NaN	NaN	NaN	S	___1	35	Trmt1-018;H3BKS8;Trmt1-003;NP_001158032GeneID:212528Trmt1;E9PWD4;Trmt1-002;Trmt1-001;NP_932137GeneID:212528Trmt1;NP_001158031GeneID:212528Trmt1;A0A0R4IZW7;Q3TX08;Trmt1-019;H3BKV3;Trmt1-026;H3BK68;Trmt1-004;D3Z413;Trmt1-007;H3BL70;Trmt1-025;H3BKB8;Trmt1-010;D6RFC0;Trmt1-005;D6RG86	Trmt1	35;35;28;28;28;35;35;35;35;35;35;35;35;35;35;35;35;10;10;28;28;28;28;35;35	Trmt1-018	Trmt1-018	tRNA (guanine(26)-N(2))-dimethyltransferase	LCRAQFMERKAQKPPSPPAMENGTRSWEERP	UID1113
Trmt1_Trmt1-018_S121_1	-0.0285723	0.018919	0.101919	0.1149	-0.00689809	-0.011937	-0.0384211	-0.0189511	0.214995	0.0827026	0.0625362	0.159887	-0.106653	0.152638	0.137766	0.236707	0.260628	0.0603242	0.012068	0.197991	0.0546401	0.0966667	0.246469	0.0781998	-0.0792037	0.219834	0.462576	0.178109	0.272501	0.308244	0.345056	0.145873	S	___1	121	Trmt1-018;H3BKS8;Trmt1-003;NP_001158032GeneID:212528Trmt1;E9PWD4;Trmt1-002;Trmt1-001;NP_932137GeneID:212528Trmt1;NP_001158031GeneID:212528Trmt1;A0A0R4IZW7;Q3TX08;Trmt1-019;H3BKV3;Trmt1-026;H3BK68;Trmt1-004;D3Z413;Trmt1-007;H3BL70;Trmt1-025;H3BKB8	Trmt1	121;121;114;114;114;121;121;121;121;121;121;121;121;124;124;124;124;96;96;117;117	Trmt1-018	Trmt1-018	tRNA (guanine(26)-N(2))-dimethyltransferase	KVPGEKDSEKIAVDLSDQEEETAGKNENLAP	UID1114
Trmt1_Trmt1-018_S484_1	0.268794	0.104203	-0.0273074	-0.131456	0.185105	-0.150914	-0.797664	-0.683298	NaN	NaN	NaN	NaN	NaN	NaN	NaN	NaN	NaN	NaN	NaN	NaN	NaN	NaN	NaN	NaN	NaN	NaN	NaN	NaN	NaN	NaN	NaN	NaN	S	___1	484	Trmt1-018;H3BKS8;Trmt1-003;NP_001158032GeneID:212528Trmt1;E9PWD4;Trmt1-002;Trmt1-001;NP_932137GeneID:212528Trmt1;NP_001158031GeneID:212528Trmt1;A0A0R4IZW7;Q3TX08;Trmt1-013;G3V019	Trmt1	484;484;506;506;506;513;513;513;513;513;513;11;11	Trmt1-018	Trmt1-018	tRNA (guanine(26)-N(2))-dimethyltransferase	MRCWEKECPVKRERLSESSPAFRILAVEPRL	UID1115
Def6_Def6-001_S619_1	NaN	NaN	-0.606562	NaN	NaN	NaN	-0.845935	NaN	NaN	NaN	NaN	NaN	NaN	NaN	NaN	NaN	NaN	NaN	NaN	NaN	NaN	NaN	NaN	NaN	NaN	NaN	NaN	NaN	NaN	NaN	NaN	NaN	S	___1	619	Def6-001;A0A0R4IZX1;Q8C2K1;Q8C2K1-2	Def6	619;619;619;246	Def6-001	Def6-001	Differentially expressed in FDCP 6	KSLNGGDETPILALASQEEKLDPAPGN____	UID1116
Def6_Def6-001_S597_1	NaN	NaN	NaN	-0.00889998	NaN	NaN	NaN	-0.401654	NaN	NaN	NaN	NaN	NaN	NaN	NaN	NaN	NaN	NaN	NaN	NaN	NaN	NaN	NaN	NaN	NaN	NaN	NaN	NaN	NaN	NaN	NaN	NaN	S	___1	597	Def6-001;A0A0R4IZX1;Q8C2K1;Q8C2K1-2	Def6	597;597;597;224	Def6-001	Def6-001	Differentially expressed in FDCP 6	LKRLTRWGSQGNRTLSVNSSEQKSLNGGDET	UID1117
Dus3l_Dus3l-201_S264_1	-0.460191	NaN	NaN	NaN	0.231555	NaN	NaN	NaN	NaN	NaN	NaN	NaN	NaN	NaN	NaN	NaN	NaN	NaN	NaN	NaN	NaN	NaN	NaN	NaN	NaN	NaN	NaN	NaN	NaN	NaN	NaN	NaN	S	___1	264	Dus3l-201;A0A0R4IZY9;Q91XI1;Q91XI1-2	Dus3l	264;264;264;264	Dus3l-201	Dus3l-201	tRNA-dihydrouridine(47) synthase [NAD(P)(+)]-like	HAQLDTVGGAGTPQSSPVPTCGPLTDEDVIR	UID1122
Fnbp4_Fnbp4-001_S485_1	NaN	NaN	NaN	NaN	NaN	NaN	NaN	NaN	0.210763	NaN	0.289362	NaN	NaN	NaN	NaN	NaN	0.253868	NaN	NaN	NaN	-0.0744715	NaN	0.0457225	NaN	NaN	NaN	NaN	NaN	0.173	NaN	NaN	NaN	S	___1	485	Fnbp4-001;A0A0R4IZZ6;Q6ZQ03;Q6ZQ03-2;Q6ZQ03-3	Fnbp4	485;485;439;439;439	Fnbp4-001	Fnbp4-001	Formin-binding protein 4	AELRALEEGDGSVSGSSPRSDISQPASQDGV	UID1125
Fnbp4_Fnbp4-001_S486_1	0.167101	0.133169	0.0439044	-0.244326	0.192321	-0.0159722	0.109829	-0.293836	NaN	0.27274	NaN	0.139339	-0.205547	NaN	0.524365	0.326422	NaN	-0.0354904	0.00949053	-0.232362	NaN	0.0464211	NaN	0.171847	-0.128346	NaN	0.22848	0.241352	NaN	0.257252	0.345623	0.216113	S	___1	486	Fnbp4-001;A0A0R4IZZ6;Q6ZQ03;Q6ZQ03-2;Q6ZQ03-3	Fnbp4	486;486;440;440;440	Fnbp4-001	Fnbp4-001	Formin-binding protein 4	ELRALEEGDGSVSGSSPRSDISQPASQDGVR	UID1126
Fnbp4_Fnbp4-001_S166_1	0.267476	0.238909	0.463413	0.141694	0.0238941	-0.0189365	0.177854	-0.0830954	NaN	0.0899048	0.0102069	0.119423	-0.132341	-0.040037	NaN	0.118493	0.128953	0.227864	-0.015695	0.418568	NaN	0.0500489	0.179001	-0.226426	-0.0540178	0.0479571	NaN	0.246469	0.172743	0.0888201	0.105276	0.371503	S	___1	166	Fnbp4-001;A0A0R4IZZ6;Q6ZQ03;Q6ZQ03-2;Q6ZQ03-3	Fnbp4	166;166;120;120;120	Fnbp4-001	Fnbp4-001	Formin-binding protein 4	VKATGGLCLLGAYADSDDDESDVSEKTAQSK	UID1129
Fnbp4_Fnbp4-001_S518_1	NaN	NaN	NaN	NaN	NaN	NaN	NaN	NaN	0.0866479	NaN	0.518434	0.11836	0.194339	NaN	0.613626	-0.106824	NaN	-0.300217	-0.175615	0.244765	-0.142975	NaN	0.394953	0.170822	0.115566	NaN	-0.0170229	0.136585	NaN	-0.106716	0.258579	0.500088	S	___1	518	Fnbp4-001;A0A0R4IZZ6;Q6ZQ03;Q6ZQ03-2;Q6ZQ03-3	Fnbp4	518;518;472;472;472	Fnbp4-001	Fnbp4-001	Formin-binding protein 4	IMSKRGKWKMFVRATSPESTSRSSSKTGRDS	UID1131
Fnbp4_Fnbp4-001_S1025_1	NaN	NaN	-0.134144	NaN	NaN	NaN	0.303225	NaN	NaN	NaN	NaN	NaN	NaN	NaN	NaN	NaN	NaN	NaN	NaN	NaN	NaN	NaN	NaN	NaN	NaN	NaN	NaN	NaN	NaN	NaN	NaN	NaN	S	___1	1025	Fnbp4-001;A0A0R4IZZ6;Q6ZQ03	Fnbp4	1025;1025;979	Fnbp4-001	Fnbp4-001	Formin-binding protein 4	WQSIQRELDEEDNSSSSEEDRESTAQKRIEE	UID1134
Fnbp4_Fnbp4-001_S553_1	-0.0920018	0.167101	0.0432046	0.105008	0.00619029	-0.0691945	0.00719549	-0.101521	0.366924	-0.394638	-0.256097	-0.0882088	-0.0492479	-0.0769193	-1.48386	-0.595271	-1.42271	-0.436998	-0.450479	0.331935	-0.0165558	0.067914	0.0485151	-0.481908	0.0164963	-0.31423	-0.0904496	0.278461	-0.548016	-0.865963	-1.09431	-0.0752008	S	___1	553	Fnbp4-001;A0A0R4IZZ6;Q6ZQ03;Q6ZQ03-2;Q6ZQ03-3	Fnbp4	553;553;507;507;507	Fnbp4-001	Fnbp4-001	Formin-binding protein 4	ETAIGAEDSEKIDEISDKETEVEESSEKIKV	UID1137
Fnbp4_Fnbp4-001_S65_1	0.0787465	0.0304067	0.0127832	0.134615	0.0339339	0.0765591	-0.0222292	0.186501	NaN	NaN	NaN	NaN	NaN	NaN	NaN	NaN	NaN	NaN	NaN	NaN	NaN	NaN	NaN	NaN	NaN	NaN	NaN	NaN	NaN	NaN	NaN	NaN	S	___1	65	Fnbp4-001;A0A0R4IZZ6;Q6ZQ03;Q6ZQ03-2;Q6ZQ03-3	Fnbp4	65;65;19;19;19	Fnbp4-001	Fnbp4-001	Formin-binding protein 4	KKSRAVPGRRPILQLSPPGPRSSTPGRDPDP	UID1138
Fnbp4_Fnbp4-001_S533_1	-0.0242965	-0.164852	-0.0307518	0.0822938	-0.0346627	-0.027719	-0.0892213	-0.0681808	-0.0471595	-0.244497	0.0409626	-0.0832177	NaN	NaN	NaN	NaN	NaN	NaN	NaN	NaN	-0.125604	0.0746424	0.296545	0.0330882	NaN	NaN	NaN	NaN	NaN	NaN	NaN	NaN	S	___1	533	Fnbp4-001;A0A0R4IZZ6;Q6ZQ03;Q6ZQ03-2;Q6ZQ03-3	Fnbp4	533;533;487;487;487	Fnbp4-001	Fnbp4-001	Formin-binding protein 4	SPESTSRSSSKTGRDSPENGETAIGAEDSEK	UID1139
Kctd5_Kctd5-001_S29_1	0.541416	1.03026	0.355242	NaN	1.08739	0.995521	1.42196	NaN	NaN	NaN	NaN	NaN	NaN	NaN	NaN	NaN	NaN	NaN	NaN	NaN	NaN	NaN	NaN	NaN	NaN	NaN	NaN	NaN	NaN	NaN	NaN	NaN	S	___1	29	Kctd5-001;A0A0R4J000;Q8VC57	Kctd5	29;29;29	Kctd5-001	Kctd5-001	BTB/POZ domain-containing protein KCTD5	SGLGAGLGGGLCRRCSAGMGALAQRPGGVSK	UID1140
Pald1_Pald1-201_S597_1	0.132116	NaN	NaN	NaN	-0.270834	NaN	NaN	NaN	NaN	NaN	NaN	NaN	NaN	NaN	NaN	NaN	NaN	NaN	NaN	NaN	NaN	NaN	NaN	NaN	NaN	NaN	NaN	NaN	NaN	NaN	NaN	NaN	S	___1	597	Pald1-201;A0A0R4J007;P70261	Pald1	597;597;597	Pald1-201	Pald1-201	Paladin	AQLKAHLSAPVPNTKSPTAPRFQKCLTTQEV	UID1141
Hdac2_Hdac2-001_S422_1	0.0825663	0.276437	-0.399597	1.27584	0.772984	0.00877379	0.708408	2.06953	NaN	NaN	NaN	NaN	NaN	NaN	NaN	NaN	NaN	NaN	NaN	NaN	NaN	NaN	NaN	NaN	NaN	NaN	NaN	NaN	NaN	NaN	NaN	NaN	S	___1	422	Hdac2-001;A0A0R4J008;P70288	Hdac2	422;422;422	Hdac2-001	Hdac2-001	Histone deacetylase 2	SIRASDKRIACDEEFSDSEDEGEGGRRNVAD	UID1142
Hdac2_Hdac2-001_S394_1	0.1121	0.0579701	0.118493	0.0211954	0.010923	0.0082	-0.0732111	-0.113145	0.00100953	-0.106824	0.0149266	-0.138743	-0.192761	-0.280212	-0.22016	0.0832474	0.305445	0.0332292	NaN	0.00173014	-0.266299	-0.109732	-0.0887763	0.0103502	-0.234754	0.132379	-0.495186	-0.125573	-0.111524	0.100843	NaN	0.0692898	S	___1	394	Hdac2-001;A0A0R4J008;P70288	Hdac2	394;394;394	Hdac2-001	Hdac2-001	Histone deacetylase 2	GVQMQAIPEDAVHEDSGDEDGEDPDKRISIR	UID1144
Tcf3_Tcf3-011_S377_1	0.0305479	-0.052476	0.0203421	-0.0677724	-0.217709	-0.17656	-0.0959591	-0.469989	NaN	-0.211515	NaN	NaN	NaN	-0.160524	NaN	0.196859	NaN	0.00518438	0.176578	-0.206862	NaN	-0.224166	NaN	NaN	NaN	-0.21739	NaN	0.430285	NaN	0.183709	0.240986	0.478092	S	___1	377	Tcf3-011;A0A0R4J011;Tcf3-005;E9PVV1;Tcf3-003;E9PWE4;Tcf3-006;E9PWE2	Tcf3	377;377;378;378;377;377;378;378	Tcf3-011	Tcf3-011		PGTSQWPRAGAPSALSPNYDAGLHGLQSKME	UID1145
Tcf3_Tcf3-011_S140_1	NaN	NaN	NaN	NaN	NaN	NaN	NaN	NaN	NaN	NaN	NaN	NaN	NaN	NaN	NaN	NaN	NaN	0.338795	NaN	NaN	NaN	NaN	NaN	NaN	NaN	NaN	NaN	NaN	NaN	0.597793	NaN	NaN	S	___1	140	Tcf3-011;A0A0R4J011;Tcf3-005;E9PVV1;Tcf3-003;E9PWE4;Tcf3-006;E9PWE2;Tcf3-010;F6T941;Tcf3-009;E9PWE3;Tcf3-002;Tcf3-007;E9PVV2;P15806-2;Tcf3-008;E9PWE5;Tcf3-001;Tcf3-004;A0A0R4J014;P15806	Tcf3	140;140;140;140;140;140;140;140;132;132;140;140;140;140;140;140;140;140;140;140;140;140	Tcf3-011;Tcf3-010	Tcf3-011	Transcription factor E2-alpha	GFLPGELSLSSPGPLSPSGIKSSSQYYPSFP	UID1150
Tcf3_Tcf3-011_S508_1	-0.0968538	NaN	0.167486	NaN	-0.367974	NaN	-0.193965	NaN	NaN	NaN	NaN	NaN	NaN	NaN	NaN	NaN	NaN	NaN	NaN	NaN	NaN	NaN	NaN	NaN	NaN	NaN	NaN	NaN	NaN	NaN	NaN	NaN	S	___1	508	Tcf3-011;A0A0R4J011;Tcf3-005;E9PVV1;Tcf3-003;E9PWE4;Tcf3-006;E9PWE2;Tcf3-010;F6T941;Tcf3-009;E9PWE3;Tcf3-002;Tcf3-007;E9PVV2;P15806-2;Tcf3-008;E9PWE5;Tcf3-001;Tcf3-004;A0A0R4J014;P15806	Tcf3	508;508;509;509;508;508;509;509;497;497;504;504;507;508;508;507;504;504;507;508;508;507	Tcf3-011;Tcf3-010	Tcf3-011	Transcription factor E2-alpha	ASEIKREEKEDEEIASVADAEEDKKDLKVPR	UID1151
Tcf3_Tcf3-011_S528_1	-0.0953425	-0.202489	-0.0518178	0.115699	0.0716254	0.101784	-0.0748968	-0.0326985	0.234256	0.0721745	0.263395	NaN	0.248049	0.264236	NaN	0.181802	NaN	NaN	0.32239	NaN	0.132248	0.49334	0.409581	NaN	0.18612	-0.204	NaN	-0.0925555	NaN	NaN	0.128029	NaN	S	___1	528	Tcf3-011;A0A0R4J011;Tcf3-005;E9PVV1;Tcf3-010;F6T941;Tcf3-009;E9PWE3;Tcf3-002;Tcf3-007;E9PVV2;P15806-2	Tcf3	528;528;529;529;517;517;524;524;527;528;528;527	Tcf3-011;Tcf3-010	Tcf3-011	Transcription factor E2-alpha	EEDKKDLKVPRTRTSSTDEVLSLEEKDLRDR	UID1153
Tpmt_Tpmt-001_S2_1	0.195096	0.205643	-0.191887	0.268913	0.475396	0.442439	0.409472	0.163756	NaN	NaN	NaN	NaN	NaN	NaN	NaN	NaN	NaN	NaN	NaN	NaN	NaN	NaN	NaN	NaN	NaN	NaN	NaN	NaN	NaN	NaN	NaN	NaN	S	___1	2	Tpmt-001;A0A0R4J018;O55060;Tpmt-005;D6RIK3;Tpmt-004;D3Z217;Tpmt-006;D3YWK6;Tpmt-002;D3Z380;Tpmt-007;D3Z0R1	Tpmt	2;2;2;2;2;2;2;2;2;2;2;26;26	Tpmt-001	Tpmt-001	Thiopurine S-methyltransferase	______________MSLDMKEHPDAEVQKNQ	UID1154
_Trim35-001_S21_1	NaN	0.0820213	NaN	NaN	NaN	-0.0210723	NaN	NaN	NaN	NaN	NaN	NaN	NaN	NaN	NaN	NaN	NaN	NaN	NaN	NaN	NaN	NaN	NaN	NaN	NaN	NaN	NaN	NaN	NaN	NaN	NaN	NaN	S	___1	21	Trim35-001;A0A0R4J031		21;21	Trim35-001	Trim35-001		PVVVTAAAPAMEPGPSVSPGPSRSFKEELLC	UID1160
_Trim35-001_S23_1	-0.205813	-0.0053479	NaN	0.0455827	-0.0133342	-0.0310761	NaN	0.0835197	NaN	NaN	NaN	NaN	NaN	NaN	NaN	NaN	NaN	NaN	NaN	NaN	NaN	NaN	NaN	NaN	NaN	NaN	NaN	NaN	NaN	NaN	NaN	NaN	S	___1	23	Trim35-001;A0A0R4J031		23;23	Trim35-001	Trim35-001		VVTAAAPAMEPGPSVSPGPSRSFKEELLCAV	UID1161
Fam83f_Fam83f-201_S4_1	NaN	0.147697	NaN	NaN	NaN	-0.213855	NaN	NaN	NaN	NaN	NaN	NaN	NaN	NaN	NaN	NaN	NaN	NaN	NaN	NaN	NaN	NaN	NaN	NaN	NaN	NaN	NaN	NaN	NaN	NaN	NaN	NaN	S	___1	4	Fam83f-201;A0A0R4J033;Q3UKU4	Fam83f	4;4;4	Fam83f-201	Fam83f-201	Protein FAM83F	____________MAESQLSCLDEAHVNERVT	UID1162
Pdxdc1_Pdxdc1-001_S718_1	0.100036	0.36793	-0.280615	0.998845	0.348119	0.111298	0.594166	1.01085	NaN	NaN	NaN	NaN	NaN	NaN	NaN	NaN	NaN	NaN	NaN	NaN	NaN	NaN	NaN	NaN	NaN	NaN	NaN	NaN	NaN	NaN	NaN	NaN	S	___1	718	Pdxdc1-001;A0A0R4J034;Q99K01;Q99K01-2;Q99K01-4	Pdxdc1	718;718;718;718;724	Pdxdc1-001	Pdxdc1-001	Pyridoxal-dependent decarboxylase domain-containing protein 1	GQKPFKRSLRGSDAVSETSSVSHIEDLEKVE	UID1163
Pdxdc1_Pdxdc1-001_S721_1	NaN	NaN	0.432104	NaN	NaN	NaN	0.349931	NaN	NaN	NaN	NaN	NaN	NaN	NaN	NaN	NaN	NaN	NaN	NaN	NaN	NaN	NaN	NaN	NaN	NaN	NaN	NaN	NaN	NaN	NaN	NaN	NaN	S	___1	721	Pdxdc1-001;A0A0R4J034;Q99K01;Q99K01-2;Q99K01-4	Pdxdc1	721;721;721;721;727	Pdxdc1-001	Pdxdc1-001	Pyridoxal-dependent decarboxylase domain-containing protein 1	PFKRSLRGSDAVSETSSVSHIEDLEKVEQLS	UID1164
Pdxdc1_Pdxdc1-001_S722_1	0.226385	NaN	NaN	NaN	0.382169	NaN	NaN	NaN	NaN	NaN	0.260387	NaN	NaN	NaN	NaN	-0.567489	NaN	NaN	NaN	-0.698576	NaN	NaN	-0.173303	NaN	NaN	NaN	NaN	-0.120514	NaN	NaN	NaN	-0.266299	S	___1	722	Pdxdc1-001;A0A0R4J034;Q99K01;Q99K01-2;Q99K01-4	Pdxdc1	722;722;722;722;728	Pdxdc1-001	Pdxdc1-001	Pyridoxal-dependent decarboxylase domain-containing protein 1	FKRSLRGSDAVSETSSVSHIEDLEKVEQLSS	UID1165
Pdxdc1_Pdxdc1-001_S30_1	-0.170459	-0.054662	-0.349438	NaN	0.010923	0.369718	-0.197252	NaN	NaN	NaN	NaN	NaN	NaN	NaN	NaN	NaN	NaN	NaN	NaN	NaN	NaN	NaN	NaN	NaN	NaN	NaN	NaN	NaN	NaN	NaN	NaN	NaN	S	___1	30	Pdxdc1-001;A0A0R4J034;Q99K01;Q99K01-2;Q99K01-4;Pdxdc1-010;Q99K01-3;Pdxdc1-004;D3YZA7;Pdxdc1-002;Q99K01-5	Pdxdc1	30;30;30;30;30;30;30;30;30;30;30	Pdxdc1-001	Pdxdc1-001	Pyridoxal-dependent decarboxylase domain-containing protein 1	EMGKNLKEAMRMLEKSPRRTEEENGKKPVSE	UID1166
Pdxdc1_Pdxdc1-001_S736_1	NaN	NaN	NaN	NaN	NaN	NaN	NaN	NaN	NaN	-0.45332	-0.479814	-0.463907	-0.218934	-0.483884	-0.546519	-0.452985	-0.334334	1.25217	-0.408799	0.192194	NaN	-0.390415	-0.473851	-0.351001	-0.23749	-0.410026	-0.336173	-0.503323	-0.312491	-0.43047	-0.504591	0.404794	S	___1	736	Pdxdc1-001;A0A0R4J034;Q99K01;Q99K01-2;Q99K01-4	Pdxdc1	736;736;736;736;742	Pdxdc1-001	Pdxdc1-001	Pyridoxal-dependent decarboxylase domain-containing protein 1	SSVSHIEDLEKVEQLSSGLEHDNLEAHSPEQ	UID1167
Pdxdc1_Pdxdc1-001_S737_1	NaN	NaN	NaN	NaN	NaN	NaN	NaN	NaN	-0.285671	NaN	-0.479814	-0.323137	-0.315827	-0.483884	NaN	NaN	NaN	NaN	NaN	NaN	-0.375141	NaN	-0.473851	-0.14038	-0.343421	-0.410026	NaN	NaN	NaN	NaN	NaN	NaN	S	___1	737	Pdxdc1-001;A0A0R4J034;Q99K01;Q99K01-2;Q99K01-4	Pdxdc1	737;737;737;737;743	Pdxdc1-001	Pdxdc1-001	Pyridoxal-dependent decarboxylase domain-containing protein 1	SVSHIEDLEKVEQLSSGLEHDNLEAHSPEQP	UID1168
Pdxdc1_Pdxdc1-001_S748_1	-0.00184785	-0.317103	-0.477743	NaN	-0.372076	0.0387171	0.0524158	NaN	0.0990932	-0.0970389	0.00532815	-0.317031	-0.312814	-0.113785	-0.0115007	-0.00105352	NaN	0.148999	0.359746	-0.147729	-0.295287	-0.370452	-0.328761	-0.185146	-0.46339	-0.366894	-0.0470254	-0.309449	NaN	-0.193305	-0.110184	0.378401	S	___1	748	Pdxdc1-001;A0A0R4J034;Q99K01;Q99K01-2;Q99K01-4	Pdxdc1	748;748;748;748;754	Pdxdc1-001	Pdxdc1-001	Pyridoxal-dependent decarboxylase domain-containing protein 1	EQLSSGLEHDNLEAHSPEQPPRATDLTARQT	UID1169
Nefm_Nefm-001_S715_1	NaN	1.58467	NaN	NaN	NaN	0.86924	NaN	NaN	NaN	NaN	NaN	NaN	NaN	NaN	NaN	NaN	NaN	NaN	NaN	NaN	NaN	NaN	NaN	NaN	NaN	NaN	NaN	NaN	NaN	NaN	NaN	NaN	S	___1	715	Nefm-001;A0A0R4J036;P08553	Nefm	715;715;715	Nefm-001	Nefm-001	Neurofilament medium polypeptide	QPQEKVKEKAEEEGGSEEEGSDRSPQESKKE	UID1170
Nefm_Nefm-001_S610_1	NaN	NaN	NaN	NaN	NaN	NaN	NaN	NaN	NaN	NaN	NaN	NaN	-1.19909	-1.22412	NaN	NaN	NaN	NaN	NaN	NaN	NaN	NaN	NaN	NaN	-1.65431	-2.1743	NaN	NaN	NaN	NaN	NaN	NaN	S	___1	610	Nefm-001;A0A0R4J036;P08553	Nefm	610;610;610	Nefm-001	Nefm-001	Neurofilament medium polypeptide	IKVEKPEKAKSPMPKSPVEEVKPKPEAKAGK	UID1171
Mettl3_Mettl3-001_S219_1	0.0603242	0.40174	0.16543	NaN	-0.01552	0.16723	0.180912	NaN	NaN	NaN	NaN	NaN	NaN	NaN	NaN	NaN	NaN	NaN	NaN	NaN	NaN	NaN	NaN	NaN	NaN	NaN	NaN	NaN	NaN	NaN	NaN	NaN	S	___1	219	Mettl3-001;A0A0R4J041;Q8C3P7;Mettl3-002;G3UZP2;Mettl3-009;G3UXX7;Mettl3-012;G5E922;Q8C3P7-2	Mettl3	219;219;219;219;219;148;148;168;168;146	Mettl3-001	Mettl3-001	N6-adenosine-methyltransferase subunit METTL3	EPAKEPAKKSRKHAASDVDLEIESLLNQQST	UID1172
Mettl3_Mettl3-001_S243_1	-0.118617	0.0628125	0.355355	-0.111118	0.796099	1.16092	1.0615	0.642748	NaN	NaN	NaN	NaN	NaN	NaN	NaN	NaN	NaN	NaN	NaN	NaN	NaN	NaN	NaN	NaN	NaN	NaN	NaN	NaN	NaN	NaN	NaN	NaN	S	___1	243	Mettl3-001;A0A0R4J041;Q8C3P7;Mettl3-009;G3UXX7;Mettl3-012;G5E922	Mettl3	243;243;243;172;172;192;192	Mettl3-001	Mettl3-001	N6-adenosine-methyltransferase subunit METTL3	LLNQQSTKEQQSKKVSQEILELLNTTTAKEQ	UID1173
Mettl3_Mettl3-001_S43_1	-0.0894976	0.541019	0.404467	-0.30059	-0.494841	0.0705267	0.0316775	-0.321009	NaN	NaN	NaN	NaN	NaN	NaN	NaN	NaN	NaN	NaN	NaN	NaN	NaN	NaN	NaN	NaN	NaN	NaN	NaN	NaN	NaN	NaN	NaN	NaN	S	___1	43	Mettl3-001;A0A0R4J041;Q8C3P7;Mettl3-002;G3UZP2;Mettl3-015;Mettl3-014;G3UYB5	Mettl3	43;43;43;43;43;43;43;43	Mettl3-001	Mettl3-001	N6-adenosine-methyltransferase subunit METTL3	QDSGHLDLRNPEAALSPTFRSDSPVPTAPTS	UID1174
Mettl3_Mettl3-001_S48_1	NaN	NaN	NaN	NaN	NaN	NaN	NaN	NaN	NaN	NaN	NaN	NaN	-0.646767	NaN	NaN	-0.417078	-0.456247	-0.913977	-0.378157	-0.0946799	NaN	NaN	NaN	NaN	-0.266264	NaN	NaN	-0.582987	-0.525725	-0.481969	-0.213722	-0.604871	S	___1	48	Mettl3-001;A0A0R4J041;Q8C3P7;Mettl3-002;G3UZP2;Mettl3-015;Mettl3-014;G3UYB5	Mettl3	48;48;48;48;48;48;48;48	Mettl3-001	Mettl3-001	N6-adenosine-methyltransferase subunit METTL3	LDLRNPEAALSPTFRSDSPVPTAPTSSGPKP	UID1175
Mettl3_Mettl3-001_S50_1	NaN	NaN	NaN	NaN	NaN	NaN	NaN	NaN	-0.775466	NaN	NaN	-0.426024	NaN	NaN	NaN	NaN	NaN	NaN	NaN	NaN	-0.480136	NaN	NaN	0.202386	NaN	NaN	NaN	NaN	NaN	NaN	NaN	NaN	S	___1	50	Mettl3-001;A0A0R4J041;Q8C3P7;Mettl3-002;G3UZP2;Mettl3-015;Mettl3-014;G3UYB5	Mettl3	50;50;50;50;50;50;50;50	Mettl3-001	Mettl3-001	N6-adenosine-methyltransferase subunit METTL3	LRNPEAALSPTFRSDSPVPTAPTSSGPKPST	UID1176
Rrp36_Rrp36-201_S48_1	0.00230651	NaN	0.181675	NaN	0.146395	NaN	0.0476779	NaN	NaN	-0.157576	-0.42167	NaN	0.159887	0.178109	NaN	NaN	NaN	-0.180348	NaN	-0.162267	NaN	-0.141494	-0.826207	NaN	0.390338	0.204892	NaN	NaN	NaN	0.107688	NaN	-0.0360377	S	___1	48	Rrp36-201;A0A0R4J045;Q3UFY0	Rrp36	48;48;66	Rrp36-201	Rrp36-201	Ribosomal RNA processing protein 36 homolog	KAHKQLVAGNSTRTRSPQQPVCVADKHRPLE	UID1177
Sap130_Sap130-201_S883_1	0.0672257	-0.245968	0.278104	1.42809	-0.0616765	-0.084961	0.528071	0.131063	NaN	NaN	NaN	NaN	NaN	NaN	NaN	NaN	NaN	NaN	NaN	NaN	NaN	NaN	NaN	NaN	NaN	NaN	NaN	NaN	NaN	NaN	NaN	NaN	S	___1	883	Sap130-201;A0A0R4J060;Sap130-202;J3QNK5;Q8BIH0;Q8BIH0-2	Sap130	883;883;884;884;884;706	Sap130-201	Sap130-201	Histone deacetylase complex subunit SAP130	KSAAKSLLVKAEKRKSPPKEYIDEEGVRYVP	UID1181
Sap130_Sap130-201_S416_1	-0.13329	-0.00426226	-0.0202819	-0.0298237	-0.211598	-0.380747	0.00791302	-0.0202966	0.324004	NaN	0.2529	NaN	0.125387	0.266277	0.322851	0.498966	NaN	0.202637	0.42503	0.176578	0.0687396	NaN	0.322159	NaN	0.174279	0.024036	0.134615	0.42825	NaN	0.192573	0.307312	-0.0259406	S	___1	416	Sap130-201;A0A0R4J060;Sap130-202;J3QNK5;Q8BIH0;Q8BIH0-2	Sap130	416;416;416;416;416;238	Sap130-201	Sap130-201	Histone deacetylase complex subunit SAP130	NIPVAKVVPQQITHTSPRIQPDYPPERSSLI	UID1182
Uimc1_Uimc1-201_S379_1	-0.352253	-0.182688	-0.190256	-0.192761	-0.0402447	-0.0227567	0.0374524	-0.0705877	0.410775	-0.059931	0.0123541	-0.632271	0.0536674	0.0440444	-0.127999	-0.0822399	-0.870308	-0.00267147	0.242328	0.1149	-0.193981	-0.206878	-0.579512	-0.303935	-0.159621	-0.335772	-0.144552	0.429	-0.000404044	-0.263317	-0.362028	-0.197947	S	___1	379	Uimc1-201;A0A0R4J073;Q5U5Q9;Uimc1-001;E9Q577;Q5U5Q9-2;Uimc1-006;E9PWM5	Uimc1	379;379;379;379;379;379;379;379	Uimc1-201	Uimc1-201	BRCA1-A complex subunit RAP80	SRASVWHSETKDFQKSPIKSLKQKLLLEEEP	UID1183
Uimc1_Uimc1-201_S689_1	0.232784	-0.0412983	0.172616	-0.349052	-0.0500842	-0.30818	0.117562	-0.225177	-0.0439433	-0.0467571	-0.047234	NaN	0.213503	0.161049	0.0464211	0.182311	-0.0166288	0.178492	0.0969364	-0.221152	-0.831409	0.278817	-0.500993	NaN	-0.148433	-0.0134798	0.000288558	0.292193	0.142609	0.163756	0.161952	-0.139538	S	___1	689	Uimc1-201;A0A0R4J073;Q5U5Q9;Uimc1-001;E9Q577;Uimc1-002;A0A0R4J183;Q5U5Q9-3	Uimc1	689;689;689;689;689;408;408;408	Uimc1-201	Uimc1-201	BRCA1-A complex subunit RAP80	SREMQSTLSQLNLNESPIKSFVPVSEATNCL	UID1186
Uimc1_Uimc1-201_S401_1	NaN	NaN	NaN	NaN	NaN	NaN	NaN	NaN	NaN	-0.0766302	0.500394	0.790605	NaN	NaN	NaN	NaN	0.205768	NaN	NaN	NaN	NaN	0.42707	1.3356	0.822771	NaN	NaN	NaN	NaN	0.839476	NaN	NaN	NaN	S	___1	401	Uimc1-201;A0A0R4J073;Q5U5Q9;Uimc1-001;E9Q577	Uimc1	401;401;401;401;401	Uimc1-201	Uimc1-201	BRCA1-A complex subunit RAP80	QKLLLEEEPTTSRGQSSQGLFVEETSEEGLK	UID1187
Uimc1_Uimc1-201_S402_1	NaN	NaN	NaN	NaN	NaN	NaN	NaN	NaN	NaN	NaN	0.00848693	0.790605	NaN	NaN	NaN	NaN	0.205768	NaN	NaN	0.578021	NaN	NaN	0.691087	0.822771	NaN	NaN	NaN	NaN	0.839476	NaN	NaN	-0.27235	S	___1	402	Uimc1-201;A0A0R4J073;Q5U5Q9;Uimc1-001;E9Q577	Uimc1	402;402;402;402;402	Uimc1-201	Uimc1-201	BRCA1-A complex subunit RAP80	KLLLEEEPTTSRGQSSQGLFVEETSEEGLKS	UID1188
Uimc1_Uimc1-201_S665_1	-0.20141	-0.154249	-0.565332	-0.219068	-0.0552765	-0.216971	-0.566635	-0.216568	NaN	NaN	NaN	NaN	NaN	NaN	-0.113895	NaN	1.34959	0.580435	0.149129	0.119821	NaN	NaN	NaN	NaN	NaN	NaN	0.917394	NaN	0.253384	0.662023	0.0408223	0.0220482	S	___1	665	Uimc1-201;A0A0R4J073;Q5U5Q9;Uimc1-001;E9Q577;Uimc1-002;A0A0R4J183;Q5U5Q9-3	Uimc1	665;665;665;665;665;384;384;384	Uimc1-201	Uimc1-201	BRCA1-A complex subunit RAP80	EKKPKYSEVRTFRMPSPEVEEASCSREMQST	UID1189
Suv39h2_Suv39h2-004_S353_1	-0.184359	-0.0476366	-0.596449	0.287827	-0.334444	-0.307091	-0.404324	0.000144286	NaN	NaN	NaN	NaN	0.365804	NaN	NaN	0.0446039	-0.0435419	-0.214692	0.0758749	-0.747609	NaN	NaN	NaN	NaN	0.0882773	NaN	NaN	0.129745	0.154324	0.299831	0.236829	-0.266472	S	___1	353	Suv39h2-004;F6WB49;Suv39h2-001;A0A0R4J074;Q9EQQ0;Suv39h2-002;Q8K085	Suv39h2	353;353;455;455;455;235;235	Suv39h2-004	Suv39h2-004	Histone-lysine N-methyltransferase SUV39H2;Histone-lysine N-methyltransferase	QMKGSGEASSDSIDHSPAKKRVRTQCKCGAE	UID1195
Acbd3_Acbd3-001_S330_1	0.692338	NaN	-0.439148	NaN	2.05342	NaN	0.105678	NaN	NaN	NaN	NaN	NaN	NaN	NaN	NaN	NaN	NaN	NaN	NaN	NaN	NaN	NaN	NaN	NaN	NaN	NaN	NaN	NaN	NaN	NaN	NaN	NaN	S	___1	330	Acbd3-001;A0A0R4J079;Q8BMP6	Acbd3	330;330;330	Acbd3-001	Acbd3-001	Golgi resident protein GCP60	PASSKVNTAGASDTLSVNGQAKTHTENSEKV	UID1196
Zfp326;Znf326_Zfp326-006_S181_1	-0.0886535	0.00561564	0.135798	0.160404	0.00317045	0.0694272	-0.0291758	-0.0837833	NaN	NaN	NaN	NaN	NaN	NaN	0.166201	NaN	-0.600227	-0.413461	NaN	NaN	NaN	NaN	NaN	NaN	NaN	NaN	0.0354831	NaN	-0.503691	-0.444066	NaN	NaN	S	___1	181	Zfp326-006;D3YXQ7;Zfp326-001;A0A0R4J098;O88291;O88291-2	Zfp326;Znf326	181;181;270;270;270;64	Zfp326-006	Zfp326-006	DBIRD complex subunit ZNF326	KPKLAKPMDKMNLSKSPTKTDPKNEEEEKRR	UID1197
Flt1_Flt1-001_S1207_1	NaN	NaN	NaN	NaN	NaN	NaN	NaN	NaN	-0.252724	NaN	NaN	-0.232718	NaN	NaN	NaN	NaN	NaN	NaN	NaN	NaN	0.225152	NaN	NaN	-0.426102	NaN	NaN	NaN	NaN	NaN	NaN	NaN	NaN	S	___1	1207	Flt1-001;A0A0R4J0A4;P35969	Flt1	1207;1207;1207	Flt1-001	Flt1-001	Vascular endothelial growth factor receptor 1	DLFKDGFADPHFHSGSSDDVRYVNAFKFMSL	UID1198
Flt1_Flt1-001_S1208_1	NaN	NaN	NaN	NaN	NaN	NaN	NaN	NaN	NaN	0.000144286	NaN	NaN	NaN	NaN	NaN	NaN	NaN	NaN	NaN	NaN	NaN	-0.039948	NaN	NaN	NaN	NaN	NaN	NaN	NaN	NaN	NaN	NaN	S	___1	1208	Flt1-001;A0A0R4J0A4;P35969	Flt1	1208;1208;1208	Flt1-001	Flt1-001	Vascular endothelial growth factor receptor 1	LFKDGFADPHFHSGSSDDVRYVNAFKFMSLE	UID1199
Lrp6_Lrp6-001_S1490_1	0.0551957	-0.3531	NaN	NaN	-0.663031	-0.400739	NaN	NaN	NaN	NaN	NaN	NaN	NaN	NaN	NaN	NaN	NaN	NaN	NaN	NaN	NaN	NaN	NaN	NaN	NaN	NaN	NaN	NaN	NaN	NaN	NaN	NaN	S	___1	1490	Lrp6-001;A0A0R4J0A9;O88572	Lrp6	1490;1490;1490	Lrp6-001	Lrp6-001	Low-density lipoprotein receptor-related protein 6	STKGTYFPAILNPPPSPATERSHYTMEFGYS	UID1200
Ulk1_Ulk1-001_S637_1	0.0422241	-0.193338	-0.123135	0.0936954	0.128425	-0.0549017	-0.0246633	-0.0555763	-0.261396	-0.166729	-0.219606	0.0576928	0.173511	-0.356199	-0.129702	0.302641	0.230449	0.102322	-0.116082	0.15017	-0.185917	0.36042	-0.135634	0.229342	0.152248	-0.0501588	-0.206162	-0.0212772	0.0723116	0.137635	-0.561281	-0.306823	S	___1	637	Ulk1-001;A0A0R4J0B3;Ulk1-002;Q6PB82;O70405	Ulk1	637;637;643;643;637	Ulk1-001	Ulk1-001	Serine/threonine-protein kinase ULK1	SPTKAGPSFDFPKTPSSQNLLTLLARQGVVM	UID1207
Ulk1_Ulk1-001_S638_1	NaN	NaN	-0.0470105	NaN	NaN	NaN	0.105946	NaN	NaN	NaN	NaN	NaN	NaN	NaN	NaN	NaN	NaN	NaN	NaN	NaN	NaN	NaN	NaN	NaN	NaN	NaN	NaN	NaN	NaN	NaN	NaN	NaN	S	___1	638	Ulk1-001;A0A0R4J0B3;Ulk1-002;Q6PB82;O70405	Ulk1	638;638;644;644;638	Ulk1-001	Ulk1-001	Serine/threonine-protein kinase ULK1	PTKAGPSFDFPKTPSSQNLLTLLARQGVVMT	UID1208
Ulk1_Ulk1-001_S757_1	-0.112288	-0.210446	-0.207828	NaN	0.0199154	0.1956	-0.174361	NaN	NaN	NaN	NaN	0.460166	0.215989	0.315682	NaN	NaN	NaN	NaN	NaN	-0.00966955	NaN	NaN	NaN	0.604641	0.724039	0.298424	NaN	NaN	NaN	NaN	NaN	-0.0325215	S	___1	757	Ulk1-001;A0A0R4J0B3;Ulk1-002;Q6PB82;O70405	Ulk1	757;757;763;763;757	Ulk1-001	Ulk1-001	Serine/threonine-protein kinase ULK1	GGGASSPAPVVFTVGSPPSGATPPQSTRTRM	UID1212
Ulk1_Ulk1-001_S450_1	-0.183015	-0.0798897	-0.312796	-0.133986	-0.00304731	-0.0647364	0.0549179	-0.0813543	-0.0913254	0.0932897	0.0497701	0.443076	0.121811	0.218223	-0.0146307	0.188528	0.1333	0.458802	0.173895	-0.196591	-0.174687	0.200504	0.215244	0.27035	0.191563	0.339936	-0.246464	0.143916	0.0224743	0.161952	0.0824301	-0.297573	S	___1	450	Ulk1-001;A0A0R4J0B3;Ulk1-002;Q6PB82;O70405	Ulk1	450;450;450;450;450	Ulk1-001	Ulk1-001	Serine/threonine-protein kinase ULK1	PTQVHNYQRIEQNLQSPTQQQTARSSAIRRS	UID1214
Ulk1_Ulk1-001_S555_1	0.13829	-0.0297648	-0.217122	0.176195	0.47176	-0.0798439	-0.0850529	-0.288329	NaN	NaN	NaN	NaN	NaN	NaN	NaN	NaN	NaN	NaN	NaN	NaN	NaN	NaN	NaN	NaN	NaN	NaN	NaN	NaN	NaN	NaN	NaN	NaN	S	___1	555	Ulk1-001;A0A0R4J0B3;Ulk1-002;Q6PB82;O70405	Ulk1	555;555;561;561;555	Ulk1-001	Ulk1-001	Serine/threonine-protein kinase ULK1	PEHSPRTTGLGCRLHSAPNLSDFHVVRPKLP	UID1215
Ulk1_Ulk1-001_S622_1	-0.0514888	-0.225717	-0.19187	-0.142051	0.0384361	-0.0428878	-0.0238417	-0.0930017	0.128689	NaN	0.180912	NaN	0.274053	0.932137	-0.0198723	0.107822	0.249385	0.237441	0.316841	-0.375497	0.180657	NaN	0.610039	NaN	0.183328	0.528371	0.0554733	0.333653	0.475811	0.461319	0.361095	-0.280703	S	___1	622	Ulk1-001;A0A0R4J0B3;Ulk1-002;Q6PB82;O70405	Ulk1	622;622;628;628;622	Ulk1-001	Ulk1-001	Serine/threonine-protein kinase ULK1	LPDFLQRSPLPPILGSPTKAGPSFDFPKTPS	UID1217
Ulk1_Ulk1-001_S774_1	-0.14484	-0.388336	0.170438	-1.48689	0.0683268	0.146525	-0.411522	-1.02691	NaN	NaN	NaN	NaN	NaN	NaN	NaN	NaN	NaN	NaN	NaN	NaN	NaN	NaN	NaN	NaN	NaN	NaN	NaN	NaN	NaN	NaN	NaN	NaN	S	___1	774	Ulk1-001;A0A0R4J0B3;Ulk1-002;Q6PB82;O70405	Ulk1	774;774;780;780;774	Ulk1-001	Ulk1-001	Serine/threonine-protein kinase ULK1	PSGATPPQSTRTRMFSVGSSSSLGSTGSSSA	UID1218
Ulk1_Ulk1-001_S777_1	1.08617	-0.0595099	-0.350044	NaN	0.485118	-0.339163	-0.614293	NaN	NaN	NaN	NaN	NaN	NaN	NaN	NaN	NaN	NaN	NaN	NaN	NaN	NaN	NaN	NaN	NaN	NaN	NaN	NaN	NaN	NaN	NaN	NaN	NaN	S	___1	777	Ulk1-001;A0A0R4J0B3;Ulk1-002;Q6PB82;O70405	Ulk1	777;777;783;783;777	Ulk1-001	Ulk1-001	Serine/threonine-protein kinase ULK1	ATPPQSTRTRMFSVGSSSSLGSTGSSSARHL	UID1219
Ulk1_Ulk1-001_S469_1	NaN	NaN	NaN	NaN	NaN	NaN	NaN	NaN	NaN	NaN	NaN	NaN	0.457437	NaN	NaN	-0.122428	NaN	NaN	0.250113	-0.853579	NaN	NaN	NaN	NaN	0.132774	NaN	NaN	0.659559	NaN	NaN	0.171463	-0.4993	S	___1	469	Ulk1-001;A0A0R4J0B3;Ulk1-002;Q6PB82	Ulk1	469;469;469;469	Ulk1-001	Ulk1-001		QQTARSSAIRRSGSTSPLGFGRASPSPPSHT	UID1223
Ulk1_Ulk1-001_S403_1	-0.299667	NaN	NaN	NaN	0.00863036	NaN	NaN	NaN	NaN	NaN	NaN	NaN	NaN	NaN	NaN	NaN	NaN	NaN	NaN	NaN	NaN	NaN	NaN	NaN	NaN	NaN	NaN	NaN	NaN	NaN	NaN	NaN	S	___1	403	Ulk1-001;A0A0R4J0B3;Ulk1-002;Q6PB82;O70405	Ulk1	403;403;403;403;403	Ulk1-001	Ulk1-001	Serine/threonine-protein kinase ULK1	SLVASAGLESHGRTPSPSPTCSSSPSPSGRP	UID1224
Ulk1_Ulk1-001_S521_1	-0.161347	-0.186262	-0.105287	-0.278514	-0.227287	0.0756011	0.0521377	0.307079	0.03492	0.202386	0.257614	0.491904	0.233275	NaN	-0.0193897	NaN	0.135798	0.458382	0.249991	-0.289069	0.0434844	0.245131	0.344828	0.321813	0.0394191	NaN	-0.016585	NaN	0.273814	0.191436	0.265437	-0.237302	S	___1	521	Ulk1-001;A0A0R4J0B3;Ulk1-002;Q6PB82;O70405	Ulk1	521;521;527;527;521	Ulk1-001	Ulk1-001	Serine/threonine-protein kinase ULK1	QVGTIPERPSWSRVPSPQGADVRVGRSPRPG	UID1225
Brf2_Brf2-001_S386_1	-0.288699	NaN	NaN	NaN	-0.41808	NaN	NaN	NaN	NaN	NaN	NaN	NaN	NaN	NaN	NaN	NaN	NaN	NaN	NaN	NaN	NaN	NaN	NaN	NaN	NaN	NaN	NaN	NaN	NaN	NaN	NaN	NaN	S	___1	386	Brf2-001;A0A0R4J0C6;Q3UAW9	Brf2	386;386;386	Brf2-001	Brf2-001	Transcription factor IIIB 50 kDa subunit	HTLPPESAVTGDEDISDSEIEQYLRTPQEVR	UID1226
Eri1_Eri1-001_S55_1	NaN	NaN	0.211012	NaN	NaN	NaN	0.117429	NaN	NaN	NaN	NaN	NaN	NaN	NaN	NaN	NaN	NaN	NaN	NaN	NaN	NaN	NaN	NaN	NaN	NaN	NaN	NaN	NaN	NaN	NaN	NaN	NaN	S	___1	55	Eri1-001;A0A0R4J0C8;Q7TMF2	Eri1	55;55;55	Eri1-001	Eri1-001	3'-5' exoribonuclease 1	DGKETDGSKFISSNGSDFSDPVYKEIAMTNG	UID1227
Eri1_Eri1-001_S58_1	0.0291349	NaN	NaN	NaN	0.421695	NaN	NaN	NaN	NaN	NaN	NaN	NaN	NaN	NaN	NaN	NaN	NaN	NaN	NaN	NaN	NaN	NaN	NaN	NaN	NaN	NaN	NaN	NaN	NaN	NaN	NaN	NaN	S	___1	58	Eri1-001;A0A0R4J0C8;Q7TMF2	Eri1	58;58;58	Eri1-001	Eri1-001	3'-5' exoribonuclease 1	ETDGSKFISSNGSDFSDPVYKEIAMTNGCIN	UID1228
Eri1_Eri1-001_S30_1	-0.0651287	-0.182475	0.0304067	-0.0424716	0.136191	-0.115191	0.326422	0.0966667	NaN	NaN	0.134615	0.0297002	NaN	NaN	NaN	NaN	NaN	NaN	NaN	NaN	NaN	NaN	0.305562	0.0579701	NaN	NaN	NaN	NaN	NaN	NaN	NaN	NaN	S	___1	30	Eri1-001;A0A0R4J0C8;Q7TMF2	Eri1	30;30;30	Eri1-001	Eri1-001	3'-5' exoribonuclease 1	QQKTPRPECEESRPLSVEKKQRCRLDGKETD	UID1229
Stt3b_Stt3b-001_S495_1	0.202386	0.379843	0.137241	-0.0330232	-0.294226	0.409581	0.133169	0.307545	-0.40112	-0.426742	-0.300111	-0.432318	-0.610786	-0.753993	NaN	NaN	-0.208461	-0.683692	-0.384019	0.0110662	-0.156257	-0.359175	-0.510786	-0.929913	-0.526203	-0.444262	NaN	NaN	-0.500136	-0.418061	-0.337722	0.0223323	S	___1	495	Stt3b-001;A0A0R4J0D3;Q3TDQ1	Stt3b	495;495;495	Stt3b-001	Stt3b-001	Dolichyl-diphosphooligosaccharide--protein glycosyltransferase subunit STT3B	YLGDDMKRENPPVEDSSDEDDKRNPGNLYDK	UID1230
Stt3b_Stt3b-001_S496_1	0.19774	0.216982	NaN	-0.0330232	-0.379676	0.227495	NaN	0.307545	NaN	NaN	NaN	-0.567169	-0.610786	-0.753993	NaN	-0.261915	NaN	NaN	NaN	NaN	NaN	NaN	NaN	-0.173254	-0.526203	-0.444262	NaN	-0.492789	NaN	NaN	NaN	NaN	S	___1	496	Stt3b-001;A0A0R4J0D3;Q3TDQ1	Stt3b	496;496;496	Stt3b-001	Stt3b-001	Dolichyl-diphosphooligosaccharide--protein glycosyltransferase subunit STT3B	LGDDMKRENPPVEDSSDEDDKRNPGNLYDKA	UID1231
Stt3b_Stt3b-001_S29_1	0.237564	0.781486	NaN	NaN	0.246104	0.706641	NaN	NaN	NaN	NaN	NaN	NaN	NaN	NaN	NaN	NaN	NaN	NaN	NaN	NaN	NaN	NaN	NaN	NaN	NaN	NaN	NaN	NaN	NaN	NaN	NaN	NaN	S	___1	29	Stt3b-001;A0A0R4J0D3;Q3TDQ1	Stt3b	29;29;29	Stt3b-001	Stt3b-001	Dolichyl-diphosphooligosaccharide--protein glycosyltransferase subunit STT3B	SLNSSPWSGLMALGNSRHGHHGPGTQSASRA	UID1236
Mon1a_Mon1a-001_S31_1	0.324234	NaN	NaN	NaN	-0.106017	NaN	NaN	NaN	0.088413	NaN	-0.282474	NaN	NaN	0.349139	-0.124078	-0.400911	-0.666782	NaN	NaN	-0.199719	0.0812032	NaN	-0.084854	NaN	NaN	-0.532762	0.0332292	0.0720372	0.0842003	NaN	NaN	-0.603271	S	___1	31	Mon1a-001;A0A0R4J2D4;Mon1a-002;A0A0R4J0D5;Q6PDG8-2;Q6PDG8	Mon1a	31;31;31;31;31;31	Mon1a-001	Mon1a-001	Vacuolar fusion protein MON1 homolog A	GTLAPSNGQSVERAESPTPGLTQGTEPGAGQ	UID1237
Mon1a_Mon1a-001_S56_1	-0.127951	0.219587	0.0990932	-0.235161	-0.147042	-0.0264254	0.0447438	-0.110339	NaN	1.46702	NaN	NaN	NaN	NaN	NaN	NaN	NaN	NaN	NaN	NaN	NaN	0.476952	NaN	NaN	NaN	NaN	NaN	NaN	NaN	NaN	NaN	NaN	S	___1	56	Mon1a-001;A0A0R4J2D4;Mon1a-002;A0A0R4J0D5;Q6PDG8-2;Q6PDG8	Mon1a	56;56;56;56;56;56	Mon1a-001	Mon1a-001	Vacuolar fusion protein MON1 homolog A	EPGAGQEGAMFVHTRSYEDLTELEDREASGD	UID1238
Zic5_Zic5-001_S537_1	-0.106622	-0.399559	-0.350118	0.673285	0.482229	0.0213375	-0.0863695	0.68715	NaN	NaN	NaN	NaN	NaN	NaN	NaN	NaN	NaN	NaN	NaN	NaN	NaN	NaN	NaN	NaN	NaN	NaN	NaN	NaN	NaN	NaN	NaN	NaN	S	___1	537	Zic5-001;A0A0R4J0E2;Q7TQ40	Zic5	537;537;537	Zic5-001	Zic5-001	Zinc finger protein ZIC 5	THPSSLRKHMKIHCKSPPPSPGALGYSSVGT	UID1243
Gak_Gak-001_S827_1	NaN	NaN	NaN	NaN	NaN	NaN	NaN	NaN	NaN	NaN	NaN	-0.241458	NaN	NaN	NaN	NaN	NaN	NaN	NaN	NaN	NaN	NaN	NaN	-0.159025	NaN	NaN	NaN	NaN	NaN	NaN	NaN	NaN	S	___1	827	Gak-001;A0A0R4J0F6;Q99KY4-2;Q99KY4;Gak-005;F6SLK1	Gak	827;827;778;827;130;130	Gak-001	Gak-001	Cyclin-G-associated kinase	ESQSVLIADGDGSEVSDEEEASFPSEERKPG	UID1249
Parpbp_Parpbp-002_S153_1	0.247927	0.211012	NaN	NaN	-0.242635	0.303576	NaN	NaN	NaN	NaN	NaN	NaN	NaN	NaN	NaN	NaN	NaN	NaN	NaN	NaN	NaN	NaN	NaN	NaN	NaN	NaN	NaN	NaN	NaN	NaN	NaN	NaN	S	___1	153	Parpbp-002;E9QA71;Parpbp-004;E9QAI0;Parpbp-001;A0A0R4J0G5;Q6IRT3	Parpbp	153;153;153;153;153;153;153	Parpbp-002	Parpbp-002	PCNA-interacting partner	TEYAVSDEANPHMPESPVKCSQNDEQVRVLV	UID1250
Ncapd2_Ncapd2-001_S1305_1	-0.163478	-0.0186441	NaN	-0.384301	-0.830332	-0.624243	NaN	0.0963968	NaN	NaN	NaN	NaN	NaN	NaN	NaN	NaN	NaN	NaN	NaN	NaN	NaN	NaN	NaN	NaN	NaN	NaN	NaN	NaN	NaN	NaN	NaN	NaN	S	___1	1305	Ncapd2-001;A0A0R4J0H7;Q8K2Z4;Q8K2Z4-2	Ncapd2	1305;1305;1305;1305	Ncapd2-001	Ncapd2-001	Condensin complex subunit 1	IEEFETGQGGSQRALSAKKPSAVSRLQPLTS	UID1251
Ncapd2_Ncapd2-001_S589_1	0.165687	NaN	0.0464211	NaN	-0.0404672	NaN	-0.101722	NaN	NaN	NaN	NaN	NaN	NaN	NaN	NaN	NaN	NaN	NaN	NaN	NaN	NaN	NaN	NaN	NaN	NaN	NaN	NaN	NaN	NaN	NaN	NaN	NaN	S	___1	589	Ncapd2-001;A0A0R4J0H7;Q8K2Z4;Q8K2Z4-2	Ncapd2	589;589;589;589	Ncapd2-001	Ncapd2-001	Condensin complex subunit 1	GSHGDTDPGLTGSKDSPSVPEPEGSQSNDEL	UID1252
Ncapd2_Ncapd2-001_S591_1	-0.00602862	NaN	NaN	NaN	-0.0940177	NaN	NaN	NaN	NaN	NaN	NaN	NaN	NaN	NaN	NaN	NaN	NaN	NaN	NaN	NaN	NaN	NaN	NaN	NaN	NaN	NaN	NaN	NaN	NaN	NaN	NaN	NaN	S	___1	591	Ncapd2-001;A0A0R4J0H7;Q8K2Z4;Q8K2Z4-2	Ncapd2	591;591;591;591	Ncapd2-001	Ncapd2-001	Condensin complex subunit 1	HGDTDPGLTGSKDSPSVPEPEGSQSNDELVK	UID1253
Ncapd2_Ncapd2-001_S598_1	NaN	NaN	NaN	NaN	NaN	NaN	NaN	NaN	NaN	NaN	NaN	NaN	NaN	NaN	NaN	NaN	NaN	NaN	NaN	0.477574	NaN	NaN	NaN	NaN	NaN	NaN	NaN	NaN	NaN	NaN	NaN	-0.182671	S	___1	598	Ncapd2-001;A0A0R4J0H7;Q8K2Z4;Q8K2Z4-2	Ncapd2	598;598;598;598	Ncapd2-001	Ncapd2-001	Condensin complex subunit 1	LTGSKDSPSVPEPEGSQSNDELVKQEMLVQY	UID1254
Ncapd2_Ncapd2-001_S1300_1	NaN	-0.262382	-0.445126	0.347666	NaN	0.205768	-0.175908	-0.324545	NaN	NaN	NaN	NaN	NaN	NaN	-0.19248	NaN	NaN	NaN	NaN	NaN	NaN	NaN	NaN	NaN	NaN	NaN	0.46801	NaN	NaN	NaN	NaN	NaN	S	___1	1300	Ncapd2-001;A0A0R4J0H7;Q8K2Z4;Q8K2Z4-2	Ncapd2	1300;1300;1300;1300	Ncapd2-001	Ncapd2-001	Condensin complex subunit 1	RGMDGIEEFETGQGGSQRALSAKKPSAVSRL	UID1255
_Ncapd2-001_S575_1	NaN	NaN	NaN	NaN	NaN	NaN	NaN	NaN	NaN	NaN	-0.238851	-0.718426	NaN	-0.215278	NaN	NaN	NaN	-0.115285	-0.199222	NaN	NaN	NaN	-0.318038	0.245617	NaN	-0.318326	NaN	NaN	NaN	0.0908535	0.1149	NaN	S	___1	575	Ncapd2-001;A0A0R4J0H7		575;575	Ncapd2-001	Ncapd2-001		LLGLIFKGPEASTQGSHGDTDPGLTGSKDSP	UID1256
Ncapd2_Ncapd2-001_S1320_1	-0.243609	-0.21235	-0.164415	0.0635029	-0.472469	-0.0605478	-0.770289	-1.09431	NaN	NaN	-0.60292	NaN	-0.364032	NaN	NaN	0.0475383	-0.0869823	NaN	NaN	NaN	NaN	NaN	-0.1376	NaN	-0.168707	NaN	NaN	0.0522768	-0.315307	NaN	NaN	NaN	S	___1	1320	Ncapd2-001;A0A0R4J0H7;Q8K2Z4;Q8K2Z4-2	Ncapd2	1320;1320;1320;1320	Ncapd2-001	Ncapd2-001	Condensin complex subunit 1	SAKKPSAVSRLQPLTSVDSDNDFVTPKPRRT	UID1258
Ncapd2_Ncapd2-001_S1323_1	-0.174654	NaN	0.591392	NaN	-1.02638	NaN	-0.433156	NaN	-0.146435	0.183455	-0.0184396	0.152378	0.167743	0.289834	0.0681893	-0.0168039	-0.251607	-0.0500393	0.364124	-0.0507714	0.101112	0.356595	0.151079	-0.0401705	0.0295589	-0.0550067	0.158466	0.280362	0.0508847	-0.338725	0.422125	-0.165224	S	___1	1323	Ncapd2-001;A0A0R4J0H7;Q8K2Z4;Q8K2Z4-2	Ncapd2	1323;1323;1323;1323	Ncapd2-001	Ncapd2-001	Condensin complex subunit 1	KPSAVSRLQPLTSVDSDNDFVTPKPRRTKPG	UID1259
Ncapd2_Ncapd2-001_S466_1	NaN	0.432104	NaN	NaN	NaN	-0.448942	NaN	NaN	NaN	NaN	NaN	NaN	NaN	NaN	NaN	NaN	NaN	NaN	NaN	NaN	NaN	NaN	NaN	NaN	NaN	NaN	NaN	NaN	NaN	NaN	NaN	NaN	S	___1	466	Ncapd2-001;A0A0R4J0H7;Q8K2Z4;Q8K2Z4-2	Ncapd2	466;466;466;466	Ncapd2-001	Ncapd2-001	Condensin complex subunit 1	QKEIQKLQEMRAQRRSAAATAALDPEEEWDA	UID1260
Fndc3b_Fndc3b-002_S208_1	NaN	0.315914	NaN	NaN	NaN	0.327228	NaN	NaN	NaN	NaN	NaN	-0.122837	-0.64291	-0.122397	-0.370732	-0.199272	-0.0477708	-0.11879	-0.217424	-0.828486	NaN	NaN	NaN	0.013641	-0.433857	-0.0158555	-0.197435	-0.557773	-0.248005	0.179511	-0.271305	-0.460449	S	___1	208	Fndc3b-002;Fndc3b-001;A0A0R4J0H8;Q6NWW9	Fndc3b	208;208;208;208	Fndc3b-002	Fndc3b-002	Fibronectin type III domain-containing protein 3B	KKLKDRQIDRQNRLNSPPSTIYKNSCATVYN	UID1264
Erf_Erf-001_S185_1	-0.283053	-0.0156221	-0.206678	-0.532324	-0.138982	0.220949	-0.468611	-0.446836	NaN	0.453649	1.93376	0.392317	0.0915306	0.467175	NaN	-0.0189657	NaN	0.351402	-0.176805	0.0436244	NaN	0.472072	0.355016	1.98528	0.0160683	0.194591	NaN	0.0539454	NaN	0.122871	-0.0676666	0.1995	S	___1	185	Erf-001;A0A0R4J0I0;P70459	Erf	185;185;185	Erf-001	Erf-001	ETS domain-containing transcription factor ERF	SSLFSAVVARRLGRGSVSDCSDGTSELEEPL	UID1270
Erf_Erf-001_S187_1	-0.288629	NaN	NaN	-0.11832	-0.101258	NaN	NaN	-0.423662	-0.359453	NaN	0.336169	NaN	NaN	NaN	NaN	NaN	-0.0189219	NaN	NaN	NaN	-0.170118	NaN	0.724214	NaN	NaN	NaN	NaN	NaN	-0.159541	NaN	NaN	NaN	S	___1	187	Erf-001;A0A0R4J0I0;P70459	Erf	187;187;187	Erf-001	Erf-001	ETS domain-containing transcription factor ERF	LFSAVVARRLGRGSVSDCSDGTSELEEPLGE	UID1271
Erf_Erf-001_S20_1	0.0186342	-0.157496	NaN	NaN	-0.0990617	0.305679	NaN	NaN	NaN	NaN	NaN	NaN	NaN	NaN	NaN	NaN	NaN	NaN	NaN	NaN	NaN	NaN	NaN	NaN	NaN	NaN	NaN	NaN	NaN	NaN	NaN	NaN	S	___1	20	Erf-001;A0A0R4J0I0;P70459;Erf-002;D3YXK6	Erf	20;20;20;20;20	Erf-001	Erf-001	ETS domain-containing transcription factor ERF	ADTGFAFPDWAYKPESSPGSRQIQLWHFILE	UID1273
Erf_Erf-001_S21_1	NaN	-0.10981	NaN	NaN	NaN	0.38228	NaN	NaN	NaN	NaN	NaN	NaN	NaN	NaN	NaN	NaN	NaN	NaN	NaN	NaN	NaN	NaN	NaN	NaN	NaN	NaN	NaN	NaN	NaN	NaN	NaN	NaN	S	___1	21	Erf-001;A0A0R4J0I0;P70459;Erf-002;D3YXK6	Erf	21;21;21;21;21	Erf-001	Erf-001	ETS domain-containing transcription factor ERF	DTGFAFPDWAYKPESSPGSRQIQLWHFILEL	UID1274
Erf_Erf-001_S534_1	NaN	0.480058	NaN	0.0122111	NaN	0.631803	NaN	0.981122	NaN	NaN	NaN	NaN	NaN	NaN	NaN	NaN	NaN	NaN	NaN	NaN	NaN	NaN	NaN	NaN	NaN	NaN	NaN	NaN	NaN	NaN	NaN	NaN	S	___1	534	Erf-001;A0A0R4J0I0;P70459	Erf	534;534;534	Erf-001	Erf-001	ETS domain-containing transcription factor ERF	VGPGESGGPLTPRRVSSDLQHATAQLSLEHR	UID1275
Erf_Erf-001_S535_1	NaN	NaN	NaN	-0.166584	NaN	NaN	NaN	-0.44548	NaN	NaN	NaN	NaN	NaN	NaN	NaN	NaN	NaN	NaN	NaN	NaN	NaN	NaN	NaN	NaN	NaN	NaN	NaN	NaN	NaN	NaN	NaN	NaN	S	___1	535	Erf-001;A0A0R4J0I0;P70459	Erf	535;535;535	Erf-001	Erf-001	ETS domain-containing transcription factor ERF	GPGESGGPLTPRRVSSDLQHATAQLSLEHRD	UID1276
Erf_Erf-001_S551_1	NaN	0.495695	NaN	NaN	NaN	-0.460429	NaN	NaN	NaN	NaN	NaN	NaN	NaN	NaN	NaN	NaN	NaN	NaN	NaN	NaN	NaN	NaN	NaN	NaN	NaN	NaN	NaN	NaN	NaN	NaN	NaN	NaN	S	___1	551	Erf-001;A0A0R4J0I0;P70459	Erf	551;551;551	Erf-001	Erf-001	ETS domain-containing transcription factor ERF	DLQHATAQLSLEHRDS_______________	UID1277
Erf_Erf-001_S327_1	-0.501116	0.0392789	-0.0854967	-0.157979	-0.968633	0.764516	-0.999538	-1.56001	NaN	NaN	NaN	NaN	NaN	NaN	NaN	NaN	NaN	NaN	NaN	NaN	NaN	NaN	NaN	NaN	NaN	NaN	NaN	NaN	NaN	NaN	NaN	NaN	S	___1	327	Erf-001;A0A0R4J0I0;P70459	Erf	327;327;327	Erf-001	Erf-001	ETS domain-containing transcription factor ERF	RYLQAHTQSVYNYHLSPRAFLHYPGLVVPQP	UID1278
Chtf18_Chtf18-001_S156_1	-0.341537	-0.489747	-0.0989536	0.0391384	-0.196475	-0.159202	-0.0258525	-0.0721491	NaN	NaN	NaN	NaN	NaN	NaN	-0.304398	NaN	NaN	NaN	NaN	NaN	NaN	NaN	NaN	NaN	NaN	NaN	-0.16406	NaN	NaN	NaN	NaN	NaN	S	___1	156	Chtf18-001;A0A0R4J0I4;Q8BIW9;E9PVJ3;Chtf18-004;E9Q2M3;Chtf18-002	Chtf18	156;156;156;157;157;157;157	Chtf18-001	Chtf18-001	Chromosome transmission fidelity protein 18 homolog	YSDANADKDLMQTLPSPRNRNPVLRRPPILE	UID1280
Chtf18_Chtf18-001_S70_1	0.656359	0.0479571	0.0596321	NaN	-0.220934	-0.0805608	0.0836559	NaN	-0.177376	-0.22329	-0.316312	0.0724488	NaN	0.0852886	NaN	NaN	-0.0971778	0.857344	0.207143	-0.286885	-0.146244	0.239031	0.153286	0.0988237	0.571531	-0.122947	NaN	NaN	0.123269	0.121015	0.0241777	0.426748	S	___1	70	Chtf18-001;A0A0R4J0I4;Q8BIW9;E9PVJ3;Chtf18-004;E9Q2M3;Chtf18-002	Chtf18	70;70;70;71;71;71;71	Chtf18-001	Chtf18-001	Chromosome transmission fidelity protein 18 homolog	AIAGGDTVPRPCPAGSPGNVNRNTRKNVRRD	UID1281
Chtf18_Chtf18-001_S90_1	NaN	0.0843364	0.311038	NaN	NaN	0.0567222	0.418352	NaN	0.1145	NaN	NaN	NaN	NaN	NaN	NaN	NaN	NaN	NaN	NaN	NaN	0.0326651	NaN	NaN	NaN	NaN	NaN	NaN	NaN	NaN	NaN	NaN	NaN	S	___1	90	Chtf18-001;A0A0R4J0I4;Q8BIW9;E9PVJ3;Chtf18-004;E9Q2M3;Chtf18-002	Chtf18	90;90;90;91;91;91;91	Chtf18-001	Chtf18-001	Chromosome transmission fidelity protein 18 homolog	NRNTRKNVRRDQPAPSSPMVKRPRLDVVKKL	UID1282
Chtf18_Chtf18-001_S91_1	-0.243147	-0.00570993	0.195977	-0.590463	-0.0932479	-0.358361	0.142871	-0.124597	0.196103	0.0133551	0.139731	0.265197	0.0720372	0.327112	-0.08916	-0.135111	-0.251814	0.0462816	0.13711	-0.0230059	0.127633	0.0854246	-0.034116	0.0690147	0.0133551	-0.210863	-0.0219802	0.201007	0.266996	-0.0150535	0.161694	-0.0808964	S	___1	91	Chtf18-001;A0A0R4J0I4;Q8BIW9;E9PVJ3;Chtf18-004;E9Q2M3;Chtf18-002	Chtf18	91;91;91;92;92;92;92	Chtf18-001	Chtf18-001	Chromosome transmission fidelity protein 18 homolog	RNTRKNVRRDQPAPSSPMVKRPRLDVVKKLN	UID1283
Recql4_Recql4-201_S254_1	NaN	NaN	NaN	NaN	NaN	NaN	NaN	NaN	NaN	NaN	-0.199504	NaN	NaN	NaN	NaN	NaN	NaN	NaN	NaN	NaN	NaN	NaN	-0.132499	NaN	NaN	NaN	NaN	NaN	NaN	NaN	NaN	NaN	S	___1	254	Recql4-201;A0A0R4J0J3;Q75NR7;Q75NR7-2	Recql4	254;254;254;254	Recql4-201	Recql4-201	ATP-dependent DNA helicase Q4	VQSPEAIAQQPAQVLSQSPKSINSKGRKRKW	UID1287
Recql4_Recql4-201_S256_1	NaN	NaN	NaN	0.383165	NaN	NaN	NaN	0.207893	NaN	0.135535	NaN	NaN	NaN	0.613626	NaN	0.449112	NaN	0.560813	0.231678	-0.339911	NaN	0.548338	NaN	NaN	NaN	0.631244	NaN	0.184725	NaN	0.559736	0.577924	0.168257	S	___1	256	Recql4-201;A0A0R4J0J3;Q75NR7;Q75NR7-2	Recql4	256;256;256;256	Recql4-201	Recql4-201	ATP-dependent DNA helicase Q4	SPEAIAQQPAQVLSQSPKSINSKGRKRKWNE	UID1288
Ints9_Ints9-201_S196_1	NaN	-0.278584	0.416515	NaN	NaN	-0.0190388	0.182565	NaN	NaN	NaN	NaN	NaN	NaN	NaN	NaN	NaN	NaN	NaN	NaN	NaN	NaN	NaN	NaN	NaN	NaN	NaN	NaN	NaN	NaN	NaN	NaN	NaN	S	___1	196	Ints9-201;A0A0R4J0J5;Q8K114;Q8K114-2	Ints9	196;196;167;167	Ints9-201	Ints9-201	Integrator complex subunit 9	SASLWKNKDIQRLLPSPLKDAVEVSTWRRCY	UID1289
Thoc5_Thoc5-201_S312_1	0.191057	NaN	0.0848807	NaN	-0.0328609	NaN	0.513592	NaN	NaN	NaN	NaN	NaN	NaN	NaN	NaN	NaN	NaN	NaN	NaN	NaN	NaN	NaN	NaN	NaN	NaN	NaN	NaN	NaN	NaN	NaN	NaN	NaN	S	___1	312	Thoc5-201;A0A0R4J0J6;Q8BKT7;Thoc5-001;Q5SVF9;Thoc5-002;Q5SVF8	Thoc5	312;312;312;264;264;187;187	Thoc5-201	Thoc5-201	THO complex subunit 5 homolog	AKALFKPPEDSQDDESDSDAEEEQTTKRRRP	UID1291
Thoc5_Thoc5-201_S28_1	NaN	NaN	NaN	NaN	NaN	NaN	NaN	NaN	NaN	NaN	NaN	-0.470549	NaN	NaN	NaN	NaN	NaN	NaN	NaN	NaN	NaN	NaN	NaN	-0.823396	NaN	NaN	NaN	NaN	NaN	NaN	NaN	NaN	S	___1	28	Thoc5-201;A0A0R4J0J6;Q8BKT7	Thoc5	28;28;28	Thoc5-201	Thoc5-201	THO complex subunit 5 homolog	VIRSDGTPTEGKRNRSDTEQEGKYYSEEAEV	UID1293
Specc1l_Specc1l-202_S978_1	0.00633395	0.131458	NaN	NaN	0.0681893	0.00201835	NaN	NaN	NaN	NaN	NaN	NaN	NaN	NaN	NaN	NaN	NaN	NaN	NaN	NaN	NaN	NaN	NaN	NaN	NaN	NaN	NaN	NaN	NaN	NaN	NaN	NaN	S	___1	978	Specc1l-202;Specc1l-201;A0A0R4J0J8;Q2KN98	Specc1l	978;995;995;978	Specc1l-202	Specc1l-202	Cytospin-A	SPASLMAMGTTSPQLSLSSSPTASVTPSTRS	UID1295
Specc1l_Specc1l-202_S385_1	0.72718	0.0581087	-0.0650835	0.137372	1.79206	0.478092	-0.0380359	-0.232057	-0.287167	-0.353561	NaN	-0.61352	NaN	0.81106	NaN	NaN	-0.482754	0.00331442	-0.198328	-0.561899	-0.563433	-0.627984	NaN	-0.440498	NaN	0.0583859	NaN	NaN	-0.438816	-0.250457	-0.254513	-0.242874	S	___1	385	Specc1l-202;Specc1l-201;A0A0R4J0J8;Q2KN98	Specc1l	385;402;402;385	Specc1l-202	Specc1l-202	Cytospin-A	SESEGVPSIERSRKGSSGNASEVSVACLTER	UID1298
Specc1l_Specc1l-202_S386_1	0.0684644	0.273814	-0.0650835	0.137372	0.0953169	0.221444	-0.0380359	-0.232057	-0.287167	-0.353561	-0.302279	-0.61352	NaN	0.81106	NaN	NaN	-0.482754	0.00331442	-0.198328	-0.561899	-0.563433	-0.627984	-0.493865	-0.440498	NaN	0.0583859	NaN	NaN	-0.438816	-0.250457	-0.254513	-0.242874	S	___1	386	Specc1l-202;Specc1l-201;A0A0R4J0J8;Q2KN98	Specc1l	386;403;403;386	Specc1l-202	Specc1l-202	Cytospin-A	ESEGVPSIERSRKGSSGNASEVSVACLTERI	UID1299
Specc1l_Specc1l-202_S888_1	NaN	3.09297	NaN	NaN	NaN	1.82065	NaN	NaN	NaN	NaN	NaN	NaN	NaN	NaN	NaN	NaN	NaN	NaN	NaN	NaN	NaN	NaN	NaN	NaN	NaN	NaN	NaN	NaN	NaN	NaN	NaN	NaN	S	___1	888	Specc1l-202;Specc1l-201;A0A0R4J0J8;Q2KN98	Specc1l	888;905;905;888	Specc1l-202	Specc1l-202	Cytospin-A	MKTPPAAAVSPMQRHSISGPISTSKPLTALS	UID1301
Specc1l_Specc1l-202_S833_1	0.207393	0.623024	0.328836	0.024036	0.374845	0.6291	0.276675	-0.106591	-0.136775	NaN	-0.190668	-0.372001	NaN	NaN	-0.329885	NaN	NaN	NaN	NaN	NaN	-0.189384	NaN	-0.262434	-0.344978	NaN	NaN	-0.479553	NaN	NaN	NaN	NaN	NaN	S	___1	833	Specc1l-202;Specc1l-201;A0A0R4J0J8;Q2KN98	Specc1l	833;850;850;833	Specc1l-202	Specc1l-202	Cytospin-A	DLAALRQGMGLSRRSSTSSEPTPTVKTLIKS	UID1303
Specc1l_Specc1l-202_S54_1	0.180275	0.45586	0.087327	0.778713	0.0858326	0.407951	0.180275	0.169797	NaN	NaN	NaN	NaN	NaN	NaN	NaN	NaN	NaN	NaN	NaN	NaN	NaN	NaN	NaN	NaN	NaN	NaN	NaN	NaN	NaN	NaN	NaN	NaN	S	___1	54	Specc1l-202;Specc1l-201;A0A0R4J0J8;Q2KN98	Specc1l	54;71;71;54	Specc1l-202	Specc1l-202	Cytospin-A	KPVRPGAAAALSKTKSNDDLLAGMAGGVNVT	UID1304
Specc1l_Specc1l-202_S869_1	0.213876	-0.0374732	-0.0058403	0.298072	0.0771063	0.0264459	-0.237813	-0.498953	NaN	NaN	NaN	NaN	NaN	NaN	NaN	NaN	NaN	NaN	NaN	NaN	NaN	NaN	NaN	NaN	NaN	NaN	NaN	NaN	NaN	NaN	NaN	NaN	S	___1	869	Specc1l-202;Specc1l-201;A0A0R4J0J8;Q2KN98	Specc1l	869;886;886;869	Specc1l-202	Specc1l-202	Cytospin-A	QVPNAAAAAIPRTPLSPSPMKTPPAAAVSPM	UID1305
Specc1l_Specc1l-202_S871_1	NaN	0.284396	NaN	NaN	NaN	-0.0247807	NaN	NaN	NaN	NaN	NaN	NaN	NaN	NaN	NaN	NaN	NaN	NaN	NaN	NaN	NaN	NaN	NaN	NaN	NaN	NaN	NaN	NaN	NaN	NaN	NaN	NaN	S	___1	871	Specc1l-202;Specc1l-201;A0A0R4J0J8;Q2KN98	Specc1l	871;888;888;871	Specc1l-202	Specc1l-202	Cytospin-A	PNAAAAAIPRTPLSPSPMKTPPAAAVSPMQR	UID1306
Specc1l_Specc1l-202_S882_1	-0.549641	-0.217709	NaN	NaN	0.052555	0.148479	NaN	NaN	NaN	NaN	NaN	NaN	NaN	NaN	NaN	NaN	NaN	NaN	NaN	NaN	NaN	NaN	NaN	NaN	NaN	NaN	NaN	NaN	NaN	NaN	NaN	NaN	S	___1	882	Specc1l-202;Specc1l-201;A0A0R4J0J8;Q2KN98	Specc1l	882;899;899;882	Specc1l-202	Specc1l-202	Cytospin-A	PLSPSPMKTPPAAAVSPMQRHSISGPISTSK	UID1307
Ckap5_Z4YL78_S816_1	NaN	NaN	NaN	NaN	NaN	NaN	NaN	NaN	NaN	NaN	NaN	NaN	NaN	NaN	0.233275	NaN	NaN	NaN	NaN	NaN	NaN	NaN	NaN	NaN	NaN	NaN	1.02574	NaN	NaN	NaN	NaN	NaN	S	___1	816	Z4YL78;Ckap5-002;Ckap5-201;A0A0R4J0K2;K3W4R5;Ckap5-202;Ckap5-001;A2AGT5-2;A2AGT5-3;A2AGT5	Ckap5	816;816;816;816;816;816;816;816;816;816	Z4YL78	Z4YL78	Cytoskeleton-associated protein 5	LLSQIDAEFQKMQGQSPPAPTRGIAKHSTSA	UID1309
Tbcc_Tbcc-001_S17_1	0.234501	NaN	NaN	NaN	-0.382833	NaN	NaN	NaN	NaN	NaN	NaN	NaN	NaN	NaN	NaN	NaN	NaN	NaN	NaN	NaN	NaN	NaN	NaN	NaN	NaN	NaN	NaN	NaN	NaN	NaN	NaN	NaN	S	___1	17	Tbcc-001;A0A0R4J0M1;Q8VCN9	Tbcc	17;17;17	Tbcc-001	Tbcc-001	Tubulin-specific chaperone C	EGVDCSMALADAAAGSPRDLSLVPERLQRRE	UID1310
Vcpip1_Vcpip1-001_S767_1	NaN	NaN	NaN	NaN	NaN	NaN	NaN	NaN	NaN	NaN	NaN	NaN	0.301237	NaN	NaN	0.0714881	NaN	-0.246293	0.15017	-0.187724	NaN	NaN	NaN	NaN	0.582363	NaN	NaN	0.197614	NaN	-0.389357	0.429214	-0.032979	S	___1	767	Vcpip1-001;A0A0R4J0M9;Q8CDG3;Q8CDG3-2	Vcpip1	767;767;767;767	Vcpip1-001	Vcpip1-001	Deubiquitinating protein VCIP135	DGPSSAPATPTKAPYSPTTSKEKKIRITTND	UID1311
Vcpip1_Vcpip1-001_S756_1	0.0184917	-0.120514	-0.36086	0.350271	-0.0167455	-0.324997	0.217851	0.476848	0.0677764	0.0499095	0.177599	0.090447	-0.0775737	-0.273082	0.700972	0.298776	0.116498	-0.0533739	0.107554	-0.443634	0.18954	-0.0562211	-0.0540777	-0.0341898	0.0214797	-0.3501	-0.47303	0.387914	0.330902	0.102188	0.0473989	0.0143553	S	___1	756	Vcpip1-001;A0A0R4J0M9;Q8CDG3;Q8CDG3-2	Vcpip1	756;756;756;756	Vcpip1-001	Vcpip1-001	Deubiquitinating protein VCIP135	QPRTVSPSTIRDGPSSAPATPTKAPYSPTTS	UID1312
Vcpip1_Vcpip1-001_S996_1	NaN	NaN	NaN	NaN	NaN	NaN	NaN	NaN	NaN	NaN	NaN	NaN	0.0465609	NaN	NaN	NaN	NaN	NaN	NaN	NaN	NaN	NaN	NaN	NaN	0.0579701	NaN	NaN	NaN	NaN	NaN	NaN	NaN	S	___1	996	Vcpip1-001;A0A0R4J0M9;Q8CDG3	Vcpip1	996;996;996	Vcpip1-001	Vcpip1-001	Deubiquitinating protein VCIP135	AVSQVRAEATTRSRESSPSHGLLKLGSGGVV	UID1313
Vcpip1_Vcpip1-001_S997_1	-0.0783809	NaN	-0.0230792	NaN	0.093425	NaN	0.173255	NaN	NaN	NaN	NaN	NaN	NaN	NaN	NaN	NaN	NaN	NaN	NaN	NaN	NaN	NaN	NaN	NaN	NaN	NaN	NaN	NaN	NaN	NaN	NaN	NaN	S	___1	997	Vcpip1-001;A0A0R4J0M9;Q8CDG3	Vcpip1	997;997;997	Vcpip1-001	Vcpip1-001	Deubiquitinating protein VCIP135	VSQVRAEATTRSRESSPSHGLLKLGSGGVVK	UID1314
Vcpip1_Vcpip1-001_S993_1	0.824157	-0.164513	NaN	NaN	0.195348	-0.295925	NaN	NaN	NaN	NaN	NaN	NaN	NaN	NaN	NaN	NaN	NaN	NaN	NaN	NaN	NaN	NaN	NaN	NaN	NaN	NaN	NaN	NaN	NaN	NaN	NaN	NaN	S	___1	993	Vcpip1-001;A0A0R4J0M9;Q8CDG3	Vcpip1	993;993;993	Vcpip1-001	Vcpip1-001	Deubiquitinating protein VCIP135	VKEAVSQVRAEATTRSRESSPSHGLLKLGSG	UID1316
Vcpip1_Vcpip1-001_S746_1	NaN	0.0999011	-0.0962367	0.157432	NaN	-0.102775	-0.0552165	0.0482362	NaN	NaN	NaN	NaN	1.02205	NaN	NaN	0.0877344	NaN	NaN	NaN	0.0308304	NaN	NaN	NaN	NaN	-0.276275	NaN	NaN	0.110363	NaN	NaN	NaN	-0.156949	S	___1	746	Vcpip1-001;A0A0R4J0M9;Q8CDG3;Q8CDG3-2	Vcpip1	746;746;746;746	Vcpip1-001	Vcpip1-001	Deubiquitinating protein VCIP135	TEKLKQEQKGQPRTVSPSTIRDGPSSAPATP	UID1317
Gsg2_Gsg2-001_S326_1	-0.130934	-0.0360525	0.188148	-1.26701	0.239276	0.433921	-0.197484	-1.34714	NaN	NaN	NaN	NaN	NaN	NaN	NaN	NaN	NaN	NaN	NaN	NaN	NaN	NaN	NaN	NaN	NaN	NaN	NaN	NaN	NaN	NaN	NaN	NaN	S	___1	326	Gsg2-001;A0A0R4J0P2;Q9Z0R0	Gsg2	326;326;326	Gsg2-001	Gsg2-001	Serine/threonine-protein kinase haspin	TPPRHYHQSKKKRKASVSLWNLNTSQRDSWT	UID1318
Gsg2_Gsg2-001_S335_1	-0.0194044	NaN	NaN	NaN	-0.263404	NaN	NaN	NaN	NaN	NaN	NaN	NaN	NaN	NaN	NaN	NaN	NaN	NaN	NaN	NaN	NaN	NaN	NaN	NaN	NaN	NaN	NaN	NaN	NaN	NaN	NaN	NaN	S	___1	335	Gsg2-001;A0A0R4J0P2;Q9Z0R0	Gsg2	335;335;335	Gsg2-001	Gsg2-001	Serine/threonine-protein kinase haspin	KKKRKASVSLWNLNTSQRDSWTKTRASFGFH	UID1319
Gsg2_Gsg2-001_S401_1	-0.00974219	NaN	NaN	-0.177931	-0.326606	NaN	NaN	-0.345858	NaN	NaN	NaN	NaN	NaN	NaN	NaN	NaN	NaN	NaN	NaN	NaN	NaN	NaN	NaN	NaN	NaN	NaN	NaN	NaN	NaN	NaN	NaN	NaN	S	___1	401	Gsg2-001;A0A0R4J0P2;Q9Z0R0	Gsg2	401;401;401	Gsg2-001	Gsg2-001	Serine/threonine-protein kinase haspin	AHLTVSSRCSSVYLLSPLKTLHVTDQRPSYA	UID1320
Gsg2_Gsg2-001_S255_1	-0.205447	0.326537	NaN	-0.306859	-0.988991	-0.554337	NaN	-0.617211	NaN	NaN	NaN	NaN	NaN	NaN	NaN	0.295488	0.119555	NaN	NaN	NaN	NaN	NaN	NaN	NaN	NaN	NaN	NaN	1.0997	0.724563	NaN	NaN	NaN	S	___1	255	Gsg2-001;A0A0R4J0P2;Q9Z0R0	Gsg2	255;255;255	Gsg2-001	Gsg2-001	Serine/threonine-protein kinase haspin	RRQQMGNRLTDPDLTSPGKRKAACKKVVSQG	UID1321
Gsg2_Gsg2-001_S378_1	0.19497	NaN	NaN	NaN	0.675274	NaN	NaN	NaN	NaN	NaN	NaN	NaN	NaN	NaN	NaN	NaN	NaN	NaN	NaN	NaN	NaN	NaN	NaN	NaN	NaN	NaN	NaN	NaN	NaN	NaN	NaN	NaN	S	___1	378	Gsg2-001;A0A0R4J0P2;Q9Z0R0	Gsg2	378;378;378	Gsg2-001	Gsg2-001	Serine/threonine-protein kinase haspin	SSVASSSSRSLLSECSTPPIKNRAHLTVSSR	UID1322
Parn_Parn-201_S569_1	-0.0248247	NaN	NaN	NaN	0.541614	NaN	NaN	NaN	NaN	NaN	NaN	NaN	NaN	NaN	NaN	NaN	NaN	NaN	NaN	NaN	NaN	NaN	NaN	NaN	NaN	NaN	NaN	NaN	NaN	NaN	NaN	NaN	S	___1	569	Parn-201;A0A0R4J0P6;Q8VDG3	Parn	569;569;569	Parn-201	Parn-201	Poly(A)-specific ribonuclease PARN	TLSPDPREAALEDRESEEVSDSELEQTDSCT	UID1323
Parn_Parn-201_S573_1	-0.0279692	0.0543624	-0.379226	0.667756	0.615228	0.149129	0.1153	0.970927	NaN	NaN	NaN	NaN	NaN	NaN	NaN	NaN	NaN	NaN	NaN	NaN	NaN	NaN	NaN	NaN	NaN	NaN	NaN	NaN	NaN	NaN	NaN	NaN	S	___1	573	Parn-201;A0A0R4J0P6;Q8VDG3	Parn	573;573;573	Parn-201	Parn-201	Poly(A)-specific ribonuclease PARN	DPREAALEDRESEEVSDSELEQTDSCTDPLP	UID1324
Parn_Parn-201_S575_1	NaN	NaN	-0.586623	NaN	NaN	NaN	-0.262002	NaN	NaN	NaN	NaN	NaN	NaN	NaN	NaN	NaN	NaN	NaN	NaN	NaN	NaN	NaN	NaN	NaN	NaN	NaN	NaN	NaN	NaN	NaN	NaN	NaN	S	___1	575	Parn-201;A0A0R4J0P6;Q8VDG3	Parn	575;575;575	Parn-201	Parn-201	Poly(A)-specific ribonuclease PARN	REAALEDRESEEVSDSELEQTDSCTDPLPEG	UID1325
Parn_Parn-201_S556_1	-0.0572715	0.0388575	-0.0799659	0.00345838	-0.0107011	-0.02056	-0.0423974	-0.160637	NaN	NaN	NaN	NaN	NaN	NaN	NaN	-0.335517	0.132511	NaN	0.0710762	0.157173	NaN	NaN	NaN	NaN	NaN	NaN	NaN	-0.285794	0.0110662	NaN	0.0204844	0.0422241	S	___1	556	Parn-201;A0A0R4J0P6;Q8VDG3	Parn	556;556;556	Parn-201	Parn-201	Poly(A)-specific ribonuclease PARN	SNSFTAAGMLGKRTLSPDPREAALEDRESEE	UID1326
Cog7_Q3TR20_S506_1	NaN	0.204767	NaN	NaN	NaN	-0.156836	NaN	NaN	NaN	NaN	NaN	NaN	NaN	NaN	NaN	NaN	NaN	NaN	NaN	NaN	NaN	NaN	NaN	NaN	NaN	NaN	NaN	NaN	NaN	NaN	NaN	NaN	S	___1	506	Q3TR20;Cog7-003;Cog7-001;A0A0R4J0Q9;Q3UM29	Cog7	506;506;506;506;506	Q3TR20	Q3TR20	Conserved oligomeric Golgi complex subunit 7	NRILSTAGKYLSDSYSPRSLAGFQDSILTDK	UID1327
Llgl1_Llgl1-002_S986_1	-0.00294614	0.15782	0.0490731	0.133695	0.0542234	0.138159	0.0994973	0.0639171	-0.0343967	0.10916	0.144308	0.259544	0.0764222	0.00733906	0.156655	0.511063	0.210015	0.310457	0.0790197	-0.438034	0.0483758	0.29537	0.213378	0.204391	0.375735	0.898634	-0.0644498	0.0150693	0.109026	0.231924	0.183328	0.131458	S	___1	986	Llgl1-002;Llgl1-001;A0A0R4J0S4;Q80Y17	Llgl1	986;986;986;986	Llgl1-002	Llgl1-002	Lethal(2) giant larvae protein homolog 1	NGTRDIILAPESCEGSPSSAHSKRADTMEPP	UID1329
Llgl1_Llgl1-002_S964_1	0.0048968	-0.011908	NaN	-0.130476	0.0769695	0.104471	NaN	0.0402613	NaN	NaN	NaN	NaN	NaN	NaN	NaN	NaN	NaN	NaN	NaN	NaN	NaN	NaN	NaN	NaN	NaN	NaN	NaN	NaN	NaN	NaN	NaN	NaN	S	___1	964	Llgl1-002;Llgl1-001;A0A0R4J0S4;Q80Y17	Llgl1	964;964;964;964	Llgl1-002	Llgl1-002	Lethal(2) giant larvae protein homolog 1	DISWPQNATQPRLQESPKLSQANGTRDIILA	UID1333
Uaca_Uaca-002_S280_1	NaN	NaN	NaN	NaN	NaN	NaN	NaN	NaN	NaN	NaN	NaN	NaN	NaN	NaN	-1.03931	NaN	NaN	NaN	-1.19476	NaN	NaN	NaN	NaN	NaN	NaN	NaN	-0.133733	NaN	NaN	NaN	-1.04874	NaN	S	___1	280	Uaca-002;A0A1L1SVG0;Uaca-001;A0A0R4J0S7;Q8CGB3;Q8CGB3-3;Uaca-003;A0A1L1STY4	Uaca	280;280;282;282;280;282;275;275	Uaca-002	Uaca-002	Uveal autoantigen with coiled-coil domains and ankyrin repeats	RELWRKGPPLQQRNLSHTQDEGSVKSTQREQ	UID1334
Uaca_Uaca-002_S1340_1	-0.352916	NaN	NaN	NaN	-0.329377	NaN	NaN	NaN	NaN	NaN	NaN	NaN	NaN	NaN	NaN	NaN	NaN	NaN	NaN	NaN	NaN	NaN	NaN	NaN	NaN	NaN	NaN	NaN	NaN	NaN	NaN	NaN	S	___1	1340	Uaca-002;A0A1L1SVG0;Uaca-001;A0A0R4J0S7;Q8CGB3;Q8CGB3-3;Uaca-003;A0A1L1STY4;Q8CGB3-2	Uaca	1340;1340;1342;1342;1340;1342;1165;1165;942	Uaca-002	Uaca-002	Uveal autoantigen with coiled-coil domains and ankyrin repeats	RLKQALNGLSQLTYSSGSPTKRQSQLVDTLQ	UID1336
Uaca_Uaca-002_S1342_1	-0.0440029	-0.195385	-0.04989	NaN	0.0467006	-0.0100618	0.262072	NaN	NaN	NaN	NaN	NaN	NaN	NaN	NaN	NaN	NaN	NaN	NaN	NaN	NaN	NaN	NaN	NaN	NaN	NaN	NaN	NaN	NaN	NaN	NaN	NaN	S	___1	1342	Uaca-002;A0A1L1SVG0;Uaca-001;A0A0R4J0S7;Q8CGB3;Q8CGB3-3;Uaca-003;A0A1L1STY4;Q8CGB3-2	Uaca	1342;1342;1344;1344;1342;1344;1167;1167;944	Uaca-002	Uaca-002	Uveal autoantigen with coiled-coil domains and ankyrin repeats	KQALNGLSQLTYSSGSPTKRQSQLVDTLQQR	UID1337
Ikbkb_Ikbkb-011_S672_1	0.140909	0.067914	NaN	0.130667	-0.155936	0.00776951	NaN	-0.460211	NaN	NaN	NaN	NaN	-0.0465038	NaN	-0.13125	-0.0568663	-0.00511617	NaN	-0.0688313	0.75369	NaN	NaN	NaN	NaN	0.0124972	NaN	-0.0781372	-0.041432	-0.0884388	NaN	-0.378363	0.351402	S	___1	672	Ikbkb-011;A0A0R4J0T4;Q5D0E0;Ikbkb-001;O88351	Ikbkb	672;672;672;672;672	Ikbkb-011	Ikbkb-011	Inhibitor of nuclear factor kappa-B kinase subunit beta	LLKIACSKVRGPVSGSPDSMNVSRLSHPGQL	UID1338
Arfgap3_Arfgap3-201_S241_1	-0.150257	0.0306892	-0.260221	0.158983	-0.0880094	0.492007	0.431676	0.286645	NaN	NaN	NaN	NaN	NaN	NaN	NaN	NaN	NaN	NaN	NaN	NaN	NaN	NaN	NaN	NaN	NaN	NaN	NaN	NaN	NaN	NaN	NaN	NaN	S	___1	241	Arfgap3-201;A0A0R4J0T8;Q9D8S3	Arfgap3	241;241;241	Arfgap3-201	Arfgap3-201	ADP-ribosylation factor GTPase-activating protein 3	GAKKGSLGAQKLTNTSFTEIEKQAQAVDKRK	UID1339
Thsd1_Thsd1-003_S609_1	NaN	0.239887	NaN	0.0576928	NaN	-0.155454	NaN	-0.811827	NaN	NaN	NaN	NaN	NaN	NaN	NaN	NaN	NaN	NaN	NaN	NaN	NaN	NaN	NaN	NaN	NaN	NaN	NaN	NaN	NaN	NaN	NaN	NaN	S	___1	609	Thsd1-003;A0A1B0GT60;Thsd1-002;G3XA27;Thsd1-001;A0A0R4J0U4;Q9JM61	Thsd1	609;609;617;617;670;670;670	Thsd1-003	Thsd1-003	Thrombospondin type-1 domain-containing protein 1	FHETKQSRPFRERSLSALTPRQVPAYSSRMR	UID1340
Trmt1l_Trmt1l-001_S607_1	0.0565835	NaN	NaN	NaN	-0.0846091	NaN	NaN	NaN	NaN	NaN	NaN	NaN	NaN	NaN	NaN	NaN	NaN	NaN	NaN	NaN	NaN	NaN	NaN	NaN	NaN	NaN	NaN	NaN	NaN	NaN	NaN	NaN	S	___1	607	Trmt1l-001;A0A0R4J0U8;A2RSY6;A2RSY6-2	Trmt1l	607;607;607;607	Trmt1l-001	Trmt1l-001	TRMT1-like protein	DDTTIDIYSAQGKRKSNEMAINLAKKQKTDA	UID1341
Ints10_Ints10-004_S381_1	NaN	-0.00202118	0.2949	NaN	NaN	-0.0673039	-0.284511	NaN	NaN	NaN	NaN	NaN	NaN	NaN	NaN	NaN	NaN	NaN	NaN	NaN	NaN	NaN	NaN	NaN	NaN	NaN	NaN	NaN	NaN	NaN	NaN	NaN	S	___1	381	Ints10-004;E9Q361;Ints10-001;Ints10-006;Ints10-005;E9Q360;A0A0R4J0V1;Q8K2A7	Ints10	381;381;381;381;381;381;381;381	Ints10-004	Ints10-004	Integrator complex subunit 10	IHKKRKLAEGREKTMSSDDEECSAKGRNRHI	UID1342
Ints10_Ints10-004_S382_1	-0.177686	NaN	NaN	-1.00894	-0.225261	NaN	NaN	-0.504366	NaN	NaN	NaN	NaN	NaN	NaN	NaN	NaN	NaN	NaN	NaN	NaN	NaN	NaN	NaN	NaN	NaN	NaN	NaN	NaN	NaN	NaN	NaN	NaN	S	___1	382	Ints10-004;E9Q361;Ints10-001;Ints10-006;Ints10-005;E9Q360;A0A0R4J0V1;Q8K2A7	Ints10	382;382;382;382;382;382;382;382	Ints10-004	Ints10-004	Integrator complex subunit 10	HKKRKLAEGREKTMSSDDEECSAKGRNRHIV	UID1343
Ints10_Ints10-004_S231_1	0.212134	-0.0285135	0.120352	NaN	0.0536674	-0.0102361	0.00201835	NaN	0.158596	0.0291349	0.319271	0.162984	0.0640551	-0.092494	NaN	NaN	0.173895	0.374733	NaN	-0.0536734	-0.0862929	0.0607391	0.261471	0.0677764	0.0311129	0.0813396	NaN	NaN	0.177344	0.0727232	NaN	0.130008	S	___1	231	Ints10-004;E9Q361;Ints10-001;Ints10-006;Ints10-005;E9Q360;A0A0R4J0V1;Q8K2A7	Ints10	231;231;231;231;231;231;231;231	Ints10-004	Ints10-004	Integrator complex subunit 10	SENQHQGAQDTSDLMSPSKRSSQKYIIEGLT	UID1344
Ints10_Ints10-004_S233_1	NaN	NaN	NaN	NaN	NaN	NaN	NaN	NaN	0.0231843	0.248656	NaN	NaN	NaN	NaN	NaN	NaN	NaN	NaN	NaN	NaN	0.270469	0.135272	NaN	NaN	NaN	NaN	NaN	NaN	NaN	NaN	NaN	NaN	S	___1	233	Ints10-004;E9Q361;Ints10-001;Ints10-006;Ints10-005;E9Q360;A0A0R4J0V1;Q8K2A7	Ints10	233;233;233;233;233;233;233;233	Ints10-004	Ints10-004	Integrator complex subunit 10	NQHQGAQDTSDLMSPSKRSSQKYIIEGLTEK	UID1345
Lpin1_Lpin1-202_S435_1	NaN	NaN	NaN	NaN	NaN	NaN	NaN	NaN	NaN	0.0291349	NaN	NaN	NaN	NaN	NaN	NaN	NaN	NaN	NaN	NaN	NaN	0.00129788	NaN	NaN	NaN	NaN	NaN	NaN	NaN	NaN	NaN	NaN	S	___1	435	Lpin1-202;E9QKQ5;Lpin1-201;A0A0R4J0V3;Q91ZP3-2;Q91ZP3	Lpin1	435;435;468;468;435;468	Lpin1-202	Lpin1-202	Phosphatidate phosphatase LPIN1	DPGGLPKQASDNGARSANQSPQSVGGSGIDS	UID1346
Lpin1_Lpin1-202_S450_1	NaN	NaN	NaN	NaN	NaN	NaN	NaN	NaN	-0.795083	-0.200598	-0.301213	0.0268709	-0.325214	-0.57085	NaN	0.0576928	NaN	NaN	NaN	NaN	0.116498	0.0254541	-0.210129	0.00733906	0.154194	-0.208444	NaN	-0.277621	NaN	NaN	NaN	NaN	S	___1	450	Lpin1-202;E9QKQ5;Lpin1-201;A0A0R4J0V3;Q91ZP3-2;Q91ZP3	Lpin1	450;450;483;483;450;483	Lpin1-202	Lpin1-202	Phosphatidate phosphatase LPIN1	SANQSPQSVGGSGIDSGVESTSDSLRDLPSI	UID1350
Lpin1_Lpin1-202_S252_1	NaN	NaN	0.131589	NaN	NaN	NaN	0.253384	NaN	NaN	NaN	NaN	NaN	NaN	NaN	NaN	NaN	NaN	NaN	NaN	NaN	NaN	NaN	NaN	NaN	NaN	NaN	NaN	NaN	NaN	NaN	NaN	NaN	S	___1	252	Lpin1-202;E9QKQ5;Lpin1-201;A0A0R4J0V3;Q91ZP3-2;Q91ZP3	Lpin1	252;252;285;285;252;285	Lpin1-202	Lpin1-202	Phosphatidate phosphatase LPIN1	SPSPSPSGSRPSTPKSDSELVSKSADRLTPK	UID1351
Jmy_Jmy-201_S969_1	0.237074	0.136979	NaN	0.254594	0.104337	0.0790197	NaN	-0.0817206	NaN	NaN	NaN	NaN	NaN	NaN	NaN	NaN	NaN	NaN	NaN	NaN	NaN	NaN	NaN	NaN	NaN	NaN	NaN	NaN	NaN	NaN	NaN	NaN	S	___1	969	Jmy-201;A0A0R4J0V4;Q9QXM1-3;Q9QXM1	Jmy	969;969;950;969	Jmy-201	Jmy-201	Junction-mediating and -regulatory protein	SIHEALRRIKEASPESEDEEEALPCTDWEN_	UID1352
Jmy_Jmy-201_S108_1	-0.0254119	0.134747	-0.157914	0.206893	0.536749	0.754545	0.560813	0.393197	NaN	NaN	NaN	NaN	NaN	NaN	NaN	NaN	NaN	NaN	NaN	NaN	NaN	NaN	NaN	NaN	NaN	NaN	NaN	NaN	NaN	NaN	NaN	NaN	S	___1	108	Jmy-201;A0A0R4J0V4;Q9QXM1-3;Q9QXM1;Q9QXM1-2	Jmy	108;108;108;108;108	Jmy-201	Jmy-201	Junction-mediating and -regulatory protein	RSPGPRKSQAWAEGGSPRSARSLKGDPPRGP	UID1353
Polr2a_Polr2a-201_S374_1	NaN	-0.282772	NaN	NaN	NaN	-0.323137	NaN	NaN	NaN	NaN	NaN	NaN	NaN	NaN	NaN	NaN	NaN	NaN	NaN	NaN	NaN	NaN	NaN	NaN	NaN	NaN	NaN	NaN	NaN	NaN	NaN	NaN	S	___1	374	Polr2a-201;A0A0R4J0V5;Polr2a-001;P08775	Polr2a	374;374;374;374	Polr2a-201	Polr2a-201	DNA-directed RNA polymerase II subunit RPB1	VDFSARTVITPDPNLSIDQVGVPRSIAANMT	UID1355
Polr2a_Polr2a-201_S1795_1	NaN	NaN	NaN	NaN	NaN	NaN	NaN	NaN	NaN	NaN	NaN	NaN	NaN	NaN	0.140909	NaN	NaN	NaN	0.652785	NaN	NaN	NaN	NaN	NaN	NaN	NaN	0.409255	NaN	NaN	NaN	0.393197	NaN	S	___1	1795	Polr2a-201;A0A0R4J0V5;Polr2a-001;P08775	Polr2a	1795;1795;1833;1833	Polr2a-201	Polr2a-201	DNA-directed RNA polymerase II subunit RPB1	YTPSSPSYSPSSPSYSPTSPKYTPTSPSYSP	UID1356
Polr2a_Polr2a-201_S1798_1	-0.0776042	-0.00953884	0.241596	-0.532157	0.0994973	0.497127	0.402176	-0.31079	-0.0287048	0.0561673	-0.217407	NaN	0.0409626	-0.0573316	0.256648	-0.147841	0.0750534	-0.0750032	-0.00672417	-0.115144	0.0381553	0.20063	0.0698396	NaN	0.0681893	-0.364515	-0.00681117	0.0608775	0.15549	0.00417777	0.157303	-0.112615	S	___1	1798	Polr2a-201;A0A0R4J0V5;Polr2a-001;P08775	Polr2a	1798;1798;1836;1836	Polr2a-201	Polr2a-201	DNA-directed RNA polymerase II subunit RPB1	SSPSYSPSSPSYSPTSPKYTPTSPSYSPSSP	UID1357
Polr2a_Polr2a-201_S1823_1	NaN	0.231064	NaN	NaN	NaN	-0.579232	NaN	NaN	NaN	NaN	NaN	NaN	NaN	NaN	NaN	NaN	NaN	NaN	NaN	NaN	NaN	NaN	NaN	NaN	NaN	NaN	NaN	NaN	NaN	NaN	NaN	NaN	S	___1	1823	Polr2a-201;A0A0R4J0V5;Polr2a-001;P08775	Polr2a	1823;1823;1861;1861	Polr2a-201	Polr2a-201	DNA-directed RNA polymerase II subunit RPB1	YSPSSPEYTPASPKYSPTSPKYSPTSPKYSP	UID1358
Polr2a_Polr2a-201_S1837_1	-0.0773302	0.173127	0.101112	-0.505554	0.198997	0.536152	0.0924781	-0.0585331	NaN	NaN	NaN	NaN	NaN	NaN	NaN	NaN	NaN	NaN	NaN	NaN	NaN	NaN	NaN	NaN	NaN	NaN	NaN	NaN	NaN	NaN	NaN	NaN	S	___1	1837	Polr2a-201;A0A0R4J0V5;Polr2a-001;P08775	Polr2a	1837;1837;1875;1875	Polr2a-201	Polr2a-201	DNA-directed RNA polymerase II subunit RPB1	YSPTSPKYSPTSPKYSPTSPTYSPTTPKYSP	UID1362
Polr2a_Polr2a-201_S1840_1	0.0813396	0.201383	0.257011	-0.303739	0.139208	0.538041	0.368712	0.0462816	0.0938305	0.214871	0.0766959	-0.0236364	NaN	0.10541	0.0581087	0.201258	-0.0376509	0.0302654	0.0716254	-0.123906	0.224411	0.314639	0.147307	0.147697	NaN	0.132116	-0.0301772	0.124593	0.063641	0.15043	0.202386	0.268195	S	___1	1840	Polr2a-201;A0A0R4J0V5;Polr2a-001;P08775	Polr2a	1840;1840;1878;1878	Polr2a-201	Polr2a-201	DNA-directed RNA polymerase II subunit RPB1	TSPKYSPTSPKYSPTSPTYSPTTPKYSPTSP	UID1363
Polr2a_Polr2a-201_S1844_1	0.110229	0.187641	0.207893	-0.0665935	0.166458	-0.110807	0.248535	0.0721745	NaN	NaN	NaN	NaN	NaN	NaN	NaN	NaN	NaN	NaN	NaN	NaN	NaN	NaN	NaN	NaN	NaN	NaN	NaN	NaN	NaN	NaN	NaN	NaN	S	___1	1844	Polr2a-201;A0A0R4J0V5;Polr2a-001;P08775	Polr2a	1844;1844;1882;1882	Polr2a-201	Polr2a-201	DNA-directed RNA polymerase II subunit RPB1	YSPTSPKYSPTSPTYSPTTPKYSPTSPTYSP	UID1364
Polr2a_Polr2a-201_S1872_1	-0.220194	0.19333	0.252658	-0.225599	0.150949	0.569199	0.361207	0.127369	NaN	-0.12411	0.0590784	NaN	NaN	NaN	NaN	NaN	NaN	NaN	NaN	NaN	NaN	0.103531	0.237197	NaN	NaN	NaN	NaN	NaN	NaN	NaN	NaN	NaN	S	___1	1872	Polr2a-201;A0A0R4J0V5;Polr2a-001;P08775	Polr2a	1872;1872;1910;1910	Polr2a-201	Polr2a-201	DNA-directed RNA polymerase II subunit RPB1	YSPTSPVYTPTSPKYSPTSPTYSPTSPKYSP	UID1365
Polr2a_Polr2a-201_S1875_1	1.1143	NaN	0.189414	-0.438796	0.27858	NaN	0.287118	0.0915306	0.264476	0.172359	0.0538064	0.032524	0.109829	-0.0949264	0.00446549	0.0684644	NaN	-0.0389546	0.168899	-0.105566	0.189034	0.181293	0.190046	0.0844725	0.0204844	-0.00656479	0.0370308	0.037593	NaN	-0.0472043	0.269153	-0.126785	S	___1	1875	Polr2a-201;A0A0R4J0V5;Polr2a-001;P08775	Polr2a	1875;1875;1913;1913	Polr2a-201	Polr2a-201	DNA-directed RNA polymerase II subunit RPB1	TSPVYTPTSPKYSPTSPTYSPTSPKYSPTSP	UID1366
Polr2a_Polr2a-201_S1879_1	0.158079	0.270828	0.345964	0.00345838	0.395172	0.649845	0.374511	0.431569	-0.345803	-0.222633	-0.21083	0.612305	NaN	NaN	0.304628	0.753177	0.0866479	0.512884	NaN	-0.288505	0.482848	0.678432	0.0692898	-0.0411054	NaN	NaN	0.261711	0.807685	0.438825	0.396269	NaN	-0.022786	S	___1	1879	Polr2a-201;A0A0R4J0V5;Polr2a-001;P08775	Polr2a	1879;1879;1917;1917	Polr2a-201	Polr2a-201	DNA-directed RNA polymerase II subunit RPB1	YTPTSPKYSPTSPTYSPTSPKYSPTSPTYSP	UID1367
Polr2a_Polr2a-201_S1882_1	-0.0324035	0.280719	0.14991	-0.198113	0.274411	0.254231	0.442439	0.272143	0.0352017	0.243181	-0.0034666	0.220082	NaN	NaN	0.0556121	0.137241	NaN	-0.0721491	0.161436	-0.118194	0.0271541	0.209017	0.0791561	0.00561564	NaN	NaN	-0.029809	0.184598	NaN	0.111031	0.186501	-0.0879633	S	___1	1882	Polr2a-201;A0A0R4J0V5;Polr2a-001;P08775	Polr2a	1882;1882;1920;1920	Polr2a-201	Polr2a-201	DNA-directed RNA polymerase II subunit RPB1	TSPKYSPTSPTYSPTSPKYSPTSPTYSPTSP	UID1368
Polr2a_Polr2a-201_S1851_1	0.0576928	0.103531	NaN	0.358284	0.206268	-0.150593	NaN	0.400757	NaN	NaN	NaN	NaN	NaN	NaN	NaN	NaN	NaN	NaN	NaN	NaN	NaN	NaN	NaN	NaN	NaN	NaN	NaN	NaN	NaN	NaN	NaN	NaN	S	___1	1851	Polr2a-201;A0A0R4J0V5;Polr2a-001;P08775	Polr2a	1851;1851;1889;1889	Polr2a-201	Polr2a-201	DNA-directed RNA polymerase II subunit RPB1	YSPTSPTYSPTTPKYSPTSPTYSPTSPVYTP	UID1369
Polr2a_Polr2a-201_S1854_1	-0.00291719	0.197865	NaN	-0.130855	0.224287	0.380619	NaN	0.272143	NaN	NaN	NaN	NaN	NaN	NaN	NaN	NaN	NaN	NaN	NaN	NaN	NaN	NaN	NaN	NaN	NaN	NaN	NaN	NaN	NaN	NaN	NaN	NaN	S	___1	1854	Polr2a-201;A0A0R4J0V5;Polr2a-001;P08775	Polr2a	1854;1854;1892;1892	Polr2a-201	Polr2a-201	DNA-directed RNA polymerase II subunit RPB1	TSPTYSPTTPKYSPTSPTYSPTSPVYTPTSP	UID1370
Polr2a_Polr2a-201_S1861_1	NaN	0.587461	NaN	NaN	NaN	0.521252	NaN	NaN	NaN	NaN	NaN	NaN	NaN	NaN	NaN	NaN	NaN	NaN	NaN	NaN	NaN	NaN	NaN	NaN	NaN	NaN	NaN	NaN	NaN	NaN	NaN	NaN	S	___1	1861	Polr2a-201;A0A0R4J0V5;Polr2a-001;P08775	Polr2a	1861;1861;1899;1899	Polr2a-201	Polr2a-201	DNA-directed RNA polymerase II subunit RPB1	TTPKYSPTSPTYSPTSPVYTPTSPKYSPTSP	UID1372
Polr2a_Polr2a-201_S1868_1	-0.0519824	NaN	0.347666	NaN	0.255803	NaN	0.634872	NaN	NaN	NaN	NaN	NaN	0.308827	0.0597706	NaN	NaN	NaN	-0.0349435	NaN	0.49293	NaN	NaN	NaN	NaN	0.423955	-0.194245	NaN	NaN	NaN	-0.0028449	NaN	-0.157995	S	___1	1868	Polr2a-201;A0A0R4J0V5;Polr2a-001;P08775	Polr2a	1868;1868;1906;1906	Polr2a-201	Polr2a-201	DNA-directed RNA polymerase II subunit RPB1	TSPTYSPTSPVYTPTSPKYSPTSPTYSPTSP	UID1373
Polr2a_Polr2a-201_S1790_1	NaN	0.173383	NaN	NaN	NaN	0.713872	NaN	NaN	NaN	NaN	NaN	NaN	NaN	NaN	NaN	NaN	NaN	NaN	NaN	NaN	NaN	NaN	NaN	NaN	NaN	NaN	NaN	NaN	NaN	NaN	NaN	NaN	S	___1	1790	Polr2a-201;A0A0R4J0V5;Polr2a-001;P08775	Polr2a	1790;1790;1828;1828	Polr2a-201	Polr2a-201	DNA-directed RNA polymerase II subunit RPB1	PQSPTYTPSSPSYSPSSPSYSPTSPKYTPTS	UID1379
Polr2a_Polr2a-201_S1791_1	NaN	NaN	NaN	NaN	NaN	NaN	NaN	NaN	-0.514264	0.520246	NaN	0.126709	NaN	NaN	NaN	-0.249136	-0.20543	NaN	0.167872	NaN	0.236217	0.304745	NaN	0.259423	NaN	NaN	NaN	0.0606008	-0.121251	NaN	-0.0344854	NaN	S	___1	1791	Polr2a-201;A0A0R4J0V5;Polr2a-001;P08775	Polr2a	1791;1791;1829;1829	Polr2a-201	Polr2a-201	DNA-directed RNA polymerase II subunit RPB1	QSPTYTPSSPSYSPSSPSYSPTSPKYTPTSP	UID1380
Polr2a_Polr2a-201_S1811_1	NaN	NaN	NaN	-0.458327	NaN	NaN	NaN	-0.0823315	NaN	NaN	NaN	NaN	NaN	NaN	NaN	NaN	NaN	NaN	NaN	NaN	NaN	NaN	NaN	NaN	NaN	NaN	NaN	NaN	NaN	NaN	NaN	NaN	S	___1	1811	Polr2a-201;A0A0R4J0V5;Polr2a-001;P08775	Polr2a	1811;1811;1849;1849	Polr2a-201	Polr2a-201	DNA-directed RNA polymerase II subunit RPB1	PTSPKYTPTSPSYSPSSPEYTPASPKYSPTS	UID1385
Polr2a_Polr2a-201_S1812_1	NaN	NaN	NaN	NaN	NaN	NaN	NaN	NaN	NaN	0.835601	NaN	0.231924	0.47176	0.43957	NaN	NaN	0.310457	NaN	0.418136	NaN	NaN	0.128161	NaN	0.535655	0.451541	0.478092	NaN	NaN	0.0140695	NaN	0.418136	NaN	S	___1	1812	Polr2a-201;A0A0R4J0V5;Polr2a-001;P08775	Polr2a	1812;1812;1850;1850	Polr2a-201	Polr2a-201	DNA-directed RNA polymerase II subunit RPB1	TSPKYTPTSPSYSPSSPEYTPASPKYSPTSP	UID1386
Polr2a_Polr2a-201_S1819_1	0.0231843	0.377957	0.34426	NaN	0.252779	0.361319	0.231678	NaN	NaN	NaN	NaN	NaN	NaN	NaN	NaN	NaN	0.223546	NaN	NaN	-0.273099	NaN	NaN	NaN	NaN	NaN	NaN	NaN	NaN	0.298072	NaN	NaN	0.0328061	S	___1	1819	Polr2a-201;A0A0R4J0V5;Polr2a-001;P08775	Polr2a	1819;1819;1857;1857	Polr2a-201	Polr2a-201	DNA-directed RNA polymerase II subunit RPB1	TSPSYSPSSPEYTPASPKYSPTSPKYSPTSP	UID1387
Lrrc40_Lrrc40-001_S71_1	NaN	-0.408531	NaN	NaN	NaN	0.256769	NaN	NaN	0.521151	0.512884	-0.511999	0.15069	0.788769	0.167615	NaN	0.292664	0.0650208	NaN	NaN	0.247563	-0.600271	0.36446	-0.0757481	-0.721872	0.0714881	-0.0242965	NaN	0.239887	0.249506	NaN	NaN	0.78266	S	___1	71	Lrrc40-001;A0A0R4J0W6;Q9CRC8;Lrrc40-005;F6RDA7;Lrrc40-002;D6RHB1;Lrrc40-006;F6RGS7	Lrrc40	71;71;71;73;73;71;71;27;27	Lrrc40-001	Lrrc40-001	Leucine-rich repeat-containing protein 40	WRINVDIPEEANQNLSFSSTERWWDQTDLTK	UID1388
Lrrc40_Lrrc40-001_S37_1	-0.0398442	0.127633	0.0959919	0.564134	0.603027	0.140386	0.191184	0.799419	NaN	NaN	-0.935145	NaN	-0.213989	-0.244959	-0.101521	-0.0886076	-0.133654	-0.31554	-0.0568213	NaN	NaN	NaN	-1.56875	NaN	0.588517	0.127237	0.0308304	0.0720372	0.103263	-0.136236	0.016639	NaN	S	___1	37	Lrrc40-001;A0A0R4J0W6;Q9CRC8;Lrrc40-005;F6RDA7;Lrrc40-002;D6RHB1;Lrrc40-007;Lrrc40-003;D6RFC5;A0A0G2JGC9	Lrrc40	37;37;37;39;39;37;37;29;37;37;29	Lrrc40-001	Lrrc40-001	Leucine-rich repeat-containing protein 40	DRGPSVPQGLLKAARSSGQLNLAGRNLGEVP	UID1389
Lrrc40_Lrrc40-001_S38_1	NaN	1.15316	0.0959919	0.340277	NaN	0.353436	0.191184	0.842858	NaN	NaN	-0.935145	NaN	-0.213989	NaN	-0.101521	-0.0886076	-0.133654	-0.31554	NaN	-0.106917	NaN	NaN	-1.56875	NaN	0.588517	NaN	0.0308304	0.0720372	0.103263	-0.136236	NaN	-0.12551	S	___1	38	Lrrc40-001;A0A0R4J0W6;Q9CRC8;Lrrc40-005;F6RDA7;Lrrc40-002;D6RHB1;Lrrc40-007;Lrrc40-003;D6RFC5;A0A0G2JGC9	Lrrc40	38;38;38;40;40;38;38;30;38;38;30	Lrrc40-001	Lrrc40-001	Leucine-rich repeat-containing protein 40	RGPSVPQGLLKAARSSGQLNLAGRNLGEVPQ	UID1390
Arhgef7_Arhgef7-001_S496_1	NaN	NaN	NaN	NaN	NaN	NaN	NaN	NaN	NaN	NaN	NaN	NaN	NaN	NaN	NaN	NaN	-0.00368358	NaN	NaN	NaN	NaN	NaN	NaN	NaN	NaN	NaN	NaN	NaN	-0.0733478	NaN	NaN	NaN	S	___1	496	Arhgef7-001;A0A0R4J0X8;Arhgef7-002;Q9ES28-8;Q9ES28-4;Q9ES28-2;Q9ES28-7;Q9ES28;Arhgef7-004;Q9ES28-6;Q9ES28-5	Arhgef7	496;496;496;496;601;653;601;653;653;601;653	Arhgef7-001;Q9ES28-4	Arhgef7-001	Rho guanine nucleotide exchange factor 7	PPLRPSAALCYKEDLSKSPKTMKKLLPKRKP	UID1391
Arhgef7_Arhgef7-001_S498_1	NaN	NaN	NaN	NaN	NaN	NaN	NaN	NaN	-0.0278809	-0.176479	-0.512925	-0.129655	-0.268191	0.0229004	0.148999	-0.243267	NaN	-0.232481	0.0862402	-0.0729228	0.0257376	-0.0585031	-0.175029	-0.16835	-0.453064	-0.450419	0.178619	-0.16406	NaN	-0.0250449	-0.0121989	-0.596536	S	___1	498	Arhgef7-001;A0A0R4J0X8;Arhgef7-002;Q9ES28-8;Q9ES28-4;Q9ES28-2;Q9ES28-7;Q9ES28;Arhgef7-004;Q9ES28-6;Q9ES28-5	Arhgef7	498;498;498;498;603;655;603;655;655;603;655	Arhgef7-001;Q9ES28-4	Arhgef7-001	Rho guanine nucleotide exchange factor 7	LRPSAALCYKEDLSKSPKTMKKLLPKRKPER	UID1392
Arhgef7_Arhgef7-001_S66_1	NaN	NaN	-0.0246486	NaN	NaN	NaN	-0.134984	NaN	NaN	NaN	NaN	NaN	NaN	NaN	NaN	NaN	-0.483319	0.185867	NaN	NaN	NaN	NaN	NaN	NaN	NaN	NaN	NaN	NaN	-0.206329	-1.07567	NaN	NaN	S	___1	66	Arhgef7-001;A0A0R4J0X8;Arhgef7-002;Q9ES28-8;Arhgef7-009;A0A1B0GRS3;Q9ES28-4;Q9ES28-2;Q9ES28-7;Q9ES28;D3Z0V2;Arhgef7-003;Q9ES28-3;Arhgef7-004;Q9ES28-6;Q9ES28-5	Arhgef7	66;66;66;66;66;66;171;223;171;223;72;72;223;223;171;223	Arhgef7-001;Q9ES28-4	Arhgef7-001	Rho guanine nucleotide exchange factor 7	RTGWFPSNYVREIKPSEKPVSPKSGTLKSPP	UID1393
Arhgef7_Arhgef7-001_S71_1	-0.234313	0.0238941	-0.200714	-0.245814	0.00877379	0.00748262	-0.09068	-0.134588	1.87283	NaN	-0.943083	-0.0711939	0.0489337	-0.0434228	-0.494861	NaN	NaN	NaN	-0.0505024	-0.155646	0.482125	NaN	-0.405929	0.162597	-0.0562512	0.191184	-0.0821635	NaN	NaN	NaN	-0.404878	-0.382175	S	___1	71	Arhgef7-001;A0A0R4J0X8;Arhgef7-002;Q9ES28-8;Arhgef7-009;A0A1B0GRS3;Q9ES28-4;Q9ES28-2;Q9ES28-7;Q9ES28;D3Z0V2;Arhgef7-003;Q9ES28-3;Arhgef7-004;Q9ES28-6;Q9ES28-5	Arhgef7	71;71;71;71;71;71;176;228;176;228;77;77;228;228;176;228	Arhgef7-001;Q9ES28-4	Arhgef7-001	Rho guanine nucleotide exchange factor 7	PSNYVREIKPSEKPVSPKSGTLKSPPKGFDT	UID1394
Arhgef7_Arhgef7-001_S579_1	NaN	NaN	0.630965	NaN	NaN	NaN	0.583423	NaN	NaN	NaN	NaN	NaN	NaN	NaN	NaN	NaN	NaN	NaN	NaN	NaN	NaN	NaN	NaN	NaN	NaN	NaN	NaN	NaN	NaN	NaN	NaN	NaN	S	___1	579	Arhgef7-001;A0A0R4J0X8;Arhgef7-002;Q9ES28-8;Q9ES28-4;Q9ES28-2;Q9ES28-7;Q9ES28;D3Z0V2;Arhgef7-003;Q9ES28-3	Arhgef7	579;579;638;638;684;736;743;795;569;569;720	Arhgef7-001;Q9ES28-4	Arhgef7-001	Rho guanine nucleotide exchange factor 7	VLLPEEEKIIVEETKSNGQTVIEEKSLVDTV	UID1395
Arhgef7_Arhgef7-001_S560_1	NaN	NaN	-0.72855	NaN	NaN	NaN	-0.472189	NaN	NaN	NaN	NaN	NaN	NaN	NaN	NaN	NaN	NaN	NaN	NaN	NaN	NaN	NaN	NaN	NaN	NaN	NaN	NaN	NaN	NaN	NaN	NaN	NaN	S	___1	560	Arhgef7-001;A0A0R4J0X8;Arhgef7-002;Q9ES28-8;Q9ES28-4;Q9ES28-2;Q9ES28-7;Q9ES28;D3Z0V2;Arhgef7-003;Q9ES28-3	Arhgef7	560;560;619;619;665;717;724;776;550;550;701	Arhgef7-001;Q9ES28-4	Arhgef7-001	Rho guanine nucleotide exchange factor 7	SAKTRQTLNSSSRKESAPQVLLPEEEKIIVE	UID1396
Arhgef7_Arhgef7-001_S516_1	-0.143086	0.147697	-0.310379	0.25084	0.151989	0.29537	0.0391384	-0.12636	0.0468402	0.532068	-0.0312825	0.0888201	0.439038	0.668119	0.217107	-0.081858	-0.0816138	-0.386261	-0.486105	0.451119	0.162597	0.301939	0.269033	-0.0190972	-0.304505	-0.0859101	-0.456841	-0.303401	-0.397372	0.100709	-0.0874267	0.168899	S	___1	516	Arhgef7-001;A0A0R4J0X8;Arhgef7-002;Q9ES28-8;Q9ES28-4;Q9ES28-2;Q9ES28-7;Q9ES28;D3Z0V2;Arhgef7-003;Q9ES28-3;Arhgef7-004;Q9ES28-6;Q9ES28-5	Arhgef7	516;516;516;516;621;673;621;673;447;447;598;673;621;673	Arhgef7-001;Q9ES28-4	Arhgef7-001	Rho guanine nucleotide exchange factor 7	TMKKLLPKRKPERKPSDEEFAVRKSTAALEE	UID1397
Arhgef7_Arhgef7-001_S340_1	0.94043	0.0050406	-0.68177	0.253384	1.66862	-0.550169	-0.0578872	0.187894	-0.201842	-0.123418	-0.145637	-0.0695124	-0.153415	-0.0677724	-0.245831	-0.278269	-0.230228	-0.182164	-0.12584	-0.0501289	0.0261627	0.0100636	-0.0712393	-0.146899	-0.130113	-0.152452	-0.040764	-0.0650382	-0.0940022	-0.0195798	-0.203004	-0.233854	S	___1	340	Arhgef7-001;A0A0R4J0X8;Arhgef7-002;Q9ES28-8;Q9ES28-4;Q9ES28-2;Q9ES28-7;Q9ES28;D3Z0V2;Arhgef7-003;Q9ES28-3;Arhgef7-004;Q9ES28-6;Q9ES28-5	Arhgef7	340;340;340;340;445;497;445;497;346;346;497;497;445;497	Arhgef7-001;Q9ES28-4	Arhgef7-001	Rho guanine nucleotide exchange factor 7	LFPNLLLMLSASPRMSGFIYQGKLPTTGMTI	UID1398
Arhgef7_Arhgef7-001_S79_1	0.376846	0.316609	-0.15165	NaN	0.0522768	-0.0131013	-0.23472	NaN	NaN	NaN	NaN	NaN	NaN	NaN	NaN	NaN	NaN	NaN	NaN	NaN	NaN	NaN	NaN	NaN	NaN	NaN	NaN	NaN	NaN	NaN	NaN	NaN	S	___1	79	Arhgef7-001;A0A0R4J0X8;Arhgef7-002;Q9ES28-8;Arhgef7-009;A0A1B0GRS3;Q9ES28-4;Q9ES28-2;Q9ES28-7;Q9ES28;D3Z0V2;Arhgef7-003;Q9ES28-3;Arhgef7-004;Q9ES28-6;Q9ES28-5	Arhgef7	79;79;79;79;79;79;184;236;184;236;85;85;236;236;184;236	Arhgef7-001;Q9ES28-4	Arhgef7-001	Rho guanine nucleotide exchange factor 7	KPSEKPVSPKSGTLKSPPKGFDTTAINKSYY	UID1399
Arhgef7;Arhgef6_Arhgef7-001_S525_1	NaN	NaN	NaN	NaN	NaN	NaN	NaN	NaN	0.87208	0.235359	0.300651	0.33411	-0.117928	0.155102	-0.324419	-0.281807	-0.169761	0.0302654	-0.0774063	-0.661524	0.522257	-0.0429621	0.248049	0.101784	-0.0307224	0.191942	-0.207661	-0.0169645	-0.0696335	0.063641	0.101247	-0.590267	S	___1	525	Arhgef7-001;A0A0R4J0X8;Arhgef7-002;Q9ES28-8;Arhgef6-003;A2AFJ8;F6WMJ3;Arhgef6-001;Q8K4I3;Q9ES28-4;Q9ES28-2;Q9ES28-7;Q9ES28;D3Z0V2;Arhgef7-003;Q9ES28-3;Arhgef7-004;Q9ES28-6;Q9ES28-5	Arhgef7;Arhgef6	525;525;525;525;360;360;672;672;648;630;682;630;682;456;456;607;682;630;682	Arhgef7-001;Q9ES28-4	Arhgef7-001	Rho guanine nucleotide exchange factor 7;Rho guanine nucleotide exchange factor 6	KPERKPSDEEFAVRKSTAALEEDAQILKVIE	UID1400
Arhgef7_Arhgef7-001_S7_1	2.3856	-0.0201356	NaN	0.156267	3.79046	-0.185901	NaN	0.160275	NaN	NaN	NaN	0.294547	-0.119448	-0.0663216	-0.0027148	0.10675	0.0869197	0.369606	0.0809305	0.588517	NaN	NaN	NaN	0.26123	-0.0588035	0.0969364	-0.0170666	0.000721115	0.104068	0.14274	-0.104154	0.440208	S	___1	7	Arhgef7-001;A0A0R4J0X8;Arhgef7-002;Q9ES28-8;Arhgef7-009;A0A1B0GRS3	Arhgef7	7;7;7;7;7;7	Arhgef7-001	Arhgef7-001	Rho guanine nucleotide exchange factor 7	_________MTDNTNSQLVVRAKFNFQQTNE	UID1401
Helz_Helz-002_S1179_1	NaN	NaN	NaN	NaN	NaN	NaN	NaN	NaN	-0.680243	NaN	NaN	NaN	NaN	NaN	NaN	NaN	NaN	NaN	NaN	NaN	-0.620313	NaN	NaN	NaN	NaN	NaN	NaN	NaN	NaN	NaN	NaN	NaN	S	___1	1179	Helz-002;Helz-201;A0A0R4J0Y3;Q6DFV5;Q6DFV5-3;Helz-001;A2AAU3;Q6DFV5-2;Helz-003;A2AAU5	Helz	1179;1180;1180;1179;1180;1179;1179;1179;498;498	Helz-002	Helz-002	Probable helicase with zinc finger domain	PPPPLGPHPNLGKSPSPVQRIDPHTGTSILY	UID1403
Helz_Helz-002_S1785_1	0.0540844	0.16954	0.0441843	-0.227152	0.0354831	0.157949	-0.10479	-0.348299	NaN	NaN	NaN	0.015212	NaN	NaN	NaN	NaN	NaN	NaN	NaN	NaN	NaN	NaN	NaN	-0.0150097	NaN	NaN	NaN	NaN	NaN	NaN	NaN	NaN	S	___1	1785	Helz-002;Helz-201;A0A0R4J0Y3;Q6DFV5;Q6DFV5-3	Helz	1785;1786;1786;1785;1786	Helz-002	Helz-002	Probable helicase with zinc finger domain	YEPRGPGRPLYQRRISSSSAQPCVEEASAPQ	UID1404
Helz_Helz-002_S1126_1	NaN	NaN	NaN	NaN	NaN	NaN	NaN	NaN	NaN	NaN	NaN	NaN	-0.0975019	0.14991	0.117562	NaN	NaN	NaN	0.198494	0.0312541	NaN	NaN	NaN	NaN	-0.196393	0.250113	0.0519985	NaN	NaN	NaN	0.131589	0.293959	S	___1	1126	Helz-002;Helz-201;A0A0R4J0Y3;Q6DFV5;Q6DFV5-3;Helz-001;A2AAU3;Q6DFV5-2;Helz-003;A2AAU5	Helz	1126;1127;1127;1126;1127;1126;1126;1126;445;445	Helz-002	Helz-002	Probable helicase with zinc finger domain	ALRLQHSGNSSRQQQSPPKVKSLYHPQSDHF	UID1408
[truncated: 29,723 more rows]

## Sheet: Sampadi - Table S2 (after CPA)
Gene names_Protein_Amino acidPosition_Multiplicity	LD SCXPhos 0.5h Bio1	LD SCXPhos 0.5h Bio2	LD SCXPhos 4h Bio1	LD SCXPhos 4h Bio2	HD SCXPhos 0.5h Bio1	HD SCXPhos 0.5h Bio2	HD SCXPhos 4h Bio1	HD SCXPhos 4h Bio2	LD HighPhos 0.5h Bio1	LD HighPhos 0.5h Bio2	LD HighPhos 0.5h Bio3	LD HighPhos 0.5h Bio4	LD HighPhos 0.5h Bio5	LD HighPhos 0.5h Bio6	LD HighPhos 4h Bio1	LD HighPhos 4h Bio2	LD HighPhos 4h Bio3	LD HighPhos 4h Bio4	LD HighPhos 4h Bio5	LD HighPhos 4h Bio6	HD HighPhos 0.5h Bio1	HD HighPhos 0.5h Bio2	HD HighPhos 0.5h Bio3	HD HighPhos 0.5h Bio4	HD HighPhos 0.5h Bio5	HD HighPhos 0.5h Bio6	HD HighPhos 4h Bio1	HD HighPhos 4h Bio2	HD HighPhos 4h Bio3	HD HighPhos 4h Bio4	HD HighPhos 4h Bio5	HD HighPhos 4h Bio6	Amino acid	Multiplicity	Position	Proteins	Gene names	Positions within proteins	Leading proteins	Protein	Protein names	Sequence window	Unique identifier
[truncated: 32,550 more rows]

[truncated: 1 more sheets: Sampadi - Table S3 (Responsive)]
